# Supplementary material for: Arbuscular Mycorrhizal Symbiosis Leads to Differential Regulation of Drought-Responsive Genes in Tissue-Specific Root Cells of Common Bean
Source: Front Microbiol. 2018 Jun 21;9:1339. doi: 10.3389/fmicb.2018.01339 (PMC6036286; doi:10.3389/fmicb.2018.01339)
Supplement: TABLE S1 — General RNA-Seq statistics. Number of raw reads obtained after paired-end sequencing. Total amount (%) of reads after quality-check and filtration of raw data. Number of reads mapped using the P. vulgaris reference genome v.11.0. Mapping Statistics. NCBI’s SRA Submission ID. [file Table_1.XLSX]

## Sheet: Planilha1
RNA-Seq General Statistics
Reference Sequences: P. vulgaris reference genome v 11.0
References	Lenght	Genes	Transcripts
91	516,738,629	27.197	31.638
Sample	SRA Temporary Submission ID	Total Reads	Filtered Reads	Mapping Statistics: Paired Reads
				Reads mapped in pairs	Reads mapped in broken pairs	Reads not mapped
1. Myc+/strss	SUB1378871	31,284,240	23,770,158	12,602,436 (53.02%)	2,146,308 (9.03%)	9,021,414 (37.95%)
2. Myc+/strss	SUB1366487	34,452,836	26,222,938	16,141,866 (61.56%)	2,839,619 (10.83%)	7,241,453 (27.61%)
3. Myc+/strss	SUB1372264	19,782,054	14,841,590	8,332,816 (56.15%)	2,132,517 (14.37%)	4,376,257 (29.49%)
1. Myc+/ctrl	SUB1379552	14,738,430	13,626,510	9,591,701 (70.39%)	1,674,698 (12.29%)	2,360,111 (17,32%)
2. Myc+/ctrl	SUB1381217	30,372,382	23,215,684	15,882,236 (68.41%)	2,908,354 (12.53%)	4,425,094 (19,06%)
3. Myc+/ctrl	SUB1381332	31,026,156	23,725,634	16,284,406 (68.64%)	3,190,760 (13.45%)	4,250,468 (17.92%)
1. Myc-/strss	SUB1383135	29,299,330	22,216,830	15,619,116 (70.30%)	2,527,660 (11.38%)	4,070,054 (18.32%)
2. Myc-/strss	SUB1384313	29,932,872	22,736,462	16,048,282 (70.58%)	3,138,764 (13.80%)	3,549,416 (15.61%)
3. Myc-/strss	SUB1383618	31,081,148	23,040,910	15,948,076 (69.22%)	2,814,887 (12.22%)	4,277,947 (18.57%)
1. Myc-/ctrl	SUB13836641	26,648,556	20,056,326	14,471,406 (72.15%)	2,517,689 (12.55%)	3,067,231 (15.29%)
2. Myc-/ctrl	SUB1384176	28,891,988	21,781,980	16,248,320 (74.60%)	2,986,910 (13.71%)	2,546,750 (11.69%)
3. Myc-/ctrl	SUB1384359	24,909,752	18,904,632	13,736,104 (72.66%)	2,470,774 (13.07%)	2,697,754 (14.27%)
For 'paired' data, there are two 'reads' in a pair.
