# Supplementary material for: Arbuscular Mycorrhizal Symbiosis Leads to Differential Regulation of Drought-Responsive Genes in Tissue-Specific Root Cells of Common Bean
Source: Front Microbiol. 2018 Jun 21;9:1339. doi: 10.3389/fmicb.2018.01339 (PMC6036286; doi:10.3389/fmicb.2018.01339)
Supplement: TABLE S3 — Complete set of DEGs obtained after treatments comparison. Four statistical comparisons were obtained and are shown in separated sheets: Myc+/Ctrl × Myc+/Strss (AMF-inoculated, control vs. water deficit); Myc-/Ctrl × Myc-/Strss (non-inoculated, control vs. water deficit); Myc-/Strss × Myc+/Strss (water deficit, AMF-inoculated vs. non-inoculated); Myc-/Ctrl vs. Myc+/Ctrl (control, AMF-inoculated vs. non-inoculated) (separated in different spreadsheets). DEGs were annotated following P. vulgaris reference genome (v.11.0). Relative gene expression values are indicated in log2FoldChange. DEGs are ordered according to adjusted p-value at a false-discovery rate (FRD) <0.05 (FDR p-value). [file Table_3.XLSX]

## Sheet: Myc+Ctrl vs. Myc+Strss
Name	Chromosome	Region	Max group means	Fold change	Log2 fold change	P-value	FDR p-value	Bonferroni	Transcript ID	Protein domains	Pathway	EC	Go annotations	Gene name	Description
Phvul.001G000800.2	Chr01	169475..171622	15.5	-7.06	-2.82	0	0	0	Phvul.001G000800.2	PF00724	PTHR22893,PTHR22893:SF62	1.3.1.42	GO:GO:0055114,GO:GO:0016491,GO:GO:0010181	ATOPR1,OPR1	12-oxophytodienoate reductase 1
Phvul.001G001300.1	Chr01	204982..207864	27.44	4.78	2.26	0	0	0	Phvul.001G001300.1	PF13193,PF00501	PTHR24096,PTHR24096:SF186		GO:GO:0008152,GO:GO:0003824	OPCL1	OPC-8:0 CoA ligase1
Phvul.001G001900.1	Chr01	complement(263637..267409)	53.58	-9.57	-3.26	0	0	0	Phvul.001G001900.1	PF00128,PF07821	PTHR10357,PTHR10357:SF118	3.2.1.1	GO:GO:0043169,GO:GO:0005975,GO:GO:0003824,GO:GO:0005509,GO:GO:0004556	AMY2,ATAMY2	alpha-amylase-like 2
Phvul.001G004900.1	Chr01	430209..435392	16.19	6.55	2.71	0	0	0	Phvul.001G004900.1	PF11961,PF05003	PTHR31730,PTHR31730:SF5				Protein of unknown function (DUF668)
Phvul.001G010100.1	Chr01	908098..912158	6.12	22.24	4.48	0	0	0	Phvul.001G010100.1	PF00892	PTHR31218,PTHR31218:SF53		GO:GO:0016021,GO:GO:0016020,GO:GO:0022857	WAT1	Walls Are Thin 1
Phvul.001G017000.1	Chr01	1426937..1428927	24.29	10.89	3.44	0	0	0	Phvul.001G017000.1	PF07714	PTHR27001,PTHR27001:SF218	2.7.11.1	GO:GO:0006468,GO:GO:0004672		protein kinase family protein / peptidoglycan-binding LysM domain-containing protein
Phvul.001G017200.1	Chr01	complement(1439478..1443948)	5.38	-100.72	-6.65	0	0	0	Phvul.001G017200.1	PF03372	PTHR11200	3.1.3.56		5PTASE11,AT5PTASE11	inositol polyphosphate 5-phosphatase 11
Phvul.001G019500.1	Chr01	1673752..1679089	8.7	-10.37	-3.37	0	0	0	Phvul.001G019500.1	PF00450	PTHR11802,PTHR11802:SF86	3.4.16.6	GO:GO:0006508,GO:GO:0004185	scpl40	serine carboxypeptidase-like 40
Phvul.001G020200.1	Chr01	1746795..1750321	15.36	13.61	3.77	0	0	0	Phvul.001G020200.1	PF01734	PTHR32176	3.1.1.26	GO:GO:0006629	PLA IIA,PLA2A,PLP2	phospholipase A 2A
Phvul.001G021500.1	Chr01	complement(1832226..1832564)	90.03	-9.22	-3.21	0	0	0	Phvul.001G021500.1
Phvul.001G023700.1	Chr01	complement(2101326..2102436)	106.06	-7.11	-2.83	0	0	0	Phvul.001G023700.1	PF00847	PTHR31729,PTHR31729:SF0		GO:GO:0006355,GO:GO:0003700	RAP2.1	related to AP2 1
Phvul.001G028100.1	Chr01	complement(2609733..2610512)	37.52	19.44	4.28	0	0	0	Phvul.001G028100.1		PTHR35275,PTHR35275:SF1			ZCF37	ZCF37
Phvul.001G028400.1	Chr01	complement(2624244..2626623)	14.02	23.49	4.55	0	0	0	Phvul.001G028400.1	PF03081	PTHR12542,PTHR12542:SF32		GO:GO:0006887,GO:GO:0000145	ATEXO70G1,EXO70G1	exocyst subunit exo70 family protein G1
Phvul.001G031900.1	Chr01	3010493..3020551	12.81	-6.19	-2.63	0	0	0	Phvul.001G031900.1	PF13967,PF02714	PTHR13018,PTHR13018:SF31		GO:GO:0016020	RXW8	lipases;hydrolases, acting on ester bonds
Phvul.001G031900.2	Chr01	3010493..3020551	12.57	-6.22	-2.64	0	0	0	Phvul.001G031900.2	PF13967,PF02714	PTHR13018,PTHR13018:SF31		GO:GO:0016020	RXW8	lipases;hydrolases, acting on ester bonds
Phvul.001G032600.1	Chr01	3147115..3149907	8.69	44.12	5.46	0	0	0	Phvul.001G032600.1	PF00249	PTHR10641,PTHR10641:SF603			ATMYB68,MYB68	myb domain protein 68
Phvul.001G036900.1	Chr01	complement(3546959..3548592)	34.5	11.23	3.49	0	0	0	Phvul.001G036900.1	PF00462	PTHR10168,PTHR10168:SF56		GO:GO:0045454,GO:GO:0015035,GO:GO:0009055		Thioredoxin superfamily protein
Phvul.001G037900.1	Chr01	3653452..3655343	68.5	-11.51	-3.53	0	0	0	Phvul.001G037900.1		PTHR33172,PTHR33172:SF6
Phvul.001G039700.1	Chr01	4062998..4063845	458.57	-56.09	-5.81	0	0	0	Phvul.001G039700.1	PF00011	PTHR11527,PTHR11527:SF93			HSP17.6II	17.6 kDa class II heat shock protein
Phvul.001G039800.1	Chr01	4065207..4066137	129.61	-169.12	-7.4	0	0	0	Phvul.001G039800.1	PF00011	PTHR11527,PTHR11527:SF93			HSP17.6II	17.6 kDa class II heat shock protein
Phvul.001G040000.1	Chr01	4084390..4086840	109.69	84.04	6.39	0	0	0	Phvul.001G040000.1	PF00069,PF00139	PTHR27007,PTHR27007:SF24	2.7.11.1	GO:GO:0006468,GO:GO:0005524,GO:GO:0004672,GO:GO:0030246		Concanavalin A-like lectin protein kinase family protein
Phvul.001G040100.1	Chr01	4090077..4092136	18.96	13.97	3.8	0	0	0	Phvul.001G040100.1	PF00069,PF00139	PTHR27007,PTHR27007:SF24	2.7.11.1	GO:GO:0006468,GO:GO:0005524,GO:GO:0004672,GO:GO:0030246		Concanavalin A-like lectin protein kinase family protein
Phvul.001G040300.1	Chr01	complement(4103754..4106385)	27.64	19.49	4.28	0	0	0	Phvul.001G040300.1	PF00069,PF00139	PTHR27007,PTHR27007:SF24	2.7.11.1	GO:GO:0006468,GO:GO:0005524,GO:GO:0004672,GO:GO:0030246		Concanavalin A-like lectin protein kinase family protein
Phvul.001G045400.1	Chr01	4806730..4809176	55.89	4.2	2.07	0	0	0	Phvul.001G045400.1	PF00069,PF00139	PTHR27007,PTHR27007:SF24	2.7.11.1	GO:GO:0006468,GO:GO:0005524,GO:GO:0004672,GO:GO:0030246		Concanavalin A-like lectin protein kinase family protein
Phvul.001G054500.1	Chr01	6239684..6250250	20.03	216.07	7.76	0	0	0	Phvul.001G054500.1	PF14510,PF08370,PF00005,PF01061	PTHR19241,PTHR19241:SF219	3.6.3.44	GO:GO:0016887,GO:GO:0005524,GO:GO:0016020	ABCG40,ATABCG40,ATPDR12,PDR12	pleiotropic drug resistance 12
Phvul.001G054500.2	Chr01	6239684..6250250	19.74	279.3	8.13	0	0	0	Phvul.001G054500.2	PF08370,PF00005,PF01061	PTHR19241,PTHR19241:SF219	3.6.3.44	GO:GO:0016887,GO:GO:0005524,GO:GO:0016020	ABCG40,ATABCG40,ATPDR12,PDR12	pleiotropic drug resistance 12
Phvul.001G056800.1	Chr01	6662038..6667903	29.13	-6.48	-2.7	0	0	0	Phvul.001G056800.1	PF13639,PF05495,PF14599	PTHR21319,PTHR21319:SF15	6.3.2.19	GO:GO:0008270,GO:GO:0005515		CHY-type/CTCHY-type/RING-type Zinc finger protein
Phvul.001G056800.2	Chr01	6662038..6667903	29.61	-6.45	-2.69	0	0	0	Phvul.001G056800.2	PF13639,PF05495,PF14599	PTHR21319,PTHR21319:SF15	6.3.2.19	GO:GO:0008270,GO:GO:0005515		CHY-type/CTCHY-type/RING-type Zinc finger protein
Phvul.001G064000.1	Chr01	7989513..7992498	10.8	-281.81	-8.14	0	0	0	Phvul.001G064000.1	PF08240,PF00107	PTHR11695,PTHR11695:SF432	1.1.1.1	GO:GO:0055114,GO:GO:0016491,GO:GO:0008270	ADH,ADH1,ATADH,ATADH1	alcohol dehydrogenase 1
Phvul.001G065400.1	Chr01	8258937..8262787	60.13	-6.89	-2.78	0	0	0	Phvul.001G065400.1	PF12937	PTHR24006		GO:GO:0005515	SKP2A	F-box/RNI-like superfamily protein
Phvul.001G067300.1	Chr01	complement(8642080..8646688)	15.59	-172.24	-7.43	0	0	0	Phvul.001G067300.1	PF08240,PF00107	PTHR11695,PTHR11695:SF493	1.1.1.1	GO:GO:0055114,GO:GO:0016491,GO:GO:0008270	ADH,ADH1,ATADH,ATADH1	alcohol dehydrogenase 1
Phvul.001G072700.1	Chr01	complement(9750057..9758086)	2.88	36.88	5.2	0	0	0	Phvul.001G072700.1		PTHR11699,PTHR11699:SF171	1.2.1.3		ALDH3,ALDH3I1	aldehyde dehydrogenase 3I1
Phvul.001G073600.1	Chr01	complement(9990242..9991653)	62.78	8.78	3.13	0	0	0	Phvul.001G073600.1	PF13639	PTHR14155,PTHR14155:SF95		GO:GO:0008270,GO:GO:0005515		RING/U-box superfamily protein
Phvul.001G074200.1	Chr01	complement(10134484..10139961)	45.02	-22.8	-4.51	0	0	0	Phvul.001G074200.1	PF00415	PTHR22870,PTHR22870:SF155				Regulator of chromosome condensation (RCC1) family protein
Phvul.001G074300.1	Chr01	10177414..10181382	19.9	-15.98	-4	0	0	0	Phvul.001G074300.1	PF01565,PF04030	PTHR13878,PTHR13878:SF51	1.1.3.8,1.1.3.37	GO:GO:0055114,GO:GO:0050660,GO:GO:0016491,GO:GO:0016020,GO:GO:0003885		D-arabinono-1,4-lactone oxidase family protein
Phvul.001G074900.1	Chr01	10398673..10402411	11.44	10.73	3.42	0	0	0	Phvul.001G074900.1	PF06203	PTHR31717,PTHR31717:SF2		GO:GO:0005515		CCT motif family protein
Phvul.001G075400.1	Chr01	complement(10506529..10509049)	262.19	-29.64	-4.89	0	0	0	Phvul.001G075400.1	PF00481	PTHR13832,PTHR13832:SF326	3.1.3.16	GO:GO:0003824,GO:GO:0006470,GO:GO:0004722	HAI3	highly ABA-induced PP2C gene 3
Phvul.001G077000.1	Chr01	11229476..11234860	13.13	-7.72	-2.95	0	0	0	Phvul.001G077000.1	PF01490	PTHR22950,PTHR22950:SF278			AAP6	amino acid permease 6
Phvul.001G077700.1	Chr01	11514033..11526637	3.9	-5.12	-2.36	0	0	0	Phvul.001G077700.1	PF10509,PF00288,PF13528	PTHR10457,PTHR10457:SF12	2.7.1.46	GO:GO:0005524	ARA1,ATISA1,ISA1	arabinose kinase
Phvul.001G082900.1	Chr01	complement(14522916..14525242)	40.52	10.6	3.41	0	0	0	Phvul.001G082900.1	PF03634	PTHR31072,PTHR31072:SF3			MEE35,TCP4	TCP family transcription factor 4
Phvul.001G083000.1	Chr01	14547185..14549317	14.88	-16.88	-4.08	0	0	0	Phvul.001G083000.1	PF08541,PF00195	PTHR11877,PTHR11877:SF27	2.3.1.74	GO:GO:0016747,GO:GO:0008610	ATCHS,CHS,TT4	Chalcone and stilbene synthase family protein
Phvul.001G086400.1	Chr01	complement(15444143..15446199)	43.1	9.04	3.18	0	0	0	Phvul.001G086400.1	PF07765	PTHR31631				Kinase interacting (KIP1-like) family protein
Phvul.001G092900.1	Chr01	complement(19420023..19422961)	33.94	9.34	3.22	0	0	0	Phvul.001G092900.1	PF00141	PTHR31517,PTHR31517:SF7	1.11.1.7	GO:GO:0055114,GO:GO:0020037,GO:GO:0006979,GO:GO:0004601		Peroxidase superfamily protein
Phvul.001G094400.1	Chr01	20449783..20451454	113.3	14.19	3.83	0	0	0	Phvul.001G094400.1	PF01344	PTHR24413,PTHR24413:SF143		GO:GO:0005515		Galactose oxidase/kelch repeat superfamily protein
Phvul.001G099900.1	Chr01	complement(22608655..22614090)	8.16	23.51	4.56	0	0	0	Phvul.001G099900.1	PF01150	PTHR11782,PTHR11782:SF50	3.6.1.5	GO:GO:0016787	APY2,ATAPY2	apyrase 2
Phvul.001G103600.2	Chr01	complement(25639617..25643288)	9.45	-8.93	-3.16	0	0	0	Phvul.001G103600.2	PF01554	PTHR11206,PTHR11206:SF102		GO:GO:0055085,GO:GO:0016020,GO:GO:0015297,GO:GO:0015238,GO:GO:0006855		MATE efflux family protein
Phvul.001G106200.1	Chr01	complement(26983911..26985009)	116.52	-6.31	-2.66	0	0	0	Phvul.001G106200.1		PTHR33474,PTHR33474:SF2
Phvul.001G108300.1	Chr01	28331083..28333279	28.15	-10.74	-3.42	0	0	0	Phvul.001G108300.1	PF01554	PTHR11206,PTHR11206:SF102		GO:GO:0055085,GO:GO:0016020,GO:GO:0015297,GO:GO:0015238,GO:GO:0006855		MATE efflux family protein
Phvul.001G109200.1	Chr01	29644917..29647618	32.36	-4.75	-2.25	0	0	0	Phvul.001G109200.1	PF00085	PTHR10438,PTHR10438:SF245	1.6.5.4	GO:GO:0045454,GO:GO:0015035,GO:GO:0006662	ACHT4	atypical CYS HIS rich thioredoxin 4
Phvul.001G112100.1	Chr01	30848568..30851097	112.18	-7.99	-3	0	0	0	Phvul.001G112100.1
Phvul.001G112200.1	Chr01	complement(30959982..30962394)	73.53	-6.55	-2.71	0	0	0	Phvul.001G112200.1	PF00085	PTHR10438,PTHR10438:SF245	1.6.5.4	GO:GO:0045454,GO:GO:0015035,GO:GO:0006662	ACHT4	atypical CYS HIS rich thioredoxin 4
Phvul.001G112500.1	Chr01	complement(31334786..31336631)	53.2	-6.15	-2.62	0	0	0	Phvul.001G112500.1	PF02458	PTHR31642,PTHR31642:SF57		GO:GO:0016747	SHT	spermidine hydroxycinnamoyl transferase
Phvul.001G112700.1	Chr01	complement(31425398..31429114)	39.99	-131.23	-7.04	0	0	0	Phvul.001G112700.1	PF01915,PF00933	PTHR30620,PTHR30620:SF58	3.2.1.58	GO:GO:0005975,GO:GO:0004553		Glycosyl hydrolase family protein
Phvul.001G113900.1	Chr01	complement(31938316..31939884)	61.01	6.13	2.62	0	0	0	Phvul.001G113900.1	PF00635,PF12796,PF13637	PTHR24198,PTHR24198:SF85				Ankyrin repeat family protein
Phvul.001G114100.1	Chr01	complement(31974072..31974812)	1562.99	-23.21	-4.54	0	0	0	Phvul.001G114100.1		PTHR34941
Phvul.001G127200.1	Chr01	complement(35957411..35959393)	97.79	199.03	7.64	0	0	0	Phvul.001G127200.1	PF14226,PF03171	PTHR10209,PTHR10209:SF182		GO:GO:0055114,GO:GO:0016491		2-oxoglutarate (2OG) and Fe(II)-dependent oxygenase superfamily protein
Phvul.001G127300.1	Chr01	complement(35969998..35971616)	274.34	97.52	6.61	0	0	0	Phvul.001G127300.1	PF14226,PF03171	PTHR10209,PTHR10209:SF182		GO:GO:0055114,GO:GO:0016491		2-oxoglutarate (2OG) and Fe(II)-dependent oxygenase superfamily protein
Phvul.001G127400.1	Chr01	35972443..35973812	78.13	53.76	5.75	0	0	0	Phvul.001G127400.1	PF14226,PF03171	PTHR10209,PTHR10209:SF211		GO:GO:0055114,GO:GO:0016491		2-oxoglutarate (2OG) and Fe(II)-dependent oxygenase superfamily protein
Phvul.001G127600.1	Chr01	36037021..36038316	108.01	4.79	2.26	0	0	0	Phvul.001G127600.1		PTHR38223,PTHR38223:SF1
Phvul.001G129900.1	Chr01	complement(36840894..36842348)	38.11	-9.31	-3.22	0	0	0	Phvul.001G129900.1	PF00201	PTHR11926,PTHR11926:SF276	2.4.1.203	GO:GO:0016758,GO:GO:0008152		UDP-Glycosyltransferase superfamily protein
Phvul.001G130200.1	Chr01	36911989..36914461	27.77	-17.68	-4.14	0	0	0	Phvul.001G130200.1	PF04577	PTHR20961,PTHR20961:SF12	2.4.1.255	GO:GO:0016757		Glycosyltransferase family 61 protein
Phvul.001G133400.1	Chr01	complement(37691162..37693789)	23.16	7.07	2.82	0	0	0	Phvul.001G133400.1	PF13855,PF00931	PTHR23155,PTHR23155:SF563		GO:GO:0005515,GO:GO:0043531		NB-ARC domain-containing disease resistance protein
Phvul.001G135200.1	Chr01	complement(38007144..38012525)	344.26	-18.13	-4.18	0	0	0	Phvul.001G135200.1	PF05691	PTHR31268,PTHR31268:SF9			AtSIP2,SIP2	seed imbibition 2
Phvul.001G138800.1	Chr01	complement(38656504..38657073)	216.82	126.78	6.99	0	0	0	Phvul.001G138800.1
Phvul.001G138900.1	Chr01	complement(38679419..38681217)	29.26	90.31	6.5	0	0	0	Phvul.001G138900.1	PF00067	PTHR24298,PTHR24298:SF113	1.14.13.28	GO:GO:0055114,GO:GO:0020037,GO:GO:0016705,GO:GO:0005506	CYP705A27	cytochrome P450, family 705, subfamily A, polypeptide 27
Phvul.001G139000.1	Chr01	38717702..38719583	32.91	93.2	6.54	0	0	0	Phvul.001G139000.1	PF00067	PTHR24298,PTHR24298:SF125	1.14.13.28	GO:GO:0055114,GO:GO:0020037,GO:GO:0016705,GO:GO:0005506	CYP712A1	cytochrome P450, family 712, subfamily A, polypeptide 1
Phvul.001G139400.1	Chr01	38768965..38770901	28	80.89	6.34	0	0	0	Phvul.001G139400.1	PF00067	PTHR24298,PTHR24298:SF125	1.14.13.28	GO:GO:0055114,GO:GO:0020037,GO:GO:0016705,GO:GO:0005506	CYP712A1	cytochrome P450, family 712, subfamily A, polypeptide 1
Phvul.001G139500.1	Chr01	38777915..38779986	42.16	75.68	6.24	0	0	0	Phvul.001G139500.1	PF00067	PTHR24298,PTHR24298:SF113	1.14.13.28	GO:GO:0055114,GO:GO:0020037,GO:GO:0016705,GO:GO:0005506	CYP93D1	cytochrome P450, family 93, subfamily D, polypeptide 1
Phvul.001G140000.1	Chr01	complement(38799607..38800605)	146.07	-17.15	-4.1	0	0	0	Phvul.001G140000.1	PF00560,PF08263	PTHR27000,PTHR27000:SF136		GO:GO:0005515	ATPGIP1,PGIP1	polygalacturonase inhibiting protein 1
Phvul.001G141500.1	Chr01	complement(39007317..39007904)	112.61	-27	-4.75	0	0	0	Phvul.001G141500.1	PF05553	PTHR33450,PTHR33450:SF4
Phvul.001G142000.1	Chr01	complement(39117752..39118628)	1213.77	-616.66	-9.27	0	0	0	Phvul.001G142000.1	PF03760	PTHR33493,PTHR33493:SF2		GO:GO:0009790	LEA4-5	Late Embryogenesis Abundant 4-5
Phvul.001G143100.1	Chr01	complement(39263343..39264168)	3448.92	-306.7	-8.26	0	0	0	Phvul.001G143100.1	PF03760	PTHR33493,PTHR33493:SF2		GO:GO:0009790	LEA4-5	Late Embryogenesis Abundant 4-5
Phvul.001G158100.1	Chr01	complement(41670171..41671900)	27.52	-54.53	-5.77	0	0	0	Phvul.001G158100.1	PF00067	PTHR24296,PTHR24296:SF11		GO:GO:0055114,GO:GO:0020037,GO:GO:0016705,GO:GO:0005506	CYP94B1	cytochrome P450, family 94, subfamily B, polypeptide 1
Phvul.001G163400.1	Chr01	complement(42447587..42450192)	55.51	247.21	7.95	0	0	0	Phvul.001G163400.1	PF00854	PTHR11654,PTHR11654:SF132		GO:GO:0016020,GO:GO:0006810,GO:GO:0005215	ATPTR3,PTR3	peptide transporter 3
Phvul.001G163700.1	Chr01	complement(42461261..42465389)	12.13	8.7	3.12	0	0	0	Phvul.001G163700.1	PF08263,PF00560,PF13855,PF00069	PTHR27000,PTHR27000:SF177	2.7.11.1	GO:GO:0005515,GO:GO:0006468,GO:GO:0005524,GO:GO:0004672		Leucine-rich repeat receptor-like protein kinase family protein
Phvul.001G166500.1	Chr01	complement(42804925..42812849)	11.23	34.49	5.11	0	0	0	Phvul.001G166500.1	PF14510,PF08370,PF00005,PF01061	PTHR19241,PTHR19241:SF219	3.6.3.34	GO:GO:0016887,GO:GO:0005524,GO:GO:0016020	ABCG40,ATABCG40,ATPDR12,PDR12	pleiotropic drug resistance 12
Phvul.001G169800.1	Chr01	complement(43276929..43281425)	85.82	6.52	2.7	0	0	0	Phvul.001G169800.1	PF05978	PTHR19444,PTHR19444:SF13				Major facilitator superfamily protein
Phvul.001G170500.1	Chr01	complement(43350712..43353947)	5.33	-21.96	-4.46	0	0	0	Phvul.001G170500.1	PF03372	PTHR11200,PTHR11200:SF115				DNAse I-like superfamily protein
Phvul.001G170500.2	Chr01	complement(43350712..43353947)	5.88	-21.22	-4.41	0	0	0	Phvul.001G170500.2	PF03372	PTHR11200,PTHR11200:SF115				DNAse I-like superfamily protein
Phvul.001G173100.1	Chr01	43640821..43643456	8.31	-10.93	-3.45	0	0	0	Phvul.001G173100.1	PF00481	PTHR13832,PTHR13832:SF367	3.1.3.16	GO:GO:0003824,GO:GO:0006470,GO:GO:0004722		Protein phosphatase 2C family protein
Phvul.001G176100.1	Chr01	complement(43938987..43940391)	54.93	28.29	4.82	0	0	0	Phvul.001G176100.1	PF02365	PTHR31719,PTHR31719:SF25		GO:GO:0006355,GO:GO:0003677	anac025,NAC025	NAC domain containing protein 25
Phvul.001G176400.1	Chr01	complement(43979745..43981143)	21.22	52.18	5.71	0	0	0	Phvul.001G176400.1	PF02469	PTHR32077,PTHR32077:SF7			ATFLA11,FLA11	FASCICLIN-like arabinogalactan-protein 11
Phvul.001G179100.1	Chr01	complement(44336592..44338358)	22.66	16.69	4.06	0	0	0	Phvul.001G179100.1	PF00403	PTHR22814,PTHR22814:SF113		GO:GO:0046872,GO:GO:0030001		Heavy metal transport/detoxification superfamily protein
Phvul.001G180900.1	Chr01	complement(44529218..44531359)	37.96	72.26	6.18	0	0	0	Phvul.001G180900.1	PF00194	PTHR18952,PTHR18952:SF100	4.2.1.1		ACA7,ATACA7	alpha carbonic anhydrase 7
Phvul.001G181400.1	Chr01	complement(44599059..44605094)	62.73	13.12	3.71	0	0	0	Phvul.001G181400.1	PF02493,PF01504	PTHR23086,PTHR23086:SF42	2.7.1.68	GO:GO:0046488,GO:GO:0016307	PIP5K9	phosphatidyl inositol monophosphate 5 kinase
Phvul.001G182900.1	Chr01	44767817..44770570	43.03	4.94	2.31	0	0	0	Phvul.001G182900.1	PF00201	PTHR11926,PTHR11926:SF248		GO:GO:0016758,GO:GO:0008152	DOGT1,UGT73C5	don-glucosyltransferase 1
Phvul.001G182900.2	Chr01	44767817..44770570	43.95	5.28	2.4	0	0	0	Phvul.001G182900.2	PF00201	PTHR11926,PTHR11926:SF248		GO:GO:0016758,GO:GO:0008152	DOGT1,UGT73C5	don-glucosyltransferase 1
Phvul.001G184600.1	Chr01	44967041..44968263	197.69	-528.51	-9.05	0	0	0	Phvul.001G184600.1	PF02987					late embryogenesis abundant protein, putative / LEA protein, putative
Phvul.001G186500.1	Chr01	45156940..45167463	11.91	-4.83	-2.27	0	0	0	Phvul.001G186500.1	PF15629,PF15628	PTHR10359,PTHR10359:SF22	4.2.99.18		DME	HhH-GPD base excision DNA repair family protein
Phvul.001G186900.1	Chr01	45235319..45237654	23.03	-7.28	-2.86	0	0	0	Phvul.001G186900.1	PF05910	PTHR31972,PTHR31972:SF16				Plant protein of unknown function (DUF868)
Phvul.001G195000.1	Chr01	complement(46085331..46086373)	68.18	18.23	4.19	0	0	0	Phvul.001G195000.1	PF03168	PTHR31415,PTHR31415:SF2			NHL1	NDR1/HIN1-like 1
Phvul.001G197900.1	Chr01	complement(46394798..46397054)	23.73	9.25	3.21	0	0	0	Phvul.001G197900.1	PF02469	PTHR32499,PTHR32499:SF3			FLA16	FASCICLIN-like arabinogalactan protein 16 precursor
Phvul.001G204700.1	Chr01	complement(46966050..46968343)	42.45	142.57	7.16	0	0	0	Phvul.001G204700.1	PF12171	PTHR10593,PTHR10593:SF34			AtIDD2,IDD2	indeterminate(ID)-domain 2
Phvul.001G205900.1	Chr01	47035409..47036480	688.87	-149.97	-7.23	0	0	0	Phvul.001G205900.1	PF03073	PTHR10057,PTHR10057:SF0		GO:GO:0016021	ATTSPO,TSPO	TSPO(outer membrane tryptophan-rich sensory protein)-related
Phvul.001G210500.1	Chr01	complement(47408420..47414367)	14.13	8.33	3.06	0	0	0	Phvul.001G210500.1	PF00307,PF00225	PTHR24115,PTHR24115:SF468	3.6.4.5	GO:GO:0005515,GO:GO:0008017,GO:GO:0007018,GO:GO:0005524,GO:GO:0003777,GO:GO:0005871		P-loop nucleoside triphosphate hydrolases superfamily protein with CH (Calponin Homology) domain
Phvul.001G214300.2	Chr01	47753383..47756576	13.45	-32.57	-5.03	0	0	0	Phvul.001G214300.2	PF05691	PTHR31268,PTHR31268:SF8	2.4.1.67		AtSTS,STS	stachyose synthase
Phvul.001G214400.1	Chr01	47770993..47773054	59.79	-7.4	-2.89	0	0	0	Phvul.001G214400.1	PF03106	PTHR31221,PTHR31221:SF23		GO:GO:0043565,GO:GO:0006355,GO:GO:0003700	ATWRKY23,WRKY23	WRKY DNA-binding protein 23
Phvul.001G215700.1	Chr01	47901362..47905869	14.97	58.84	5.88	0	0	0	Phvul.001G215700.1	PF00955	PTHR11453,PTHR11453:SF44		GO:GO:0016021,GO:GO:0006820,GO:GO:0016020,GO:GO:0005452		HCO3- transporter family
Phvul.001G217800.1	Chr01	complement(48057671..48060252)	12.69	11.47	3.52	0	0	0	Phvul.001G217800.1	PF07885	PTHR11003,PTHR11003:SF146			ATKCO5,ATTPK5,KCO5,TPK5	Ca2+ activated outward rectifying K+ channel 5
Phvul.001G218400.1	Chr01	48101700..48105547	5.72	30.39	4.93	0	0	0	Phvul.001G218400.1	PF12708	PTHR31339,PTHR31339:SF9				Pectin lyase-like superfamily protein
Phvul.001G219100.1	Chr01	48175384..48176743	98.26	-5.69	-2.51	0	0	0	Phvul.001G219100.1		PTHR31865,PTHR31865:SF2
Phvul.001G223700.1	Chr01	complement(48570362..48572963)	162.38	-48.13	-5.59	0	0	0	Phvul.001G223700.1	PF01501	PTHR11183,PTHR11183:SF59	2.4.1.123	GO:GO:0016757	AtGolS2,GolS2	galactinol synthase 2
Phvul.001G230600.1	Chr01	complement(49193806..49195725)	36.95	28.78	4.85	0	0	0	Phvul.001G230600.1		PTHR33270,PTHR33270:SF1
Phvul.001G231900.1	Chr01	49292393..49293185	123.05	-390.24	-8.61	0	0	0	Phvul.001G231900.1		PTHR34673
Phvul.001G236000.2	Chr01	49645398..49647503	58.4	-4.61	-2.21	0	0	0	Phvul.001G236000.2	PF00481	PTHR13832,PTHR13832:SF219	3.1.3.16	GO:GO:0003824,GO:GO:0006470,GO:GO:0004722	HAI3	highly ABA-induced PP2C gene 3
Phvul.001G236700.1	Chr01	complement(49701557..49702405)	116.29	63.16	5.98	0	0	0	Phvul.001G236700.1	PF02298	PTHR33021,PTHR33021:SF2		GO:GO:0009055		Cupredoxin superfamily protein
Phvul.001G243300.1	Chr01	50275158..50280462	58.18	-110.29	-6.79	0	0	0	Phvul.001G243300.1	PF00168,PF09279,PF00387,PF00388	PTHR10336,PTHR10336:SF92	3.1.4.11	GO:GO:0005515,GO:GO:0035556,GO:GO:0007165,GO:GO:0006629,GO:GO:0004435	ATPLC2,PLC2	phospholipase C 2
Phvul.001G249500.1	Chr01	50762671..50763316	54.88	-15.37	-3.94	0	0	0	Phvul.001G249500.1		PTHR36067,PTHR36067:SF1
Phvul.001G249700.1	Chr01	50775064..50775652	148.8	459.51	8.84	0	0	0	Phvul.001G249700.1		PTHR34950,PTHR34950:SF2
Phvul.001G250500.1	Chr01	50825865..50829734	11.76	10.36	3.37	0	0	0	Phvul.001G250500.1	PF00155	PTHR11751,PTHR11751:SF379	2.6.1.78,2.6.1.79,2.6.1.1	GO:GO:0030170,GO:GO:0009058	AAT,ATAAT,MEE17	aspartate aminotransferase
Phvul.001G250900.1	Chr01	50856796..50858190	112.19	47.59	5.57	0	0	0	Phvul.001G250900.1	PF04570	PTHR33059,PTHR33059:SF4				Protein of unknown function (DUF581)
Phvul.001G251700.1	Chr01	50940568..50942305	43.73	-4.93	-2.3	0	0	0	Phvul.001G251700.1		PTHR35310
Phvul.001G252500.1	Chr01	51001391..51002864	27.22	25.57	4.68	0	0	0	Phvul.001G252500.1		PTHR10593,PTHR10593:SF41			STOP1	C2H2 and C2HC zinc fingers superfamily protein
Phvul.001G254900.1	Chr01	51184959..51185668	130.39	16.4	4.04	0	0	0	Phvul.001G254900.1
Phvul.001G256200.1	Chr01	complement(51261393..51267469)	14.19	14.45	3.85	0	0	0	Phvul.001G256200.1	PF00005,PF00664	PTHR24221,PTHR24221:SF212		GO:GO:0016887,GO:GO:0005524,GO:GO:0055085,GO:GO:0042626,GO:GO:0016021,GO:GO:0006810	PGP18	P-glycoprotein 18
Phvul.001G262900.1	Chr01	complement(51709194..51710984)	25.06	-8.29	-3.05	0	0	0	Phvul.001G262900.1		PTHR35280
Phvul.001G263200.1	Chr01	51729773..51729982	70.75	-24.48	-4.61	0	0	0	Phvul.001G263200.1	PF11820	PTHR33128,PTHR33128:SF9				Protein of unknown function (DUF 3339)
Phvul.001G263300.1	Chr01	complement(51731507..51733755)	33.13	-8.05	-3.01	0	0	0	Phvul.001G263300.1		PTHR34781,PTHR34781:SF2
Phvul.002G002000.1	Chr02	206742..208210	67.28	-59.54	-5.9	0	0	0	Phvul.002G002000.1	PF06200,PF09425	PTHR33077,PTHR33077:SF13			JAZ2,TIFY10B	TIFY domain/Divergent CCT motif family protein
Phvul.002G005700.1	Chr02	complement(639278..645255)	12.88	-5.2	-2.38	0	0	0	Phvul.002G005700.1	PF00854	PTHR11654,PTHR11654:SF121		GO:GO:0016020,GO:GO:0006810,GO:GO:0005215	NRT1.5	nitrate transporter 1.5
Phvul.002G007300.2	Chr02	complement(829186..832388)	20.49	-9.5	-3.25	0	0	0	Phvul.002G007300.2		PTHR36736,PTHR36736:SF1
Phvul.002G012000.1	Chr02	1361340..1363160	26.23	43.91	5.46	0	0	0	Phvul.002G012000.1	PF00583	PTHR23091,PTHR23091:SF222		GO:GO:0008080		Acyl-CoA N-acyltransferases (NAT) superfamily protein
Phvul.002G012300.1	Chr02	complement(1422289..1424315)	20.45	50.85	5.67	0	0	0	Phvul.002G012300.1	PF00141	PTHR31517,PTHR31517:SF3	1.11.1.7	GO:GO:0055114,GO:GO:0020037,GO:GO:0006979,GO:GO:0004601		Peroxidase superfamily protein
Phvul.002G018700.1	Chr02	2041147..2051858	10.38	-11.42	-3.51	0	0	0	Phvul.002G018700.1	PF00498,PF01494	PTHR13789,PTHR13789:SF245	1.14.13.90	GO:GO:0005515,GO:GO:0071949	ABA1,ATABA1,ATZEP,IBS3,LOS6,NPQ2,ZEP	zeaxanthin epoxidase (ZEP) (ABA1)
Phvul.002G019300.1	Chr02	2129877..2130681	104.46	-11.25	-3.49	0	0	0	Phvul.002G019300.1	PF13499	PTHR10891,PTHR10891:SF533				Calcium-binding EF-hand family protein
Phvul.002G021800.1	Chr02	complement(2366903..2368022)	217.12	-531.49	-9.05	0	0	0	Phvul.002G021800.1	PF02453	PTHR10994,PTHR10994:SF86			BTI3,RTNLB4	VIRB2-interacting protein 3
Phvul.002G022100.1	Chr02	complement(2408866..2410730)	44.43	-14.16	-3.82	0	0	0	Phvul.002G022100.1	PF12697	PTHR10992,PTHR10992:SF784			ATMES3,MES3	methyl esterase 3
Phvul.002G024800.1	Chr02	complement(2626414..2633952)	24.97	12.68	3.66	0	0	0	Phvul.002G024800.1	PF05920,PF07526	PTHR11850,PTHR11850:SF103		GO:GO:0006355,GO:GO:0003677	BLH4,SAW2	BEL1-like homeodomain 4
Phvul.002G025000.1	Chr02	2684998..2687422	190.61	19.07	4.25	0	0	0	Phvul.002G025000.1	PF00067	PTHR24298,PTHR24298:SF178	1.14.13.121	GO:GO:0055114,GO:GO:0020037,GO:GO:0016705,GO:GO:0005506	CYP71B11	ytochrome p450, family 71, subfamily B, polypeptide 11
Phvul.002G025200.1	Chr02	2711476..2713819	28.56	32.9	5.04	0	0	0	Phvul.002G025200.1	PF00067	PTHR24298,PTHR24298:SF178	1.14.13.121	GO:GO:0055114,GO:GO:0020037,GO:GO:0016705,GO:GO:0005506	CYP71B37	cytochrome P450, family 71, subfamily B, polypeptide 37
Phvul.002G026900.1	Chr02	2864620..2866421	57.63	43.33	5.44	0	0	0	Phvul.002G026900.1	PF00201	PTHR11926,PTHR11926:SF223		GO:GO:0016758,GO:GO:0008152	UGT72E1	UDP-glucosyl transferase 72E1
Phvul.002G027900.1	Chr02	2939310..2942252	254.11	-961.94	-9.91	0	0	0	Phvul.002G027900.1	PF00190	PTHR31189,PTHR31189:SF7		GO:GO:0045735		RmlC-like cupins superfamily protein
Phvul.002G029900.1	Chr02	complement(3114985..3115982)	121.85	-2527.72	-11.3	0	0	0	Phvul.002G029900.1		PTHR36410,PTHR36410:SF1
Phvul.002G032900.1	Chr02	complement(3315744..3317348)	199.76	28.84	4.85	0	0	0	Phvul.002G032900.1	PF05368	PTHR10366,PTHR10366:SF375	1.3.1.45			NmrA-like negative transcriptional regulator family protein
Phvul.002G033000.1	Chr02	complement(3324496..3326039)	67.76	15.78	3.98	0	0	0	Phvul.002G033000.1	PF05368	PTHR10366,PTHR10366:SF375	1.3.1.45			NmrA-like negative transcriptional regulator family protein
Phvul.002G033200.2	Chr02	complement(3348728..3350336)	51.6	99.96	6.64	0	0	0	Phvul.002G033200.2	PF01370	PTHR10366,PTHR10366:SF375		GO:GO:0050662,GO:GO:0003824		NmrA-like negative transcriptional regulator family protein
Phvul.002G033300.1	Chr02	complement(3361078..3362834)	409.72	105.22	6.72	0	0	0	Phvul.002G033300.1	PF01370	PTHR10366,PTHR10366:SF375		GO:GO:0050662,GO:GO:0003824		NmrA-like negative transcriptional regulator family protein
Phvul.002G036100.1	Chr02	complement(3564003..3566681)	37.95	-5.78	-2.53	0	0	0	Phvul.002G036100.1	PF00034	PTHR11961,PTHR11961:SF10		GO:GO:0020037,GO:GO:0009055	CYTC-2	cytochrome c-2
Phvul.002G049300.1	Chr02	4599844..4603583	7.31	19.02	4.25	0	0	0	Phvul.002G049300.1	PF07714	PTHR27002,PTHR27002:SF62	2.7.11.1	GO:GO:0006468,GO:GO:0004672	ARK1,RK1	receptor kinase 1
Phvul.002G049400.1	Chr02	4607178..4614656	9.87	14.03	3.81	0	0	0	Phvul.002G049400.1	PF01657,PF00069,PF07714	PTHR27002	2.7.11.1	GO:GO:0006468,GO:GO:0005524,GO:GO:0004672	CRK6	cysteine-rich RLK (RECEPTOR-like protein kinase) 6
Phvul.002G055600.1	Chr02	5633727..5636138	20.18	-14.06	-3.81	0	0	0	Phvul.002G055600.1	PF01453,PF00069	PTHR27002,PTHR27002:SF34	2.7.11.1	GO:GO:0006468,GO:GO:0005524,GO:GO:0004672	RLK1	receptor-like protein kinase 1
Phvul.002G055800.1	Chr02	5691260..5692900	74.64	6.6	2.72	0	0	0	Phvul.002G055800.1	PF00847	PTHR31677,PTHR31677:SF8		GO:GO:0006355,GO:GO:0003700	ATERF-5,ATERF5,ERF5	ethylene responsive element binding factor 5
Phvul.002G057300.1	Chr02	5883431..5886111	9.53	-22.66	-4.5	0	0	0	Phvul.002G057300.1	PF08458,PF05703	PTHR31351,PTHR31351:SF2				Plant protein of unknown function (DUF828) with plant pleckstrin homology-like region
Phvul.002G059500.1	Chr02	complement(6416917..6421698)	16.29	294.01	8.2	0	0	0	Phvul.002G059500.1	PF00069	PTHR27001,PTHR27001:SF53	2.7.11.1	GO:GO:0006468,GO:GO:0005524,GO:GO:0004672		protein kinase family protein / peptidoglycan-binding LysM domain-containing protein
Phvul.002G060100.1	Chr02	6489007..6492336	32.16	-5.05	-2.34	0	0	0	Phvul.002G060100.1	PF08669	PTHR22602,PTHR22602:SF0				Glycine cleavage T-protein family
Phvul.002G069300.1	Chr02	8866101..8867430	115.68	57.49	5.85	0	0	0	Phvul.002G069300.1	PF00704	PTHR11177,PTHR11177:SF158	3.2.1.14,3.2.1.17	GO:GO:0005975,GO:GO:0004553	ATCHIA,CHIA	chitinase A
Phvul.002G072000.1	Chr02	complement(10107783..10109921)	25.55	-50.09	-5.65	0	0	0	Phvul.002G072000.1	PF00514,PF04564	PTHR23315,PTHR23315:SF116	6.3.2.19	GO:GO:0005515,GO:GO:0016567,GO:GO:0004842		ARM repeat superfamily protein
Phvul.002G086900.1	Chr02	complement(13742604..13743610)	968.82	44.08	5.46	0	0	0	Phvul.002G086900.1	PF02298	PTHR33021,PTHR33021:SF55		GO:GO:0009055	ATBCB,BCB,SAG14	blue-copper-binding protein
Phvul.002G087600.1	Chr02	complement(13856004..13859191)	24.37	-6.59	-2.72	0	0	0	Phvul.002G087600.1	PF07690,PF06813	PTHR21576,PTHR21576:SF33		GO:GO:0055085,GO:GO:0016021		Nodulin-like / Major Facilitator Superfamily protein
Phvul.002G091500.1	Chr02	15707010..15711919	5.12	-152.62	-7.25	0	0	0	Phvul.002G091500.1	PF03105,PF03124	PTHR10783,PTHR10783:SF42		GO:GO:0016021		EXS (ERD1/XPR1/SYG1) family protein
Phvul.002G097000.1	Chr02	18596892..18598687	28.05	6.3	2.66	0	0	0	Phvul.002G097000.1	PF00067	PTHR24298,PTHR24298:SF45		GO:GO:0055114,GO:GO:0020037,GO:GO:0016705,GO:GO:0005506	CYP89A6	cytochrome P450, family 87, subfamily A, polypeptide 6
Phvul.002G099000.2	Chr02	19281751..19286728	5.89	11.21	3.49	0	0	0	Phvul.002G099000.2	PF07690	PTHR24064,PTHR24064:SF210		GO:GO:0055085,GO:GO:0016021	PHT1;9	phosphate transporter 1;9
Phvul.002G100100.1	Chr02	complement(19665509..19669530)	9.26	71.04	6.15	0	0	0	Phvul.002G100100.1	PF08699,PF16488,PF16486,PF02170,PF02171	PTHR22891,PTHR22891:SF4		GO:GO:0005515,GO:GO:0003676	2002-08-01	Argonaute family protein
Phvul.002G106400.1	Chr02	21430512..21431509	111.62	-103.95	-6.7	0	0	0	Phvul.002G106400.1		PTHR34890,PTHR34890:SF1
Phvul.002G110600.1	Chr02	22492109..22493173	35.98	-10.76	-3.43	0	0	0	Phvul.002G110600.1	PF00170	PTHR22952,PTHR22952:SF133		GO:GO:0043565,GO:GO:0006355,GO:GO:0003700	ATBZIP42,bZIP42	basic leucine-zipper 42
Phvul.002G112600.1	Chr02	complement(22944170..22946668)	28.78	-13.73	-3.78	0	0	0	Phvul.002G112600.1	PF00581	PTHR12231	2.8.1.1		ATSEN1,DIN1,SEN1	Rhodanese/Cell cycle control phosphatase superfamily protein
Phvul.002G122800.1	Chr02	complement(24857611..24860370)	13.34	-15.96	-4	0	0	0	Phvul.002G122800.1	PF03350	PTHR31721,PTHR31721:SF4				Uncharacterised protein family (UPF0114)
Phvul.002G126200.1	Chr02	complement(25438373..25440517)	72.82	20.59	4.36	0	0	0	Phvul.002G126200.1	PF00067	PTHR24298,PTHR24298:SF129	1.14.13.28	GO:GO:0055114,GO:GO:0020037,GO:GO:0016705,GO:GO:0005506	CYP93D1	cytochrome P450, family 93, subfamily D, polypeptide 1
Phvul.002G132100.1	Chr02	complement(26312621..26314213)	75.97	-24.69	-4.63	0	0	0	Phvul.002G132100.1	PF00201	PTHR11926,PTHR11926:SF366		GO:GO:0016758,GO:GO:0008152		UDP-Glycosyltransferase superfamily protein
Phvul.002G132600.1	Chr02	26353322..26356909	13.05	7.33	2.87	0	0	0	Phvul.002G132600.1		PTHR37891,PTHR37891:SF1
Phvul.002G141900.1	Chr02	complement(27657543..27658201)	91.3	27.13	4.76	0	0	0	Phvul.002G141900.1	PF10604	PTHR31213,PTHR31213:SF6			PYR1,RCAR11	Polyketide cyclase/dehydrase and lipid transport superfamily protein
Phvul.002G144200.1	Chr02	complement(28042759..28043550)	317.64	1356.56	10.41	0	0	0	Phvul.002G144200.1	PF00139	PTHR32401,PTHR32401:SF5		GO:GO:0030246		Concanavalin A-like lectin protein kinase family protein
Phvul.002G144600.1	Chr02	28104096..28105903	113.68	20.86	4.38	0	0	0	Phvul.002G144600.1	PF00107,PF08240	PTHR11695,PTHR11695:SF497		GO:GO:0055114,GO:GO:0016491,GO:GO:0008270	ATCAD8,CAD-B2,ELI3,ELI3-2	elicitor-activated gene 3-2
Phvul.002G146400.1	Chr02	complement(28359488..28364314)	15.78	-23.18	-4.53	0	0	0	Phvul.002G146400.1	PF00847	PTHR32467,PTHR32467:SF33		GO:GO:0006355,GO:GO:0003700,GO:GO:0007275	AIL6,PLT3	AINTEGUMENTA-like 6
Phvul.002G152400.1	Chr02	29337913..29341189	143.91	1037.89	10.02	0	0	0	Phvul.002G152400.1	PF05922,PF02225,PF00082	PTHR10795,PTHR10795:SF370	3.4.21.25	GO:GO:0006508,GO:GO:0004252	ARA12	Subtilase family protein
Phvul.002G152500.1	Chr02	29345231..29347786	44.78	628.29	9.3	0	0	0	Phvul.002G152500.1	PF05922,PF02225,PF00082	PTHR10795,PTHR10795:SF370	3.4.21.25	GO:GO:0006508,GO:GO:0004252	SDD1	Subtilase family protein
Phvul.002G153600.1	Chr02	complement(29464990..29470318)	40.87	14.41	3.85	0	0	0	Phvul.002G153600.1	PF01154,PF08540	PTHR11877,PTHR11877:SF20	2.3.3.10	GO:GO:0008299,GO:GO:0004421	EMB2778,FKP1,HMGS,MVA1	hydroxymethylglutaryl-CoA synthase / HMG-CoA synthase / 3-hydroxy-3-methylglutaryl coenzyme A synthase
Phvul.002G155800.1	Chr02	complement(29739250..29741761)	38.22	9.07	3.18	0	0	0	Phvul.002G155800.1	PF03763	PTHR31775,PTHR31775:SF5				Remorin family protein
Phvul.002G158600.1	Chr02	30043147..30045098	27.72	56.54	5.82	0	0	0	Phvul.002G158600.1		PTHR31152,PTHR31152:SF3				PLAC8 family protein
Phvul.002G160200.1	Chr02	complement(30208551..30211877)	71.73	-1404.34	-10.46	0	0	0	Phvul.002G160200.1	PF00759	PTHR22298,PTHR22298:SF22	3.2.1.4	GO:GO:0005975,GO:GO:0004553	AtGH9B15,GH9B15	glycosyl hydrolase 9B15
Phvul.002G163900.1	Chr02	complement(30562075..30563773)	23.61	-91.17	-6.51	0	0	0	Phvul.002G163900.1	PF00481	PTHR13832,PTHR13832:SF294	3.1.3.16	GO:GO:0003824,GO:GO:0006470,GO:GO:0004722	HAI3	highly ABA-induced PP2C gene 3
Phvul.002G170200.1	Chr02	31425617..31427297	59.43	-20.02	-4.32	0	0	0	Phvul.002G170200.1	PF02365	PTHR31719,PTHR31719:SF40		GO:GO:0006355,GO:GO:0003677	ANAC029,ATNAP,NAP	NAC-like, activated by AP3/PI
Phvul.002G174000.1	Chr02	complement(32385722..32392020)	6.6	12.16	3.6	0	0	0	Phvul.002G174000.1	PF01596	PTHR10509,PTHR10509:SF20	2.1.1.267	GO:GO:0008171		S-adenosyl-L-methionine-dependent methyltransferases superfamily protein
Phvul.002G177000.1	Chr02	32817823..32819255	93.15	15.17	3.92	0	0	0	Phvul.002G177000.1	PF02458	PTHR31623,PTHR31623:SF8	2.3.1.150	GO:GO:0016747		HXXXD-type acyl-transferase family protein
Phvul.002G178300.1	Chr02	33048162..33048791	32.84	-110.82	-6.79	0	0	0	Phvul.002G178300.1		PTHR35101,PTHR35101:SF1
Phvul.002G180800.1	Chr02	complement(33319226..33320136)	24.77	-31.15	-4.96	0	0	0	Phvul.002G180800.1	PF00168	PTHR32246,PTHR32246:SF20		GO:GO:0005515	BAL,BAP2	BON association protein 2
Phvul.002G184600.1	Chr02	33797702..33800105	18.85	-12.21	-3.61	0	0	0	Phvul.002G184600.1	PF00249	PTHR10641,PTHR10641:SF594			AtMYB78,MYB78	myb domain protein 78
Phvul.002G187700.1	Chr02	34287348..34289041	39.48	132.09	7.05	0	0	0	Phvul.002G187700.1	PF00067	PTHR24298,PTHR24298:SF61	1.14.13.89	GO:GO:0055114,GO:GO:0020037,GO:GO:0016705,GO:GO:0005506	CYP81D8	cytochrome P450, family 81, subfamily D, polypeptide 8
Phvul.002G187800.1	Chr02	34293234..34295250	48.62	131.67	7.04	0	0	0	Phvul.002G187800.1	PF00067	PTHR24298,PTHR24298:SF61	1.14.13.89	GO:GO:0055114,GO:GO:0020037,GO:GO:0016705,GO:GO:0005506	CYP81D8	cytochrome P450, family 81, subfamily D, polypeptide 8
Phvul.002G189900.1	Chr02	complement(34582364..34583017)	46.24	21.6	4.43	0	0	0	Phvul.002G189900.1	PF05678	PTHR33179,PTHR33179:SF1				VQ motif-containing protein
Phvul.002G197800.2	Chr02	35635386..35636908	119.62	-6.22	-2.64	0	0	0	Phvul.002G197800.2	PF07712	PTHR33390,PTHR33390:SF1
Phvul.002G199800.1	Chr02	complement(35842091..35843891)	189.96	33.49	5.07	0	0	0	Phvul.002G199800.1	PF08031,PF01565	PTHR32448	1.3.3.8	GO:GO:0055114,GO:GO:0050660,GO:GO:0016491	EDA28,MEE23	FAD-binding Berberine family protein
Phvul.002G209100.1	Chr02	complement(36912163..36915354)	9.46	-29.15	-4.87	0	0	0	Phvul.002G209100.1	PF01786	PTHR31803,PTHR31803:SF6	1.10.3.11	GO:GO:0055114,GO:GO:0009916	AOX2	alternative oxidase 2
Phvul.002G209600.1	Chr02	complement(36953296..36958385)	13.71	-13.98	-3.8	0	0	0	Phvul.002G209600.1	PF06454	PTHR31142,PTHR31142:SF5			ATTOM1,TOM1	tobamovirus multiplication 1
Phvul.002G211000.1	Chr02	37170258..37170985	135.94	-30.25	-4.92	0	0	0	Phvul.002G211000.1					AGP1,ATAGP1	arabinogalactan protein 1
Phvul.002G213000.1	Chr02	complement(37489068..37492787)	30.18	-11.53	-3.53	0	0	0	Phvul.002G213000.1	PF08507	PTHR34965,PTHR34965:SF1
Phvul.002G221000.1	Chr02	complement(38464409..38465933)	80.59	-21.49	-4.43	0	0	0	Phvul.002G221000.1	PF00249	PTHR10641,PTHR10641:SF586			ATM4,ATMYB102,MYB102	MYB-like 102
Phvul.002G229200.1	Chr02	39496450..39498151	30.85	14.98	3.91	0	0	0	Phvul.002G229200.1	PF01190	PTHR33470,PTHR33470:SF4				Pollen Ole e 1 allergen and extensin family protein
Phvul.002G231400.1	Chr02	39716064..39716606	2351.23	-51.24	-5.68	0	0	0	Phvul.002G231400.1	PF00011	PTHR11527,PTHR11527:SF158				HSP20-like chaperones superfamily protein
Phvul.002G231500.1	Chr02	39720337..39721136	1016.98	-73.58	-6.2	0	0	0	Phvul.002G231500.1	PF00011	PTHR11527,PTHR11527:SF158				HSP20-like chaperones superfamily protein
Phvul.002G231600.1	Chr02	39724985..39725630	1969.27	-143.92	-7.17	0	0	0	Phvul.002G231600.1	PF00011	PTHR11527,PTHR11527:SF158				HSP20-like chaperones superfamily protein
Phvul.002G231700.1	Chr02	39729412..39730098	1457.31	-38.92	-5.28	0	0	0	Phvul.002G231700.1	PF00011	PTHR11527,PTHR11527:SF158				HSP20-like chaperones superfamily protein
Phvul.002G232100.1	Chr02	complement(39762251..39763751)	60.78	18.85	4.24	0	0	0	Phvul.002G232100.1		PTHR35274
Phvul.002G237000.1	Chr02	complement(40246705..40249777)	23	-5.8	-2.54	0	0	0	Phvul.002G237000.1		PTHR31250,PTHR31250:SF4				calmodulin-binding family protein
Phvul.002G239900.1	Chr02	complement(40648345..40650344)	26.22	10.61	3.41	0	0	0	Phvul.002G239900.1	PF00190	PTHR31189,PTHR31189:SF0		GO:GO:0045735		RmlC-like cupins superfamily protein
Phvul.002G240900.1	Chr02	40784105..40786025	121.47	5.31	2.41	0	0	0	Phvul.002G240900.1	PF03106	PTHR31282,PTHR31282:SF9		GO:GO:0043565,GO:GO:0006355,GO:GO:0003700	ATWRKY65,WRKY65	WRKY DNA-binding protein 65
Phvul.002G241500.1	Chr02	complement(40837478..40841478)	9.86	-7.61	-2.93	0	0	0	Phvul.002G241500.1	PF00810	PTHR10585,PTHR10585:SF26		GO:GO:0046923,GO:GO:0016021,GO:GO:0006621	AERD2,ATERD2,ERD2	ER lumen protein retaining receptor family protein
Phvul.002G242900.1	Chr02	40961767..40965750	66.02	989.53	9.95	0	0	0	Phvul.002G242900.1	PF00854	PTHR11654,PTHR11654:SF131		GO:GO:0016020,GO:GO:0006810,GO:GO:0005215		Major facilitator superfamily protein
Phvul.002G249800.1	Chr02	41666242..41668006	191.09	18.07	4.18	0	0	0	Phvul.002G249800.1	PF00190	PTHR31189,PTHR31189:SF0		GO:GO:0045735		RmlC-like cupins superfamily protein
Phvul.002G251200.1	Chr02	complement(41791413..41793713)	14.45	31.15	4.96	0	0	0	Phvul.002G251200.1	PF00067	PTHR24286,PTHR24286:SF53		GO:GO:0055114,GO:GO:0020037,GO:GO:0016705,GO:GO:0005506	CYP716A1	cytochrome P450, family 716, subfamily A, polypeptide 1
Phvul.002G253900.1	Chr02	complement(42020675..42022084)	166.47	-206.49	-7.69	0	0	0	Phvul.002G253900.1	PF04873	PTHR33305,PTHR33305:SF10				Ethylene insensitive 3 family protein
Phvul.002G254200.1	Chr02	complement(42056939..42062947)	23.4	-7.84	-2.97	0	0	0	Phvul.002G254200.1	PF00441,PF02770,PF01756	PTHR10909,PTHR10909:SF317	1.3.3.6	GO:GO:0055114,GO:GO:0016627,GO:GO:0003995,GO:GO:0006635,GO:GO:0005777,GO:GO:0003997	ACX2,ATACX2	acyl-CoA oxidase 2
Phvul.002G259900.1	Chr02	42571975..42576072	4.88	-12.66	-3.66	0	0	0	Phvul.002G259900.1	PF05212	PTHR31210,PTHR31210:SF10				Protein of unknown function (DUF707)
Phvul.002G260000.1	Chr02	complement(42576900..42578055)	38.08	-14.45	-3.85	0	0	0	Phvul.002G260000.1
Phvul.002G270700.1	Chr02	43584830..43586471	143.5	-10.11	-3.34	0	0	0	Phvul.002G270700.1	PF04720	PTHR31579,PTHR31579:SF10				Protein of unknown function (DUF506)
Phvul.002G271900.1	Chr02	43698181..43699668	136.57	-92.93	-6.54	0	0	0	Phvul.002G271900.1		PTHR34808,PTHR34808:SF2
Phvul.002G276800.1	Chr02	complement(44080406..44081354)	55.15	-6.07	-2.6	0	0	0	Phvul.002G276800.1	PF02519	PTHR31374,PTHR31374:SF18		GO:GO:0009733		SAUR-like auxin-responsive protein family
Phvul.002G276900.1	Chr02	complement(44087995..44094938)	9.26	11.07	3.47	0	0	0	Phvul.002G276900.1	PF08263,PF13855,PF00069	PTHR27001,PTHR27001:SF114	2.7.11.1,2.7.10.1	GO:GO:0005515,GO:GO:0006468,GO:GO:0005524,GO:GO:0004672		Leucine-rich repeat protein kinase family protein
Phvul.002G277000.1	Chr02	complement(44096916..44101181)	13.84	167.94	7.39	0	0	0	Phvul.002G277000.1	PF00909	PTHR11730,PTHR11730:SF38		GO:GO:0016020,GO:GO:0015696,GO:GO:0008519,GO:GO:0072488	AMT2,AMT2;1,ATAMT2	ammonium transporter 2
Phvul.002G281000.1	Chr02	complement(44455832..44458943)	23.13	172.72	7.43	0	0	0	Phvul.002G281000.1	PF00923	PTHR10683,PTHR10683:SF6	2.2.1.2	GO:GO:0005975		Aldolase-type TIM barrel family protein
Phvul.002G288400.1	Chr02	45187688..45191246	21.36	14.89	3.9	0	0	0	Phvul.002G288400.1	PF12710,PF00403,PF00122	PTHR24093,PTHR24093:SF315	3.6.3.4,3.6.3.54	GO:GO:0046872,GO:GO:0030001,GO:GO:0000166	HMA5	heavy metal atpase 5
Phvul.002G293700.1	Chr02	45729742..45739194	19.89	6.9	2.79	0	0	0	Phvul.002G293700.1	PF01794,PF08022,PF08414,PF08030	PTHR11972,PTHR11972:SF81	1.6.3.1	GO:GO:0055114,GO:GO:0016491,GO:GO:0050664,GO:GO:0004601	ATRBOH F,ATRBOHF,RBOH F,RBOHAP108,RBOHF	respiratory burst oxidase protein F
Phvul.002G294200.1	Chr02	complement(45759059..45764727)	6.17	-53.09	-5.73	0	0	0	Phvul.002G294200.1	PF05496	PTHR23074,PTHR23074:SF90	3.6.1.3	GO:GO:0009378,GO:GO:0006310,GO:GO:0006281		P-loop containing nucleoside triphosphate hydrolases superfamily protein
Phvul.002G294200.2	Chr02	complement(45759059..45764727)	6.09	-84.16	-6.4	0	0	0	Phvul.002G294200.2	PF05496	PTHR23074,PTHR23074:SF90	3.6.1.3	GO:GO:0009378,GO:GO:0006310,GO:GO:0006281		P-loop containing nucleoside triphosphate hydrolases superfamily protein
Phvul.002G297300.1	Chr02	46033852..46035284	62.59	22.47	4.49	0	0	0	Phvul.002G297300.1			3.4.16.5
Phvul.002G297900.1	Chr02	complement(46086606..46089528)	36.11	-3.85	-1.95	0	0	0	Phvul.002G297900.1	PF00334	PTHR11349,PTHR11349:SF53	2.7.4.6	GO:GO:0006241,GO:GO:0006228,GO:GO:0006183,GO:GO:0006165,GO:GO:0004550		Nucleoside diphosphate kinase family protein
Phvul.002G306100.1	Chr02	complement(46820668..46822746)	70.31	-4.45	-2.15	0	0	0	Phvul.002G306100.1	PF00642	PTHR14493		GO:GO:0046872		Zinc finger C-x8-C-x5-C-x3-H type family protein
Phvul.002G309100.1	Chr02	complement(47084450..47090571)	31.62	-4.64	-2.21	0	0	0	Phvul.002G309100.1	PF00481	PTHR13832,PTHR13832:SF357	3.1.3.16	GO:GO:0003824,GO:GO:0006470,GO:GO:0004722	ABI1,AtABI1	Protein phosphatase 2C family protein
Phvul.002G312600.1	Chr02	complement(47358616..47359768)	157.71	-14.94	-3.9	0	0	0	Phvul.002G312600.1	PF01221	PTHR11886,PTHR11886:SF47	3.6.4.2	GO:GO:0007017,GO:GO:0005875	ATROPGEF11,PIRF1,ROPGEF11	RHO guanyl-nucleotide exchange factor 11
Phvul.002G314000.1	Chr02	47469524..47474952	71.41	75.66	6.24	0	0	0	Phvul.002G314000.1	PF00171	PTHR11699,PTHR11699:SF182	1.2.1.5	GO:GO:0055114,GO:GO:0016491,GO:GO:0008152	ALDH1A,ALDH2C4,REF1	aldehyde dehydrogenase 2C4
Phvul.002G315000.1	Chr02	complement(47570080..47574221)	5.45	-24.44	-4.61	0	0	0	Phvul.002G315000.1	PF04083	PTHR11005,PTHR11005:SF17	3.1.1.3	GO:GO:0006629		alpha/beta-Hydrolases superfamily protein
Phvul.002G315000.2	Chr02	complement(47570080..47574221)	5.32	-27.7	-4.79	0	0	0	Phvul.002G315000.2		PTHR11005,PTHR11005:SF17	3.1.1.3			alpha/beta-Hydrolases superfamily protein
Phvul.002G319400.1	Chr02	47939120..47940862	18.43	-13.35	-3.74	0	0	0	Phvul.002G319400.1	PF00646			GO:GO:0005515	MEE11	RNI-like superfamily protein
Phvul.002G320600.1	Chr02	48029075..48030117	139	-9.76	-3.29	0	0	0	Phvul.002G320600.1		PTHR34780
Phvul.002G325700.1	Chr02	complement(48427858..48430655)	29	-5.21	-2.38	0	0	0	Phvul.002G325700.1	PF04654	PTHR31168,PTHR31168:SF1				Protein of unknown function, DUF599
Phvul.002G329200.1	Chr02	complement(48776072..48779672)	8.02	-5.56	-2.48	0	0	0	Phvul.002G329200.1	PF00025	PTHR24073,PTHR24073:SF486		GO:GO:0005525	AtRABA6a,RABA6a	RAB GTPase homolog A6A
Phvul.002G329300.1	Chr02	complement(48782930..48784258)	72.74	-10.52	-3.4	0	0	0	Phvul.002G329300.1	PF13499	PTHR10891,PTHR10891:SF608				Calcium-binding EF-hand family protein
Phvul.002G329800.1	Chr02	48808091..48810159	69.13	51.01	5.67	0	0	0	Phvul.002G329800.1	PF03953,PF00091	PTHR11588,PTHR11588:SF97	2.4.2.1	GO:GO:0003924,GO:GO:0007017,GO:GO:0005874	TUB6	beta-6 tubulin
Phvul.002G330700.1	Chr02	48853674..48855068	114.88	16.91	4.08	0	0	0	Phvul.002G330700.1	PF00005	PTHR24220	3.6.3.27	GO:GO:0016887,GO:GO:0005524	ATNAP3,AtSTAR1,NAP3	non-intrinsic ABC protein 3
Phvul.002G332200.1	Chr02	complement(48929907..48933462)	36.8	-7.15	-2.84	0	0	0	Phvul.002G332200.1	PF00191	PTHR10502,PTHR10502:SF120		GO:GO:0005544,GO:GO:0005509	ANN5,ANNAT5	annexin 5
Phvul.002G332300.1	Chr02	48933521..48936888	36.87	-21.17	-4.4	0	0	0	Phvul.002G332300.1	PF12695	PTHR11614,PTHR11614:SF96	2.3.1.22			alpha/beta-Hydrolases superfamily protein
Phvul.003G002600.2	Chr03	complement(245309..258087)	5.11	12.5	3.64	0	0	0	Phvul.003G002600.2	PF00931	PTHR23155,PTHR23155:SF554		GO:GO:0043531		NB-ARC domain-containing disease resistance protein
Phvul.003G003000.1	Chr03	complement(289915..306040)	2.26	10.68	3.42	0	0	0	Phvul.003G003000.1	PF00931	PTHR23155,PTHR23155:SF554		GO:GO:0043531		NB-ARC domain-containing disease resistance protein
Phvul.003G003100.1	Chr03	309426..311859	125.84	56.08	5.81	0	0	0	Phvul.003G003100.1	PF00141	PTHR31235	1.11.1.7	GO:GO:0055114,GO:GO:0020037,GO:GO:0006979,GO:GO:0004601	RCI3,RCI3A	Peroxidase superfamily protein
Phvul.003G006100.1	Chr03	574960..577572	48.16	64.9	6.02	0	0	0	Phvul.003G006100.1	PF08100,PF00891	PTHR11746,PTHR11746:SF112	2.1.1.154,2.1.1.65	GO:GO:0046983,GO:GO:0008171	ATOMT1,OMT1	O-methyltransferase 1
Phvul.003G009200.1	Chr03	911969..913939	37.46	13.39	3.74	0	0	0	Phvul.003G009200.1	PF00067	PTHR24298,PTHR24298:SF164		GO:GO:0055114,GO:GO:0020037,GO:GO:0016705,GO:GO:0005506	CYP71B35	cytochrome P450, family 71, subfamily B, polypeptide 35
Phvul.003G010700.1	Chr03	complement(1016270..1020228)	14.65	9.46	3.24	0	0	0	Phvul.003G010700.1	PF00067	PTHR24286,PTHR24286:SF76		GO:GO:0055114,GO:GO:0020037,GO:GO:0016705,GO:GO:0005506	AOS,CYP74A,DDE2	allene oxide synthase
Phvul.003G011800.1	Chr03	1097660..1099870	236.4	-25.55	-4.68	0	0	0	Phvul.003G011800.1	PF14226,PF03171	PTHR10209,PTHR10209:SF142	1.14.11.11,1.14.11.14	GO:GO:0055114,GO:GO:0016491		2-oxoglutarate (2OG) and Fe(II)-dependent oxygenase superfamily protein
Phvul.003G013200.1	Chr03	complement(1222706..1227881)	12.73	44.95	5.49	0	0	0	Phvul.003G013200.1	PF14226,PF03171	PTHR10209,PTHR10209:SF168	1.14.11.31	GO:GO:0055114,GO:GO:0016491	ATSRG1,SRG1	senescence-related gene 1
Phvul.003G014800.1	Chr03	complement(1364370..1367581)	25.46	23.38	4.55	0	0	0	Phvul.003G014800.1					ZFP4	zinc finger protein 4
Phvul.003G015600.1	Chr03	1419106..1424951	9.17	-47.57	-5.57	0	0	0	Phvul.003G015600.1	PF01095	PTHR31321,PTHR31321:SF11	3.1.1.11	GO:GO:0042545,GO:GO:0030599,GO:GO:0005618		Pectin lyase-like superfamily protein
Phvul.003G020200.1	Chr03	complement(1780090..1784458)	13.96	-6.65	-2.73	0	0	0	Phvul.003G020200.1	PF13456,PF14226,PF03171	PTHR10209,PTHR10209:SF148	1.14.11.20	GO:GO:0055114,GO:GO:0016491		2-oxoglutarate (2OG) and Fe(II)-dependent oxygenase superfamily protein
Phvul.003G020300.1	Chr03	complement(1787864..1791113)	48.8	-6.62	-2.73	0	0	0	Phvul.003G020300.1	PF14226,PF03171	PTHR10209,PTHR10209:SF148		GO:GO:0055114,GO:GO:0016491		2-oxoglutarate (2OG) and Fe(II)-dependent oxygenase superfamily protein
Phvul.003G022400.1	Chr03	1982736..1985022	15.89	37.89	5.24	0	0	0	Phvul.003G022400.1	PF00403	PTHR22814,PTHR22814:SF47		GO:GO:0046872,GO:GO:0030001		Heavy metal transport/detoxification superfamily protein
Phvul.003G023300.1	Chr03	2049060..2051655	35.75	32.89	5.04	0	0	0	Phvul.003G023300.1	PF00324	PTHR11785,PTHR11785:SF230		GO:GO:0055085,GO:GO:0016020,GO:GO:0006810,GO:GO:0015171,GO:GO:0003333	AAT1,CAT1	amino acid transporter 1
Phvul.003G023600.1	Chr03	2077713..2079698	39.89	39.75	5.31	0	0	0	Phvul.003G023600.1	PF10604	PTHR31907,PTHR31907:SF2			MLP43	MLP-like protein 43
Phvul.003G025800.1	Chr03	complement(2342078..2344719)	38.69	27.72	4.79	0	0	0	Phvul.003G025800.1	PF02668	PTHR10696,PTHR10696:SF29		GO:GO:0055114,GO:GO:0016491		2-oxoglutarate (2OG) and Fe(II)-dependent oxygenase superfamily protein
Phvul.003G029500.2	Chr03	complement(2782812..2792953)	42.38	61.11	5.93	0	0	0	Phvul.003G029500.2	PF00107,PF08240	PTHR11695,PTHR11695:SF588	1.1.1.195	GO:GO:0055114,GO:GO:0016491,GO:GO:0008270	ATCAD6,CAD6	cinnamyl alcohol dehydrogenase 6
Phvul.003G031300.1	Chr03	3004706..3006976	85.74	-279.98	-8.13	0	0	0	Phvul.003G031300.1	PF08541,PF08392	PTHR31561,PTHR31561:SF5	2.3.1.199	GO:GO:0016747,GO:GO:0008610,GO:GO:0016020,GO:GO:0006633	CER6,CUT1,G2,KCS6,POP1	3-ketoacyl-CoA synthase 6
Phvul.003G034200.1	Chr03	3380419..3382205	36.39	14.8	3.89	0	0	0	Phvul.003G034200.1	PF06880	PTHR31050,PTHR31050:SF2				Protein of unknown function (DUF1262)
Phvul.003G042000.1	Chr03	complement(4685430..4689844)	49.1	-8.34	-3.06	0	0	0	Phvul.003G042000.1	PF16135,PF07897,PF16136	PTHR31413,PTHR31413:SF6		GO:GO:0007165	AFP2	ABI five binding protein 2
Phvul.003G047100.1	Chr03	complement(5606615..5608303)	93.23	18.78	4.23	0	0	0	Phvul.003G047100.1	PF00201	PTHR11926,PTHR11926:SF190		GO:GO:0016758,GO:GO:0008152	UGT73B4	UDP-glycosyltransferase 73B4
Phvul.003G049100.1	Chr03	5900425..5901459	130.26	525.69	9.04	0	0	0	Phvul.003G049100.1	PF00704	PTHR11177,PTHR11177:SF158	3.2.1.14	GO:GO:0005975,GO:GO:0004553	ATCHIA,CHIA	chitinase A
Phvul.003G051600.1	Chr03	complement(6331367..6332555)	94.87	130.31	7.03	0	0	0	Phvul.003G051600.1	PF08100,PF00891	PTHR11746,PTHR11746:SF78	2.1.1.46,2.1.1.212	GO:GO:0046983,GO:GO:0008171		O-methyltransferase family protein
Phvul.003G054900.1	Chr03	complement(6985124..6987566)	33.98	28.6	4.84	0	0	0	Phvul.003G054900.1	PF00134,PF02984	PTHR10177,PTHR10177:SF206		GO:GO:0005634	ATCYCD1;1,CYCD1;1	CYCLIN D1;1
Phvul.003G060400.1	Chr03	complement(8137061..8142060)	17.58	10.28	3.36	0	0	0	Phvul.003G060400.1	PF00484	PTHR11002,PTHR11002:SF15	4.2.1.1	GO:GO:0008270,GO:GO:0004089	BETA CA2,CA18,CA2	carbonic anhydrase 2
Phvul.003G079800.1	Chr03	12588988..12590896	260.83	-236.22	-7.88	0	0	0	Phvul.003G079800.1	PF00085,PF01507	PTHR23293,PTHR23293:SF11	1.8.4.10	GO:GO:0045454,GO:GO:0008152,GO:GO:0003824	APR3,ATAPR3,PRH-26,PRH26	APS reductase 3
Phvul.003G080800.1	Chr03	complement(13018069..13025564)	32.58	-5.49	-2.46	0	0	0	Phvul.003G080800.1	PF03489,PF05184,PF00026	PTHR13683,PTHR13683:SF364	3.4.23.40	GO:GO:0006629,GO:GO:0006508,GO:GO:0004190		Saposin-like aspartyl protease family protein
Phvul.003G082300.1	Chr03	13304385..13306139	44.28	-5.7	-2.51	0	0	0	Phvul.003G082300.1	PF14226,PF03171	PTHR10209,PTHR10209:SF173	1.14.17.4	GO:GO:0055114,GO:GO:0016491	ACO4,EAT1,EFE	ethylene-forming enzyme
Phvul.003G085300.1	Chr03	14451945..14454557	14.77	-5.36	-2.42	0	0	0	Phvul.003G085300.1	PF04535	PTHR11615,PTHR11615:SF100				Uncharacterised protein family (UPF0497)
Phvul.003G096700.1	Chr03	complement(22229474..22230485)	2430	-32.43	-5.02	0	0	0	Phvul.003G096700.1	PF03242	PTHR33509,PTHR33509:SF5		GO:GO:0006950	ATDI21,DI21	drought-induced 21
Phvul.003G098500.1	Chr03	complement(23763580..23764475)	30.96	57.03	5.83	0	0	0	Phvul.003G098500.1	PF05078	PTHR31621,PTHR31621:SF1			AtDMP2,DMP2	DUF679 domain membrane protein 2
Phvul.003G101600.1	Chr03	24825110..24826380	29.91	32.71	5.03	0	0	0	Phvul.003G101600.1
Phvul.003G104400.1	Chr03	25910135..25911295	31.28	7.25	2.86	0	0	0	Phvul.003G104400.1	PF00168	PTHR32246,PTHR32246:SF18		GO:GO:0005515	(AT)SRC2,SRC2	soybean gene regulated by cold-2
Phvul.003G111300.1	Chr03	complement(27997220..27998350)	28.84	61.91	5.95	0	0	0	Phvul.003G111300.1	PF01370	PTHR32487,PTHR32487:SF5	1.3.1.3	GO:GO:0050662,GO:GO:0003824	AWI31,VEP1	NAD(P)-binding Rossmann-fold superfamily protein
Phvul.003G117100.1	Chr03	complement(29214857..29215724)	263.09	-41.74	-5.38	0	0	0	Phvul.003G117100.1	PF04043	PTHR31080,PTHR31080:SF18		GO:GO:0004857	ATC/VIF1,C/VIF1	cell wall / vacuolar inhibitor of fructosidase 1
Phvul.003G117200.1	Chr03	complement(29216861..29217699)	416.35	-28.93	-4.85	0	0	0	Phvul.003G117200.1	PF04043	PTHR31080,PTHR31080:SF18		GO:GO:0004857	ATC/VIF1,C/VIF1	cell wall / vacuolar inhibitor of fructosidase 1
Phvul.003G118400.1	Chr03	complement(29485103..29490172)	58.78	-47.3	-5.56	0	0	0	Phvul.003G118400.1	PF12899	PTHR31916,PTHR31916:SF9		GO:GO:0033926		Plant neutral invertase family protein
Phvul.003G118900.1	Chr03	complement(29616330..29618826)	139.72	-7.65	-2.93	0	0	0	Phvul.003G118900.1	PF00481	PTHR13832,PTHR13832:SF316	3.1.3.16	GO:GO:0003824,GO:GO:0006470,GO:GO:0004722		Protein phosphatase 2C family protein
Phvul.003G120100.1	Chr03	29882139..29883061	52.82	-189.16	-7.56	0	0	0	Phvul.003G120100.1		PTHR11638,PTHR11638:SF68				Double Clp-N motif-containing P-loop nucleoside triphosphate hydrolases superfamily protein
Phvul.003G120500.1	Chr03	complement(29940445..29950010)	49.73	30.89	4.95	0	0	0	Phvul.003G120500.1	PF14510,PF08370,PF00005,PF01061	PTHR19241,PTHR19241:SF259		GO:GO:0016887,GO:GO:0005524,GO:GO:0016020	ABCG37,ATPDR9,PDR9,PIS1	pleiotropic drug resistance 9
Phvul.003G121900.1	Chr03	complement(30087613..30088686)	581.54	-299.44	-8.23	0	0	0	Phvul.003G121900.1		PTHR23241,PTHR23241:SF49				late embryogenesis abundant protein, putative / LEA protein, putative
Phvul.003G122500.1	Chr03	30165391..30178808	30.53	6.68	2.74	0	0	0	Phvul.003G122500.1	PF00005,PF00664	PTHR24221,PTHR24221:SF205	3.6.3.44	GO:GO:0016887,GO:GO:0005524,GO:GO:0055085,GO:GO:0042626,GO:GO:0016021,GO:GO:0006810	PGP11	P-glycoprotein 11
Phvul.003G130000.1	Chr03	31862468..31863669	28.4	-7.1	-2.83	0	0	0	Phvul.003G130000.1	PF07911	PTHR33108,PTHR33108:SF3				Protein of unknown function (DUF1677)
Phvul.003G135200.1	Chr03	complement(32657019..32659341)	14.1	-36.75	-5.2	0	0	0	Phvul.003G135200.1	PF00447	PTHR10015,PTHR10015:SF178		GO:GO:0043565,GO:GO:0006355,GO:GO:0005634,GO:GO:0003700	ATHSFA2,HSFA2	heat shock transcription factor A2
Phvul.003G135400.1	Chr03	complement(32680148..32682497)	25.76	-235.24	-7.88	0	0	0	Phvul.003G135400.1	PF00447	PTHR10015,PTHR10015:SF178		GO:GO:0043565,GO:GO:0006355,GO:GO:0005634,GO:GO:0003700	ATHSFA2,HSFA2	heat shock transcription factor A2
Phvul.003G148700.1	Chr03	34883208..34888876	18.05	-4.77	-2.25	0	0	0	Phvul.003G148700.1		PTHR32176,PTHR32176:SF0	5.3.1.5			xylose isomerase family protein
Phvul.003G149000.1	Chr03	34962576..34964596	52.31	20.1	4.33	0	0	0	Phvul.003G149000.1	PF00643,PF06203	PTHR31319,PTHR31319:SF14		GO:GO:0008270,GO:GO:0005622,GO:GO:0005515	ATCOL5,COL5	CONSTANS-like 5
Phvul.003G149200.1	Chr03	complement(35049110..35050782)	41.35	33.7	5.07	0	0	0	Phvul.003G149200.1	PF07714	PTHR27001,PTHR27001:SF178	2.7.10.2	GO:GO:0006468,GO:GO:0004672		Protein kinase superfamily protein
Phvul.003G150400.1	Chr03	complement(35303997..35307406)	155.24	-20.07	-4.33	0	0	0	Phvul.003G150400.1	PF02358,PF00982	PTHR10788,PTHR10788:SF30	2.4.1.15,3.1.3.12	GO:GO:0005992,GO:GO:0003824	ATTPS11,ATTPSB,TPS11	trehalose phosphatase/synthase 11
Phvul.003G154000.1	Chr03	35875537..35878747	11.31	-30.73	-4.94	0	0	0	Phvul.003G154000.1	PF08263,PF00560,PF13855,PF00069	PTHR27000,PTHR27000:SF192	2.7.11.1	GO:GO:0005515,GO:GO:0006468,GO:GO:0005524,GO:GO:0004672		Leucine-rich receptor-like protein kinase family protein
Phvul.003G159700.1	Chr03	36647786..36651354	13.15	15.74	3.98	0	0	0	Phvul.003G159700.1	PF08263,PF13855,PF00069	PTHR27008,PTHR27008:SF24	2.7.11.1	GO:GO:0005515,GO:GO:0006468,GO:GO:0005524,GO:GO:0004672		Leucine-rich repeat protein kinase family protein
Phvul.003G162200.1	Chr03	37035327..37036335	38.94	-135.45	-7.08	0	0	0	Phvul.003G162200.1	PF03386	PTHR33605,PTHR33605:SF1				early nodulin-related
Phvul.003G163500.1	Chr03	37140688..37143958	21.61	-5.34	-2.42	0	0	0	Phvul.003G163500.1		PTHR31134,PTHR31134:SF1
Phvul.003G165200.1	Chr03	37364689..37365697	67	11.63	3.54	0	0	0	Phvul.003G165200.1		PTHR33564,PTHR33564:SF5
Phvul.003G165500.1	Chr03	37413160..37416740	40.96	-5.01	-2.33	0	0	0	Phvul.003G165500.1	PF12937,PF13516	PTHR24006,PTHR24006:SF501		GO:GO:0005515	EBF1,FBL6	EIN3-binding F box protein 1
Phvul.003G168800.1	Chr03	complement(37894325..37897267)	63.65	-12.38	-3.63	0	0	0	Phvul.003G168800.1	PF05691	PTHR31268,PTHR31268:SF5	2.4.1.82		DIN10	Raffinose synthase family protein
Phvul.003G173100.1	Chr03	complement(38403133..38404801)	133.71	-5.13	-2.36	0	0	0	Phvul.003G173100.1		PTHR33132,PTHR33132:SF12				serine-rich protein-related
Phvul.003G175500.1	Chr03	complement(38607157..38610185)	77.4	-7.25	-2.86	0	0	0	Phvul.003G175500.1		PTHR33670,PTHR33670:SF3
Phvul.003G175500.2	Chr03	complement(38607157..38610185)	77.9	-6.89	-2.78	0	0	0	Phvul.003G175500.2		PTHR33670,PTHR33670:SF3
Phvul.003G176400.1	Chr03	complement(38821617..38825135)	92.22	-14.37	-3.84	0	0	0	Phvul.003G176400.1		PTHR31365,PTHR31365:SF4
Phvul.003G177800.1	Chr03	complement(39000907..39001918)	40.72	-26.98	-4.75	0	0	0	Phvul.003G177800.1	PF01277	PTHR33203,PTHR33203:SF4		GO:GO:0016021,GO:GO:0012511		Oleosin family protein
Phvul.003G185300.1	Chr03	complement(39720708..39724920)	9.69	14.69	3.88	0	0	0	Phvul.003G185300.1	PF07983	PTHR32227,PTHR32227:SF75			PDCB3	plasmodesmata callose-binding protein 3
Phvul.003G187000.1	Chr03	39889823..39892266	22.56	214.3	7.74	0	0	0	Phvul.003G187000.1	PF07992	PTHR23023,PTHR23023:SF86		GO:GO:0055114,GO:GO:0016491		Flavin-binding monooxygenase family protein
Phvul.003G187100.1	Chr03	complement(39902499..39903440)	54.27	55.66	5.8	0	0	0	Phvul.003G187100.1	PF03819	PTHR14552,PTHR14552:SF16	3.6.1.12
Phvul.003G192100.1	Chr03	40457712..40465204	11.23	-7.07	-2.82	0	0	0	Phvul.003G192100.1	PF00171	PTHR11699,PTHR11699:SF148	1.2.1.88,1.5.1.12	GO:GO:0055114,GO:GO:0016491,GO:GO:0008152	ALDH12A1,ATP5CDH,P5CDH	aldehyde dehydrogenase 12A1
Phvul.003G194600.1	Chr03	40717721..40721349	17.02	26.59	4.73	0	0	0	Phvul.003G194600.1	PF07995	PTHR19328,PTHR19328:SF34	1.1.99.35,1.1.5.2	GO:GO:0048038,GO:GO:0016901,GO:GO:0005975		catalytics
Phvul.003G198300.1	Chr03	41132224..41139063	7.39	-6.68	-2.74	0	0	0	Phvul.003G198300.1	PF00179	PTHR24067,PTHR24067:SF129	6.3.2.19		UBC5	ubiquitin-conjugating enzyme 5
Phvul.003G199200.1	Chr03	41218427..41220918	28.56	-7.66	-2.94	0	0	0	Phvul.003G199200.1	PF00514,PF04564	PTHR23315,PTHR23315:SF116	6.3.2.19	GO:GO:0005515,GO:GO:0016567,GO:GO:0004842		ARM repeat superfamily protein
Phvul.003G200500.1	Chr03	complement(41392928..41396643)	34.37	-7.59	-2.92	0	0	0	Phvul.003G200500.1	PF12174	PTHR32263,PTHR32263:SF6			SRO5	similar to RCD one 5
Phvul.003G204400.1	Chr03	41890569..41893759	13.71	-7.78	-2.96	0	0	0	Phvul.003G204400.1	PF08022,PF01794,PF08030	PTHR11972,PTHR11972:SF83	1.16.1.7	GO:GO:0055114,GO:GO:0016491	ATFRO8,FRO8	ferric reduction oxidase 8
Phvul.003G205800.1	Chr03	complement(42024461..42029199)	7.1	31.54	4.98	0	0	0	Phvul.003G205800.1		PTHR12112	3.6.1.1
Phvul.003G205900.1	Chr03	42035744..42037046	298.08	9.76	3.29	0	0	0	Phvul.003G205900.1	PF16974	PTHR34806,PTHR34806:SF1				Calcineurin-like metallo-phosphoesterase superfamily protein
Phvul.003G206100.1	Chr03	complement(42054641..42057353)	149.95	-43.92	-5.46	0	0	0	Phvul.003G206100.1	PF00067	PTHR24298,PTHR24298:SF179	4.99.1.6	GO:GO:0055114,GO:GO:0020037,GO:GO:0016705,GO:GO:0005506	CYP71A26	cytochrome P450, family 71, subfamily A, polypeptide 26
Phvul.003G208600.1	Chr03	complement(42305333..42307097)	137.34	164.37	7.36	0	0	0	Phvul.003G208600.1	PF03514	PTHR31636,PTHR31636:SF24			GAI,RGA2	GRAS family transcription factor family protein
Phvul.003G209000.1	Chr03	complement(42364440..42365315)	266.01	-65.21	-6.03	0	0	0	Phvul.003G209000.1		PTHR33595,PTHR33595:SF3
Phvul.003G209100.1	Chr03	42375601..42378265	51.37	-538.09	-9.07	0	0	0	Phvul.003G209100.1	PF01274	PTHR21631,PTHR21631:SF1	2.3.3.9	GO:GO:0006097,GO:GO:0004474	MLS	malate synthase
Phvul.003G213400.1	Chr03	complement(42874812..42876437)	112.91	7.95	2.99	0	0	0	Phvul.003G213400.1	PF04321	PTHR10366,PTHR10366:SF405	1.1.1.133		NRS/ER,UER1	nucleotide-rhamnose synthase/epimerase-reductase
Phvul.003G217200.1	Chr03	43330138..43330998	122.41	-64.1	-6	0	0	0	Phvul.003G217200.1	PF04043	PTHR31080,PTHR31080:SF2	3.1.1.11	GO:GO:0004857		Plant invertase/pectin methylesterase inhibitor superfamily protein
Phvul.003G219100.1	Chr03	43630346..43631294	82.32	17.89	4.16	0	0	0	Phvul.003G219100.1	PF00234	PTHR31731,PTHR31731:SF7				Bifunctional inhibitor/lipid-transfer protein/seed storage 2S albumin superfamily protein
Phvul.003G219200.1	Chr03	complement(43634374..43635634)	70.12	57.58	5.85	0	0	0	Phvul.003G219200.1	PF00234	PTHR31731,PTHR31731:SF7				Bifunctional inhibitor/lipid-transfer protein/seed storage 2S albumin superfamily protein
Phvul.003G224300.1	Chr03	complement(44341397..44345114)	5.1	-46.29	-5.53	0	0	0	Phvul.003G224300.1	PF07690	PTHR11662,PTHR11662:SF232	3.6.3.20	GO:GO:0055085,GO:GO:0016021		Major facilitator superfamily protein
Phvul.003G227400.1	Chr03	44761239..44777227	11.39	-5.34	-2.42	0	0	0	Phvul.003G227400.1	PF13541,PF02190,PF00004	PTHR10046,PTHR10046:SF24	3.4.21.53	GO:GO:0006508,GO:GO:0004176,GO:GO:0005524,GO:GO:0030163,GO:GO:0004252	LON2	lon protease 2
Phvul.003G228000.1	Chr03	complement(44808997..44811091)	86.61	-97.35	-6.61	0	0	0	Phvul.003G228000.1	PF01357,PF03330	PTHR31692,PTHR31692:SF2			AT-EXPR,ATEXLB1,ATEXPR1,ATHEXP BETA 3.1,EXLB1,EXPR	expansin-like B1
Phvul.003G231700.1	Chr03	complement(45328063..45331712)	28.09	-5.24	-2.39	0	0	0	Phvul.003G231700.1		PTHR33700,PTHR33700:SF1
Phvul.003G232400.1	Chr03	complement(45449161..45451232)	19.84	-110.88	-6.79	0	0	0	Phvul.003G232400.1	PF00155	PTHR11751,PTHR11751:SF431	4.4.1.14	GO:GO:0030170,GO:GO:0009058	ACS8	1-amino-cyclopropane-1-carboxylate synthase 8
Phvul.003G232700.1	Chr03	complement(45510699..45511538)	57.5	18.07	4.18	0	0	0	Phvul.003G232700.1	PF13561	PTHR24322,PTHR24322:SF513	1.1.1.101			NAD(P)-binding Rossmann-fold superfamily protein
Phvul.003G236500.1	Chr03	complement(45916983..45919937)	82.44	17.65	4.14	0	0	0	Phvul.003G236500.1	PF00141	PTHR31517,PTHR31517:SF3	1.11.1.7	GO:GO:0055114,GO:GO:0020037,GO:GO:0006979,GO:GO:0004601	RHS19	root hair specific 19
Phvul.003G242900.1	Chr03	46683436..46686983	7.2	-12.18	-3.61	0	0	0	Phvul.003G242900.1	PF00010	PTHR12565,PTHR12565:SF177		GO:GO:0046983	SPT	basic helix-loop-helix (bHLH) DNA-binding superfamily protein
Phvul.003G247400.1	Chr03	complement(47287002..47290105)	123.27	-33	-5.04	0	0	0	Phvul.003G247400.1	PF00931	PTHR23155,PTHR23155:SF543		GO:GO:0043531		Disease resistance protein (CC-NBS-LRR class) family
Phvul.003G251100.1	Chr03	47835403..47839583	5.83	-20.2	-4.34	0	0	0	Phvul.003G251100.1	PF04193	PTHR16201,PTHR16201:SF43				PQ-loop repeat family protein / transmembrane family protein
Phvul.003G253200.1	Chr03	48116960..48124566	2.79	-12.96	-3.7	0	0	0	Phvul.003G253200.1	PF02910,PF00890	PTHR11632,PTHR11632:SF54	1.3.5.1	GO:GO:0055114,GO:GO:0016491	SDH1-1	succinate dehydrogenase 1-1
Phvul.003G254100.1	Chr03	complement(48192625..48204699)	2.59	-6.23	-2.64	0	0	0	Phvul.003G254100.1	PF07690	PTHR23500,PTHR23500:SF43		GO:GO:0055085,GO:GO:0016021		Major facilitator superfamily protein
Phvul.003G267000.1	Chr03	complement(49359545..49362520)	18.75	19.76	4.3	0	0	0	Phvul.003G267000.1	PF00069	PTHR27003,PTHR27003:SF83	2.7.11.1	GO:GO:0006468,GO:GO:0005524,GO:GO:0004672	HERK2	hercules receptor kinase 2
Phvul.003G270100.1	Chr03	complement(49609017..49618771)	7.55	-6.36	-2.67	0	0	0	Phvul.003G270100.1	PF08596	PTHR10241,PTHR10241:SF27				Transducin/WD40 repeat-like superfamily protein
Phvul.003G270100.2	Chr03	complement(49609017..49618771)	6.95	-6.03	-2.59	0	0	0	Phvul.003G270100.2	PF08596	PTHR10241,PTHR10241:SF27				Transducin/WD40 repeat-like superfamily protein
Phvul.003G277200.1	Chr03	50261078..50262883	13.82	-9.35	-3.22	0	0	0	Phvul.003G277200.1	PF13439,PF00534	PTHR12526,PTHR12526:SF316	2.4.1.198			UDP-Glycosyltransferase superfamily protein
Phvul.003G278400.1	Chr03	complement(50380101..50382641)	33.7	-213.39	-7.74	0	0	0	Phvul.003G278400.1	PF00067	PTHR24286,PTHR24286:SF10	1.14.13.93	GO:GO:0055114,GO:GO:0020037,GO:GO:0016705,GO:GO:0005506	CYP707A1	cytochrome P450, family 707, subfamily A, polypeptide 1
Phvul.003G285900.1	Chr03	51198011..51202816	8.9	-56.86	-5.83	0	0	0	Phvul.003G285900.1	PF01293	PTHR30031,PTHR30031:SF4	4.1.1.49,4.1.1.32	GO:GO:0006094,GO:GO:0005524,GO:GO:0004612	PCK1,PEPCK	phosphoenolpyruvate carboxykinase 1
Phvul.003G286300.1	Chr03	51245823..51246773	21.25	-28.1	-4.81	0	0	0	Phvul.003G286300.1		PTHR34291,PTHR34291:SF1				hydroxyproline-rich glycoprotein family protein
Phvul.003G286800.1	Chr03	complement(51286700..51287515)	382.84	1534.79	10.58	0	0	0	Phvul.003G286800.1	PF00139	PTHR32401,PTHR32401:SF5		GO:GO:0030246		Concanavalin A-like lectin protein kinase family protein
Phvul.003G287100.1	Chr03	51301949..51304411	22.55	8.8	3.14	0	0	0	Phvul.003G287100.1	PF00069,PF00139	PTHR27007,PTHR27007:SF10	2.7.11.1	GO:GO:0006468,GO:GO:0005524,GO:GO:0004672,GO:GO:0030246		Concanavalin A-like lectin protein kinase family protein
Phvul.003G292900.1	Chr03	complement(51855082..51856953)	37.94	12.7	3.67	0	0	0	Phvul.003G292900.1	PF04749	PTHR15907,PTHR15907:SF55			PCR2	PLANT CADMIUM RESISTANCE 2
Phvul.003G295200.1	Chr03	52045794..52047139	19.33	28.23	4.82	0	0	0	Phvul.003G295200.1	PF00135	PTHR23024,PTHR23024:SF157	3.1.1.1		ATCXE13,CXE13	carboxyesterase 13
Phvul.004G001200.1	Chr04	complement(86708..87861)	66.46	21.78	4.45	0	0	0	Phvul.004G001200.1	PF00403	PTHR22814,PTHR22814:SF47		GO:GO:0046872,GO:GO:0030001		Heavy metal transport/detoxification superfamily protein
Phvul.004G007100.1	Chr04	577913..582310	113.2	-100.22	-6.65	0	0	0	Phvul.004G007100.1	PF05691	PTHR31268,PTHR31268:SF2	2.4.1.82		SIP1	Raffinose synthase family protein
Phvul.004G007300.1	Chr04	586415..587992	126.63	112.64	6.82	0	0	0	Phvul.004G007300.1	PF07690	PTHR24064,PTHR24064:SF251	3.6.3.27	GO:GO:0055085,GO:GO:0016021	ATPT1,PHT1;1	phosphate transporter 1;1
Phvul.004G015600.1	Chr04	complement(1574815..1579883)	16.86	11.97	3.58	0	0	0	Phvul.004G015600.1	PF00931	PTHR23155,PTHR23155:SF414		GO:GO:0043531		NB-ARC domain-containing disease resistance protein
Phvul.004G021100.1	Chr04	2184867..2187575	31.52	312.51	8.29	0	0	0	Phvul.004G021100.1	PF00067	PTHR24298,PTHR24298:SF111		GO:GO:0055114,GO:GO:0020037,GO:GO:0016705,GO:GO:0005506	CYP82C4	cytochrome P450, family 82, subfamily C, polypeptide 4
Phvul.004G022100.1	Chr04	2257718..2259038	45.82	-7.57	-2.92	0	0	0	Phvul.004G022100.1		PTHR33181,PTHR33181:SF6
Phvul.004G023100.1	Chr04	complement(2368709..2377275)	69.43	52.56	5.72	0	0	0	Phvul.004G023100.1	PF00005,PF00664	PTHR24221,PTHR24221:SF141	3.6.3.44	GO:GO:0016887,GO:GO:0005524,GO:GO:0055085,GO:GO:0042626,GO:GO:0016021,GO:GO:0006810		ABC transporter family protein
Phvul.004G027000.1	Chr04	2742382..2745548	19.28	6.52	2.71	0	0	0	Phvul.004G027000.1	PF01263	PTHR10091,PTHR10091:SF10	5.1.3.3	GO:GO:0016853,GO:GO:0005975		Galactose mutarotase-like superfamily protein
Phvul.004G029500.1	Chr04	3194141..3196000	14.12	34.39	5.1	0	0	0	Phvul.004G029500.1	PF00201	PTHR11926,PTHR11926:SF331		GO:GO:0016758,GO:GO:0008152	UGT74E2	Uridine diphosphate glycosyltransferase 74E2
Phvul.004G031900.1	Chr04	3566458..3567993	84.29	49.02	5.62	0	0	0	Phvul.004G031900.1	PF00847	PTHR31194,PTHR31194:SF14		GO:GO:0006355,GO:GO:0003700	RAP2.11	related to AP2 11
Phvul.004G035500.1	Chr04	complement(3927895..3929794)	21.66	8.54	3.09	0	0	0	Phvul.004G035500.1	PF00201	PTHR11926,PTHR11926:SF162	2.4.1.203	GO:GO:0016758,GO:GO:0008152		UDP-Glycosyltransferase superfamily protein
Phvul.004G038400.1	Chr04	complement(4279132..4279787)	84.88	7.05	2.82	0	0	0	Phvul.004G038400.1
Phvul.004G038800.1	Chr04	complement(4330331..4333268)	74.04	9.56	3.26	0	0	0	Phvul.004G038800.1	PF02439,PF11721,PF07714	PTHR27003,PTHR27003:SF104	2.7.11.1	GO:GO:0006468,GO:GO:0004672	FER	Malectin/receptor-like protein kinase family protein
Phvul.004G040200.1	Chr04	complement(4518144..4519679)	26.12	-19.49	-4.29	0	0	0	Phvul.004G040200.1	PF02458	PTHR31625,PTHR31625:SF5	2.3.1.115	GO:GO:0016747		HXXXD-type acyl-transferase family protein
Phvul.004G045400.1	Chr04	5139122..5144048	13.45	-6.21	-2.64	0	0	0	Phvul.004G045400.1	PF14306,PF01747	PTHR11055,PTHR11055:SF25	2.7.7.4	GO:GO:0004781	APS2,ASA1	Pseudouridine synthase/archaeosine transglycosylase-like family protein
Phvul.004G046200.1	Chr04	complement(5244862..5248233)	46.49	-66.29	-6.05	0	0	0	Phvul.004G046200.1	PF00690,PF12710,PF00122,PF00689	PTHR24093,PTHR24093:SF292	3.6.3.8	GO:GO:0046872,GO:GO:0000166		ATPase E1-E2 type family protein / haloacid dehalogenase-like hydrolase family protein
Phvul.004G049900.1	Chr04	complement(5820367..5822623)	5.43	-25.71	-4.68	0	0	0	Phvul.004G049900.1	PF04515	PTHR12385,PTHR12385:SF51				Plasma-membrane choline transporter family protein
Phvul.004G051100.1	Chr04	6238389..6239976	10.91	-36.43	-5.19	0	0	0	Phvul.004G051100.1		PTHR34941
Phvul.004G055800.1	Chr04	7290808..7301161	5.37	112.04	6.81	0	0	0	Phvul.004G055800.1	PF13193,PF00501	PTHR24096,PTHR24096:SF160		GO:GO:0008152,GO:GO:0003824		AMP-dependent synthetase and ligase family protein
Phvul.004G056700.1	Chr04	complement(7484777..7491337)	23.03	-18.77	-4.23	0	0	0	Phvul.004G056700.1	PF01490	PTHR22950,PTHR22950:SF298			LHT1	lysine histidine transporter 1
Phvul.004G068000.1	Chr04	9892153..9893419	302.42	68.51	6.1	0	0	0	Phvul.004G068000.1	PF00067	PTHR24298,PTHR24298:SF61	1.14.13.89	GO:GO:0055114,GO:GO:0020037,GO:GO:0016705,GO:GO:0005506	CYP81D8	cytochrome P450, family 81, subfamily D, polypeptide 8
Phvul.004G068200.1	Chr04	complement(9938483..9940584)	154.54	98.95	6.63	0	0	0	Phvul.004G068200.1	PF00067	PTHR24298,PTHR24298:SF61	1.14.13.89,1.14.13.53	GO:GO:0055114,GO:GO:0020037,GO:GO:0016705,GO:GO:0005506	CYP81D8	cytochrome P450, family 81, subfamily D, polypeptide 8
Phvul.004G068300.1	Chr04	complement(10038744..10041640)	115.26	53.52	5.74	0	0	0	Phvul.004G068300.1	PF00067	PTHR24298,PTHR24298:SF61	1.14.13.89	GO:GO:0055114,GO:GO:0020037,GO:GO:0016705,GO:GO:0005506	CYP81D8	cytochrome P450, family 81, subfamily D, polypeptide 8
Phvul.004G070500.1	Chr04	10649105..10651403	43.91	-56.12	-5.81	0	0	0	Phvul.004G070500.1	PF00153	PTHR24089,PTHR24089:SF269			PHT3;1	phosphate transporter 3;1
Phvul.004G077400.1	Chr04	complement(13143100..13145054)	12.4	-42.2	-5.4	0	0	0	Phvul.004G077400.1	PF02365	PTHR31719,PTHR31719:SF32		GO:GO:0006355,GO:GO:0003677	anac047,NAC047	NAC domain containing protein 47
Phvul.004G080200.1	Chr04	complement(13681703..13685857)	111.22	-77.75	-6.28	0	0	0	Phvul.004G080200.1	PF02812,PF00208	PTHR11606,PTHR11606:SF12	1.4.1.2	GO:GO:0055114,GO:GO:0016491,GO:GO:0006520	GDH1	glutamate dehydrogenase 1
Phvul.004G081200.1	Chr04	complement(14013830..14015119)	53.28	40.77	5.35	0	0	0	Phvul.004G081200.1	PF00847	PTHR31194,PTHR31194:SF0		GO:GO:0006355,GO:GO:0003700	RAP2.11	related to AP2 11
Phvul.004G081900.1	Chr04	complement(14370589..14372418)	14.21	28.59	4.84	0	0	0	Phvul.004G081900.1	PF03140	PTHR31549,PTHR31549:SF2				Plant protein of unknown function (DUF247)
Phvul.004G092100.1	Chr04	complement(24438791..24441164)	71.71	-28.17	-4.82	0	0	0	Phvul.004G092100.1	PF00847	PTHR31190,PTHR31190:SF30		GO:GO:0006355,GO:GO:0003700		Integrase-type DNA-binding superfamily protein
Phvul.004G093300.1	Chr04	complement(25319515..25328549)	19.24	26.85	4.75	0	0	0	Phvul.004G093300.1	PF13632,PF14569	PTHR13301,PTHR13301:SF43	2.4.1.29,2.4.1.12		CESA6,E112,IXR2,PRC1	cellulose synthase 6
Phvul.004G094000.1	Chr04	complement(25603199..25604762)	113.49	26.36	4.72	0	0	0	Phvul.004G094000.1	PF02544	PTHR10556,PTHR10556:SF35	1.3.1.22	GO:GO:0016627,GO:GO:0016021,GO:GO:0006629,GO:GO:0005737		3-oxo-5-alpha-steroid 4-dehydrogenase family protein
Phvul.004G094500.1	Chr04	25677450..25678288	178.73	79.08	6.31	0	0	0	Phvul.004G094500.1
Phvul.004G096500.1	Chr04	complement(27416263..27416937)	103.92	17.13	4.1	0	0	0	Phvul.004G096500.1	PF01988	PTHR31851,PTHR31851:SF15				Vacuolar iron transporter (VIT) family protein
Phvul.004G096600.1	Chr04	complement(27522231..27526623)	157.71	-9.86	-3.3	0	0	0	Phvul.004G096600.1	PF01344	PTHR24413,PTHR24413:SF123		GO:GO:0005515		Galactose oxidase/kelch repeat superfamily protein
Phvul.004G097800.1	Chr04	complement(27966674..27968135)	29.15	-72.19	-6.17	0	0	0	Phvul.004G097800.1			3.1.1.3,3.1.1.13
Phvul.004G098300.1	Chr04	complement(28464996..28467944)	1414.17	125.57	6.97	0	0	0	Phvul.004G098300.1	PF04554			GO:GO:0009664,GO:GO:0005199
Phvul.004G104900.1	Chr04	33411995..33415599	11.72	10.9	3.45	0	0	0	Phvul.004G104900.1	PF08263,PF00560,PF13855	PTHR27004,PTHR27004:SF27		GO:GO:0005515		disease resistance family protein / LRR family protein
Phvul.004G107100.1	Chr04	complement(34895934..34896912)	39.22	9.41	3.23	0	0	0	Phvul.004G107100.1	PF00403	PTHR22814,PTHR22814:SF129		GO:GO:0046872,GO:GO:0030001		Heavy metal transport/detoxification superfamily protein
Phvul.004G117100.1	Chr04	38157836..38162750	142.96	-693.83	-9.44	0	0	0	Phvul.004G117100.1	PF07918	PTHR33836,PTHR33836:SF1			LTI65,RD29B	CAP160 protein
Phvul.004G127700.1	Chr04	40335823..40342441	10.08	9.35	3.23	0	0	0	Phvul.004G127700.1		PTHR32166,PTHR32166:SF15
Phvul.004G129600.1	Chr04	complement(40532784..40534148)	273.07	21.17	4.4	0	0	0	Phvul.004G129600.1	PF00197	PTHR33107,PTHR33107:SF1		GO:GO:0004866		Kunitz family trypsin and protease inhibitor protein
Phvul.004G132600.1	Chr04	complement(40974185..40975283)	40.92	-10.26	-3.36	0	0	0	Phvul.004G132600.1	PF05633	PTHR31509,PTHR31509:SF18
Phvul.004G134300.1	Chr04	41230617..41234797	32.84	6.18	2.63	0	0	0	Phvul.004G134300.1	PF13676,PF00931	PTHR11017,PTHR11017:SF171		GO:GO:0007165,GO:GO:0005515,GO:GO:0043531		disease resistance protein (TIR-NBS-LRR class), putative
Phvul.004G135500.1	Chr04	41452298..41458094	5.08	-25.32	-4.66	0	0	0	Phvul.004G135500.1	PF05623	PTHR31343,PTHR31343:SF7				Protein of unknown function (DUF789)
Phvul.004G137900.1	Chr04	41656961..41659015	17.76	13.01	3.7	0	0	0	Phvul.004G137900.1	PF00201	PTHR11926,PTHR11926:SF343		GO:GO:0016758,GO:GO:0008152	UGT71B6	UDP-glucosyl transferase 71B6
Phvul.004G138500.1	Chr04	41714841..41715811	44.29	-9.44	-3.24	0	0	0	Phvul.004G138500.1	PF00197	PTHR33107		GO:GO:0004866		Kunitz family trypsin and protease inhibitor protein
Phvul.004G141400.1	Chr04	complement(41991910..41995093)	19.76	30.94	4.95	0	0	0	Phvul.004G141400.1	PF14364,PF05553	PTHR33098,PTHR33098:SF7				Protein of unknown function (DUF761)
Phvul.004G142300.1	Chr04	complement(42091621..42098077)	13.3	6.51	2.7	0	0	0	Phvul.004G142300.1	PF03407	PTHR24015,PTHR24015:SF419
Phvul.004G143600.1	Chr04	complement(42354795..42359081)	274.57	-38.08	-5.25	0	0	0	Phvul.004G143600.1	PF01373	PTHR31352,PTHR31352:SF13	3.2.1.2	GO:GO:0016161,GO:GO:0000272	BAM1,BMY7,TR-BAMY	beta-amylase 1
Phvul.004G145500.1	Chr04	complement(42558699..42560395)	118.1	21.59	4.43	0	0	0	Phvul.004G145500.1	PF00248	PTHR11732,PTHR11732:SF239	1.1.1.334			NAD(P)-linked oxidoreductase superfamily protein
Phvul.004G148400.1	Chr04	complement(42902075..42902290)	114.34	-20.96	-4.39	0	0	0	Phvul.004G148400.1		PTHR34780,PTHR34780:SF2
Phvul.004G153100.1	Chr04	complement(43465374..43467677)	35.07	82.45	6.37	0	0	0	Phvul.004G153100.1		PTHR22814,PTHR22814:SF34				Copper transport protein family
Phvul.004G153400.1	Chr04	43496227..43500992	4.76	-9.85	-3.3	0	0	0	Phvul.004G153400.1		PTHR11005,PTHR11005:SF30				Uncharacterised conserved protein UCP031088, alpha/beta hydrolase
Phvul.004G158700.1	Chr04	44046813..44047730	67.97	-357.06	-8.48	0	0	0	Phvul.004G158700.1		PTHR22814,PTHR22814:SF72				Copper transport protein family
Phvul.004G158800.1	Chr04	complement(44048044..44048823)	700.37	-1282.86	-10.33	0	0	0	Phvul.004G158800.1	PF00257			GO:GO:0009415,GO:GO:0006950	ATDI8,RAB18	Dehydrin family protein
Phvul.004G158900.1	Chr04	44055715..44062295	10.84	-7.11	-2.83	0	0	0	Phvul.004G158900.1	PF11744	PTHR31086,PTHR31086:SF20		GO:GO:0015743	ALMT9,AtALMT9	aluminum-activated malate transporter 9
Phvul.004G159500.1	Chr04	complement(44122271..44124502)	52.37	-7.47	-2.9	0	0	0	Phvul.004G159500.1	PF00067	PTHR24298,PTHR24298:SF105	1.14.13.123,1.1.1.314	GO:GO:0055114,GO:GO:0020037,GO:GO:0016705,GO:GO:0005506	CYP71B34	cytochrome P450, family 71, subfamily B, polypeptide 34
Phvul.004G163600.1	Chr04	complement(44561696..44563939)	12.47	-41.61	-5.38	0	0	0	Phvul.004G163600.1	PF00083	PTHR23500,PTHR23500:SF170		GO:GO:0055085,GO:GO:0022857,GO:GO:0016021	ATPLT5,ATPMT5,PMT5	polyol/monosaccharide transporter 5
Phvul.004G163900.1	Chr04	44579988..44584052	16.06	-4.46	-2.16	0	0	0	Phvul.004G163900.1	PF13561	PTHR24314,PTHR24314:SF10	1.1.1.294		NYC1	NAD(P)-binding Rossmann-fold superfamily protein
Phvul.004G164000.1	Chr04	44601151..44605163	17.8	6.64	2.73	0	0	0	Phvul.004G164000.1	PF07714	PTHR27001,PTHR27001:SF89	2.7.11.1	GO:GO:0006468,GO:GO:0004672	ATPERK1,PERK1	proline extensin-like receptor kinase 1
Phvul.004G170600.1	Chr04	45229052..45239266	6.28	6.06	2.6	0	0	0	Phvul.004G170600.1	PF00005,PF00664	PTHR24221,PTHR24221:SF228	3.6.3.44	GO:GO:0016887,GO:GO:0005524,GO:GO:0055085,GO:GO:0042626,GO:GO:0016021,GO:GO:0006810		ABC transporter family protein
Phvul.004G174600.1	Chr04	45496402..45497844	20.8	-22.3	-4.48	0	0	0	Phvul.004G174600.1		PTHR33172,PTHR33172:SF2			ATOXS3,OXS3	oxidative stress 3
Phvul.004G178200.1	Chr04	complement(45782024..45788950)	12.5	30.14	4.91	0	0	0	Phvul.004G178200.1	PF00432	PTHR11764	5.4.99.8	GO:GO:0003824	CAS1	cycloartenol synthase 1
Phvul.005G001000.1	Chr05	86644..91182	109.11	52.87	5.72	0	0	0	Phvul.005G001000.1	PF03552	PTHR13301,PTHR13301:SF62	2.4.1.12	GO:GO:0030244,GO:GO:0016760,GO:GO:0016020	ATCSLG1,CSLG1	cellulose synthase like G1
Phvul.005G007100.1	Chr05	complement(570357..572178)	370.77	-26.57	-4.73	0	0	0	Phvul.005G007100.1	PF08263,PF00560,PF13855	PTHR27000,PTHR27000:SF52	3.5.1.98	GO:GO:0005515		Leucine-rich repeat (LRR) family protein
Phvul.005G015100.1	Chr05	complement(1347215..1351873)	7.01	30.74	4.94	0	0	0	Phvul.005G015100.1	PF11883,PF01657,PF07714	PTHR27002,PTHR27002:SF95	2.7.11.1	GO:GO:0004674,GO:GO:0006468,GO:GO:0004672	CRK10,RLK4	cysteine-rich RLK (RECEPTOR-like protein kinase) 10
Phvul.005G015100.2	Chr05	complement(1347215..1351873)	6.99	36.39	5.19	0	0	0	Phvul.005G015100.2	PF01657,PF07714	PTHR27002	2.7.11.1	GO:GO:0006468,GO:GO:0004672	CRK25	cysteine-rich RLK (RECEPTOR-like protein kinase) 25
Phvul.005G019200.1	Chr05	1684400..1685398	116.02	-6.23	-2.64	0	0	0	Phvul.005G019200.1		PTHR33659
Phvul.005G022500.1	Chr05	2000935..2005462	6.88	-55.09	-5.78	0	0	0	Phvul.005G022500.1	PF00295	PTHR31375,PTHR31375:SF28	3.2.1.15	GO:GO:0005975,GO:GO:0004650	QRT2	Pectin lyase-like superfamily protein
Phvul.005G023600.1	Chr05	2132883..2136159	26.09	6.01	2.59	0	0	0	Phvul.005G023600.1	PF02727,PF02728,PF01179	PTHR10638,PTHR10638:SF39	1.4.3.21	GO:GO:0055114,GO:GO:0048038,GO:GO:0009308,GO:GO:0008131,GO:GO:0005507		Copper amine oxidase family protein
Phvul.005G025900.1	Chr05	complement(2346535..2350714)	11.06	41.79	5.39	0	0	0	Phvul.005G025900.1	PF00026	PTHR13683,PTHR13683:SF258	3.4.23.12	GO:GO:0006508,GO:GO:0004190		Eukaryotic aspartyl protease family protein
Phvul.005G030800.1	Chr05	2858259..2860372	28.01	13.08	3.71	0	0	0	Phvul.005G030800.1	PF03358	PTHR30543,PTHR30543:SF2	1.6.5.2,1.6.5.3	GO:GO:0016491	NQR	NADPH:quinone oxidoreductase
Phvul.005G030800.2	Chr05	2858259..2860372	26.67	10.76	3.43	0	0	0	Phvul.005G030800.2	PF03358	PTHR30543,PTHR30543:SF2	1.6.5.2,1.6.5.3	GO:GO:0016491	NQR	NADPH:quinone oxidoreductase
Phvul.005G043500.1	Chr05	4411476..4415677	14.22	9.16	3.2	0	0	0	Phvul.005G043500.1	PF08442,PF16114	PTHR23118,PTHR23118:SF9	2.3.3.8		ACLA-2	ATP-citrate lyase A-2
Phvul.005G044200.1	Chr05	4458053..4458490	182.46	-443.04	-8.79	0	0	0	Phvul.005G044200.1		PTHR36012,PTHR36012:SF2
Phvul.005G051600.1	Chr05	6575773..6578140	289.68	-23.25	-4.54	0	0	0	Phvul.005G051600.1	PF03055	PTHR10543,PTHR10543:SF42	1.13.11.51		ATNCED9,NCED9	nine-cis-epoxycarotenoid dioxygenase 9
Phvul.005G053200.1	Chr05	6913468..6914609	61.58	11.05	3.47	0	0	0	Phvul.005G053200.1	PF13410,PF02798	PTHR11260,PTHR11260:SF317	2.5.1.18	GO:GO:0005515	ATGSTU19,GST8,GSTU19	glutathione S-transferase TAU 19
Phvul.005G054000.1	Chr05	7003378..7004791	73.98	-7.43	-2.89	0	0	0	Phvul.005G054000.1	PF13410,PF02798	PTHR11260,PTHR11260:SF204	2.5.1.18	GO:GO:0005515	ATGSTU19,GST8,GSTU19	glutathione S-transferase TAU 19
Phvul.005G054300.1	Chr05	complement(7045081..7049428)	4.84	-11.06	-3.47	0	0	0	Phvul.005G054300.1	PF00560,PF08263,PF00069	PTHR27000,PTHR27000:SF68	2.7.11.1	GO:GO:0005515,GO:GO:0006468,GO:GO:0005524,GO:GO:0004672		Leucine-rich receptor-like protein kinase family protein
Phvul.005G057200.1	Chr05	7586825..7587632	994.52	-162.28	-7.34	0	0	0	Phvul.005G057200.1	PF12734	PTHR31568,PTHR31568:SF17
Phvul.005G058900.1	Chr05	complement(7882550..7884574)	160.01	22.43	4.49	0	0	0	Phvul.005G058900.1	PF13418,PF01344,PF13415	PTHR23244,PTHR23244:SF276		GO:GO:0005515		Galactose oxidase/kelch repeat superfamily protein
Phvul.005G061000.1	Chr05	complement(8509181..8510996)	9.09	-85.32	-6.41	0	0	0	Phvul.005G061000.1	PF14226,PF03171	PTHR10209,PTHR10209:SF91	1.14.11.13	GO:GO:0055114,GO:GO:0016491	ATGA2OX1,GA2OX1	Arabidopsis thaliana gibberellin 2-oxidase 1
Phvul.005G065300.1	Chr05	complement(9890936..9893701)	11.03	21.9	4.45	0	0	0	Phvul.005G065300.1	PF11145	PTHR33389,PTHR33389:SF1				Protein of unknown function (DUF2921)
Phvul.005G065700.1	Chr05	complement(9957832..9959440)	1644.04	-84.33	-6.4	0	0	0	Phvul.005G065700.1	PF01453	PTHR32444,PTHR32444:SF13				D-mannose binding lectin protein with Apple-like carbohydrate-binding domain
Phvul.005G066200.1	Chr05	10098965..10101147	25.65	8.71	3.12	0	0	0	Phvul.005G066200.1	PF04852	PTHR31165,PTHR31165:SF9			LSH10	Protein of unknown function (DUF640)
Phvul.005G076300.1	Chr05	complement(15073406..15076404)	17.38	-8.33	-3.06	0	0	0	Phvul.005G076300.1	PF03083	PTHR10791,PTHR10791:SF57				Nodulin MtN3 family protein
Phvul.005G077300.1	Chr05	complement(15838878..15844494)	4.34	-69.78	-6.12	0	0	0	Phvul.005G077300.1	PF14416,PF13839	PTHR32285,PTHR32285:SF58			TBL41	TRICHOME BIREFRINGENCE-LIKE 41
Phvul.005G077300.2	Chr05	complement(15838878..15844494)	4.45	-126.62	-6.98	0	0	0	Phvul.005G077300.2	PF13839	PTHR32285,PTHR32285:SF58			TBL41	TRICHOME BIREFRINGENCE-LIKE 41
Phvul.005G079300.2	Chr05	complement(17216918..17219439)	8.92	-27.68	-4.79	0	0	0	Phvul.005G079300.2	PF16166	PTHR33510,PTHR33510:SF2			tic20-IV	translocon at the inner envelope membrane of chloroplasts 20-IV
Phvul.005G083400.1	Chr05	20190765..20197767	25.8	-7.84	-2.97	0	0	0	Phvul.005G083400.1	PF12481	PTHR11772,PTHR11772:SF14				Aluminium induced protein with YGL and LRDR motifs
Phvul.005G084500.1	Chr05	20460735..20462527	963.01	-25.99	-4.7	0	0	0	Phvul.005G084500.1	PF02365	PTHR31719,PTHR31719:SF34		GO:GO:0006355,GO:GO:0003677	ANAC072,RD26	NAC (No Apical Meristem) domain transcriptional regulator superfamily protein
Phvul.005G089800.1	Chr05	25570657..25573726	29.35	73.91	6.21	0	0	0	Phvul.005G089800.1	PF01397,PF03936	PTHR31225,PTHR31225:SF15	4.2.3.75	GO:GO:0016829,GO:GO:0010333,GO:GO:0008152,GO:GO:0000287	ATTPS21,TPS21	terpene synthase 21
Phvul.005G093800.1	Chr05	complement(27948848..27951057)	92.83	7.59	2.92	0	0	0	Phvul.005G093800.1	PF03106	PTHR32096,PTHR32096:SF19		GO:GO:0043565,GO:GO:0006355,GO:GO:0003700	ATWRKY69,WRKY69	WRKY DNA-binding protein 69
Phvul.005G094300.1	Chr05	complement(28157717..28162549)	19.22	9.26	3.21	0	0	0	Phvul.005G094300.1	PF00069	PTHR27001,PTHR27001:SF30	2.7.11.1	GO:GO:0006468,GO:GO:0005524,GO:GO:0004672		Protein kinase superfamily protein
Phvul.005G109100.1	Chr05	31863833..31865148	19.44	-26.92	-4.75	0	0	0	Phvul.005G109100.1	PF00249	PTHR10641,PTHR10641:SF567			ATM4,ATMYB102,MYB102	MYB-like 102
Phvul.005G111800.1	Chr05	complement(32819795..32821727)	39.03	131.63	7.04	0	0	0	Phvul.005G111800.1	PF03514	PTHR31636,PTHR31636:SF5				GRAS family transcription factor
Phvul.005G112500.1	Chr05	32927272..32929378	86.92	15.52	3.96	0	0	0	Phvul.005G112500.1	PF00010	PTHR23042,PTHR23042:SF56		GO:GO:0046983	bHLH105,ILR3	basic helix-loop-helix (bHLH) DNA-binding superfamily protein
Phvul.005G113200.1	Chr05	33005653..33006629	30.21	-6.66	-2.74	0	0	0	Phvul.005G113200.1		PTHR31717,PTHR31717:SF11				B-box type zinc finger family protein
Phvul.005G113800.1	Chr05	complement(33041435..33043487)	216.21	59.16	5.89	0	0	0	Phvul.005G113800.1	PF00141	PTHR31235,PTHR31235:SF39	1.11.1.7	GO:GO:0055114,GO:GO:0020037,GO:GO:0006979,GO:GO:0004601		Peroxidase superfamily protein
Phvul.005G116600.1	Chr05	33728248..33730557	41.84	-7.71	-2.95	0	0	0	Phvul.005G116600.1	PF06364	PTHR32254				Protein of unknown function (DUF1068)
Phvul.005G123600.1	Chr05	complement(34727651..34731475)	13.66	-7.55	-2.92	0	0	0	Phvul.005G123600.1	PF00332	PTHR32227,PTHR32227:SF70	3.2.1.39	GO:GO:0005975,GO:GO:0004553		Glycosyl hydrolase superfamily protein
Phvul.005G125500.1	Chr05	34970296..34973651	31.37	12.17	3.6	0	0	0	Phvul.005G125500.1	PF03015,PF07993	PTHR11011,PTHR11011:SF25	1.2.1.50,1.2.1.84	GO:GO:0080019	CER4,FAR3,G7	Jojoba acyl CoA reductase-related male sterility protein
Phvul.005G132200.1	Chr05	complement(35793162..35795242)	113.8	72.34	6.18	0	0	0	Phvul.005G132200.1	PF07690	PTHR23515,PTHR23515:SF3		GO:GO:0055085,GO:GO:0016021	ATNRT2.4,NRT2.4	nitrate transporter 2.4
Phvul.005G135600.1	Chr05	36348047..36352489	12.15	6.58	2.72	0	0	0	Phvul.005G135600.1	PF13899,PF13848,PF00085	PTHR18929,PTHR18929:SF74	5.3.4.1	GO:GO:0045454	ATPDI2,ATPDIL1-4,PDI2,PDIL1-4	PDI-like 1-4
Phvul.005G137000.2	Chr05	complement(36497178..36512237)	3.97	-8.51	-3.09	0	0	0	Phvul.005G137000.2	PF02037,PF02891	PTHR10782,PTHR10782:SF34		GO:GO:0008270,GO:GO:0031668,GO:GO:0019789,GO:GO:0016925,GO:GO:0016049,GO:GO:0005634	ATSIZ1,SIZ1	DNA-binding protein with MIZ/SP-RING zinc finger, PHD-finger and SAP domain
Phvul.005G140300.1	Chr05	complement(36935661..36938259)	31.18	-7.57	-2.92	0	0	0	Phvul.005G140300.1	PF00190	PTHR31189,PTHR31189:SF8		GO:GO:0045735		RmlC-like cupins superfamily protein
Phvul.005G143200.1	Chr05	37201519..37204881	29.51	-10.36	-3.37	0	0	0	Phvul.005G143200.1	PF12796	PTHR24128,PTHR24128:SF14			XBAT31	XB3 ortholog 1 in Arabidopsis thaliana
Phvul.005G150200.1	Chr05	complement(37752211..37759876)	35.24	183.71	7.52	0	0	0	Phvul.005G150200.1	PF00550,PF01593,PF00501	PTHR22754,PTHR22754:SF4		GO:GO:0055114,GO:GO:0016491,GO:GO:0008152,GO:GO:0003824		AMP-dependent synthetase and ligase family protein
Phvul.005G151000.1	Chr05	complement(37823096..37826678)	14.9	38.12	5.25	0	0	0	Phvul.005G151000.1	PF01738	PTHR17630,PTHR17630:SF48		GO:GO:0016787		alpha/beta-Hydrolases superfamily protein
Phvul.005G154500.1	Chr05	complement(38105503..38107051)	70.73	33.04	5.05	0	0	0	Phvul.005G154500.1	PF03514	PTHR31636,PTHR31636:SF36			SGR7,SHR	GRAS family transcription factor
Phvul.005G156800.1	Chr05	complement(38256786..38265859)	370.25	34.14	5.09	0	0	0	Phvul.005G156800.1	PF01477,PF00305	PTHR11771,PTHR11771:SF48	1.13.11.58	GO:GO:0005515,GO:GO:0055114,GO:GO:0046872,GO:GO:0016702	ATLOX1,LOX1	lipoxygenase 1
Phvul.005G160800.1	Chr05	complement(38608079..38610528)	26.44	9.62	3.27	0	0	0	Phvul.005G160800.1	PF06888	PTHR20889,PTHR20889:SF4	3.6.1.1,3.1.3.75	GO:GO:0016791,GO:GO:0008152		Pyridoxal phosphate phosphatase-related protein
Phvul.005G162100.1	Chr05	complement(38700489..38705124)	26.42	22.83	4.51	0	0	0	Phvul.005G162100.1	PF00560,PF07714,PF12819		2.7.11.1,2.7.10.1	GO:GO:0005515,GO:GO:0006468,GO:GO:0004672		Leucine-rich repeat protein kinase family protein
Phvul.005G162400.1	Chr05	complement(38738787..38743096)	6.94	71.18	6.15	0	0	0	Phvul.005G162400.1	PF00560,PF07714,PF12819	PTHR27003,PTHR27003:SF105	2.7.11.1,2.7.10.1	GO:GO:0005515,GO:GO:0006468,GO:GO:0004672		Leucine-rich repeat transmembrane protein kinase protein
Phvul.005G166300.2	Chr05	complement(39113954..39119479)	9.2	-7.1	-2.83	0	0	0	Phvul.005G166300.2	PF00249	PTHR24078,PTHR24078:SF169				Homeodomain-like superfamily protein
Phvul.005G167800.1	Chr05	39234038..39236443	26.74	-13.07	-3.71	0	0	0	Phvul.005G167800.1	PF00153	PTHR24089,PTHR24089:SF270			ATMBAC2,BAC2	Mitochondrial substrate carrier family protein
Phvul.005G173000.1	Chr05	39635540..39637426	91.43	-42.65	-5.41	0	0	0	Phvul.005G173000.1	PF02309	PTHR31734,PTHR31734:SF34		GO:GO:0006355,GO:GO:0005634	AXR3,IAA17	AUX/IAA transcriptional regulator family protein
Phvul.005G174800.1	Chr05	complement(39834771..39835844)	414.92	-458.34	-8.84	0	0	0	Phvul.005G174800.1		PTHR23241				Late embryogenesis abundant protein (LEA) family protein
Phvul.005G177200.1	Chr05	40008433..40013584	7.95	9.94	3.31	0	0	0	Phvul.005G177200.1	PF00168,PF00614,PF12357	PTHR18896,PTHR18896:SF11	3.1.4.4	GO:GO:0005515,GO:GO:0003824	PLD,PLDALPHA1	phospholipase D alpha 1
Phvul.005G178300.1	Chr05	complement(40077823..40080309)	28.34	-143.4	-7.16	0	0	0	Phvul.005G178300.1	PF00571	PTHR13780,PTHR13780:SF51				Cystathionine beta-synthase (CBS) protein
Phvul.006G000300.1	Chr06	complement(39446..46037)	17.87	-4.34	-2.12	0	0	0	Phvul.006G000300.1	PF14703,PF13967,PF02714	PTHR13018,PTHR13018:SF47		GO:GO:0016020		ERD (early-responsive to dehydration stress) family protein
Phvul.006G004900.1	Chr06	complement(1650628..1656489)	20.77	8.06	3.01	0	0	0	Phvul.006G004900.1	PF00759	PTHR22298,PTHR22298:SF39	3.2.1.4	GO:GO:0005975,GO:GO:0004553	ATGH9A2,KOR2	Six-hairpin glycosidases superfamily protein
Phvul.006G005100.1	Chr06	complement(1755581..1757159)	18.35	-11.71	-3.55	0	0	0	Phvul.006G005100.1	PF13639	PTHR14155,PTHR14155:SF184		GO:GO:0008270,GO:GO:0005515	XERICO	RING/U-box superfamily protein
Phvul.006G005400.1	Chr06	1842548..1847068	9	14.59	3.87	0	0	0	Phvul.006G005400.1	PF00501	PTHR24096,PTHR24096:SF219	6.2.1.3	GO:GO:0008152,GO:GO:0003824	LACS8	AMP-dependent synthetase and ligase family protein
Phvul.006G011700.1	Chr06	complement(5835039..5840707)	19.59	37.98	5.25	0	0	0	Phvul.006G011700.1	PF07732,PF07731,PF00394	PTHR11709,PTHR11709:SF97	1.10.3.3	GO:GO:0005507,GO:GO:0055114,GO:GO:0016491		Plant L-ascorbate oxidase
Phvul.006G017400.1	Chr06	complement(8586569..8591496)	18.6	37.41	5.23	0	0	0	Phvul.006G017400.1	PF00201	PTHR11926,PTHR11926:SF233	2.4.1.324	GO:GO:0016758,GO:GO:0008152	AtUGT85A2,UGT85A2	UDP-glucosyl transferase 85A2
Phvul.006G019900.1	Chr06	9511477..9526265	4.4	76.36	6.25	0	0	0	Phvul.006G019900.1	PF07714	PTHR27001,PTHR27001:SF171	2.7.11.1	GO:GO:0006468,GO:GO:0004672		Protein kinase protein with adenine nucleotide alpha hydrolases-like domain
Phvul.006G029000.1	Chr06	12372351..12376922	7.9	14.14	3.82	0	0	0	Phvul.006G029000.1	PF08263,PF00560,PF07714	PTHR27000,PTHR27000:SF121	2.7.11.1	GO:GO:0005515,GO:GO:0006468,GO:GO:0004672	BAM3	Leucine-rich receptor-like protein kinase family protein
Phvul.006G034000.1	Chr06	13855302..13858461	43.47	30.21	4.92	0	0	0	Phvul.006G034000.1	PF01073	PTHR10366,PTHR10366:SF385		GO:GO:0055114,GO:GO:0016616,GO:GO:0006694,GO:GO:0003854	ATRHM1,RHM1,ROL1	rhamnose biosynthesis 1
Phvul.006G036600.1	Chr06	complement(14490762..14492102)	104.92	25.18	4.65	0	0	0	Phvul.006G036600.1	PF02458	PTHR31642,PTHR31642:SF57	2.3.1.133	GO:GO:0016747	SHT	spermidine hydroxycinnamoyl transferase
Phvul.006G040800.1	Chr06	complement(15135599..15136786)	18.53	-12.95	-3.7	0	0	0	Phvul.006G040800.1	PF10520	PTHR24067,PTHR24067:SF41			FAD4,FADA	fatty acid desaturase A
Phvul.006G052200.1	Chr06	complement(16665657..16671472)	9.59	12.3	3.62	0	0	0	Phvul.006G052200.1	PF00664,PF00005	PTHR24223,PTHR24223:SF181	3.6.3.44	GO:GO:0055085,GO:GO:0042626,GO:GO:0016021,GO:GO:0006810,GO:GO:0005524,GO:GO:0016887	ATMRP3,MRP3	multidrug resistance-associated protein 3
Phvul.006G054200.1	Chr06	complement(16967791..16970297)	103.91	84.79	6.41	0	0	0	Phvul.006G054200.1	PF00067	PTHR24298,PTHR24298:SF164		GO:GO:0055114,GO:GO:0020037,GO:GO:0016705,GO:GO:0005506	CYP71B34	cytochrome P450, family 71, subfamily B, polypeptide 34
Phvul.006G055200.1	Chr06	complement(17130900..17133097)	171.13	-8.39	-3.07	0	0	0	Phvul.006G055200.1	PF00132,PF06426	PTHR23416,PTHR23416:SF56	2.3.1.30	GO:GO:0009001,GO:GO:0006535,GO:GO:0005737	ATSERAT2;2,SAT-1,SAT-A,SAT-M,SAT3,SERAT2;2	serine acetyltransferase 2;2
Phvul.006G057400.1	Chr06	17424637..17426188	17.95	14.29	3.84	0	0	0	Phvul.006G057400.1	PF02469	PTHR32382,PTHR32382:SF4			FLA1	FASCICLIN-like arabinogalactan 1
Phvul.006G062600.1	Chr06	18020848..18023887	31.41	-20.97	-4.39	0	0	0	Phvul.006G062600.1	PF02341	PTHR33791,PTHR33791:SF4				Chaperonin-like RbcX protein
Phvul.006G064800.1	Chr06	complement(18304785..18306947)	17	10.42	3.38	0	0	0	Phvul.006G064800.1		PTHR31681,PTHR31681:SF4				zinc finger (C2H2 type) family protein
Phvul.006G078600.1	Chr06	19723298..19726189	23.39	10.73	3.42	0	0	0	Phvul.006G078600.1	PF00067	PTHR24286,PTHR24286:SF84	1.14.99.37	GO:GO:0055114,GO:GO:0020037,GO:GO:0016705,GO:GO:0005506	CYP716A1	cytochrome P450, family 716, subfamily A, polypeptide 1
Phvul.006G079500.1	Chr06	19848170..19851168	91.07	-115.09	-6.85	0	0	0	Phvul.006G079500.1	PF13193,PF00501	PTHR24095,PTHR24095:SF171	6.2.1.8	GO:GO:0008152,GO:GO:0003824		AMP-dependent synthetase and ligase family protein
Phvul.006G079600.1	Chr06	19852766..19853978	195.31	-277.7	-8.12	0	0	0	Phvul.006G079600.1	PF14497,PF02798	PTHR11260,PTHR11260:SF16	2.5.1.18	GO:GO:0005515	ATGSTU20,GSTU20	glutathione S-transferase TAU 20
Phvul.006G080500.1	Chr06	19953718..19967156	13.15	4.72	2.24	0	0	0	Phvul.006G080500.1	PF08263,PF13855,PF00069		2.7.11.1	GO:GO:0005515,GO:GO:0006468,GO:GO:0005524,GO:GO:0004672		Leucine-rich repeat protein kinase family protein
Phvul.006G084400.1	Chr06	20285387..20291785	12.74	10.85	3.44	0	0	0	Phvul.006G084400.1	PF01657,PF07714	PTHR27006,PTHR27006:SF30	2.7.11.1	GO:GO:0006468,GO:GO:0004672	CRK3	cysteine-rich RLK (RECEPTOR-like protein kinase) 3
Phvul.006G084600.1	Chr06	20301193..20304577	9.2	33.86	5.08	0	0	0	Phvul.006G084600.1	PF01657,PF00069	PTHR27006,PTHR27006:SF30	2.7.11.1	GO:GO:0006468,GO:GO:0005524,GO:GO:0004672	CRK2	cysteine-rich RLK (RECEPTOR-like protein kinase) 2
Phvul.006G085800.1	Chr06	20419368..20421029	34.96	-8.02	-3	0	0	0	Phvul.006G085800.1		PTHR33172,PTHR33172:SF8			ATOXS3,OXS3	oxidative stress 3
Phvul.006G086100.1	Chr06	complement(20455953..20458734)	37.95	66.7	6.06	0	0	0	Phvul.006G086100.1	PF13193,PF00501	PTHR24095,PTHR24095:SF189		GO:GO:0008152,GO:GO:0003824	AAE12	acyl activating enzyme 12
Phvul.006G089900.1	Chr06	complement(20838728..20839560)	59.3	8.03	3.01	0	0	0	Phvul.006G089900.1	PF05498	PTHR33136,PTHR33136:SF5			RALFL33	ralf-like 33
Phvul.006G093800.1	Chr06	complement(21163270..21165746)	48.38	9.88	3.3	0	0	0	Phvul.006G093800.1	PF13639	PTHR14155		GO:GO:0008270,GO:GO:0005515	ATL6	RING/U-box superfamily protein
Phvul.006G097700.1	Chr06	complement(21512149..21529006)	1.25	-17.09	-4.1	0	0	0	Phvul.006G097700.1	PF03982,PF12146	PTHR22753,PTHR22753:SF1	2.3.1.20,2.3.1.22	GO:GO:0016747		Esterase/lipase/thioesterase family protein
Phvul.006G101300.1	Chr06	complement(21838230..21840749)	19.04	7.29	2.87	0	0	0	Phvul.006G101300.1	PF00248	PTHR11732,PTHR11732:SF253	1.1.1.317			NAD(P)-linked oxidoreductase superfamily protein
Phvul.006G108100.1	Chr06	complement(22483379..22485846)	14.21	-7.21	-2.85	0	0	0	Phvul.006G108100.1		PTHR33699,PTHR33699:SF3
Phvul.006G109800.1	Chr06	22587858..22592299	20.75	-18.37	-4.2	0	0	0	Phvul.006G109800.1	PF01263	PTHR11122,PTHR11122:SF10	5.1.3.15	GO:GO:0016853,GO:GO:0005975		Galactose mutarotase-like superfamily protein
Phvul.006G111200.2	Chr06	22711458..22715983	5.51	16.24	4.02	0	0	0	Phvul.006G111200.2		PTHR31105,PTHR31105:SF3				Protein of unknown function (DUF3133)
Phvul.006G114800.1	Chr06	complement(23032617..23034238)	21.75	-9.53	-3.25	0	0	0	Phvul.006G114800.1	PF00249	PTHR10641,PTHR10641:SF613			ATMYB4,MYB4	myb domain protein 4
Phvul.006G116000.1	Chr06	complement(23120454..23121800)	94.62	-278.37	-8.12	0	0	0	Phvul.006G116000.1	PF02183,PF00046	PTHR24326,PTHR24326:SF122		GO:GO:0043565,GO:GO:0006355,GO:GO:0003700,GO:GO:0003677	ATHB-7,ATHB7,HB-7	homeobox 7
Phvul.006G117300.1	Chr06	23217022..23218312	27.28	39.58	5.31	0	0	0	Phvul.006G117300.1	PF03059	PTHR32266,PTHR32266:SF12	2.5.1.43	GO:GO:0030418,GO:GO:0030410	ATNAS4,NAS4	nicotianamine synthase 4
Phvul.006G119700.1	Chr06	23486415..23489872	10.6	-7.28	-2.86	0	0	0	Phvul.006G119700.1		PTHR34188,PTHR34188:SF1
Phvul.006G120800.1	Chr06	complement(23608700..23610978)	74.58	-12.12	-3.6	0	0	0	Phvul.006G120800.1	PF00249	PTHR10641,PTHR10641:SF623			AtMYB78,MYB78	myb domain protein 78
Phvul.006G124000.1	Chr06	complement(23909105..23913400)	30.66	-4.83	-2.27	0	0	0	Phvul.006G124000.1	PF07690	PTHR31585,PTHR31585:SF2		GO:GO:0055085,GO:GO:0016021		Major facilitator superfamily protein
Phvul.006G126200.1	Chr06	24085942..24086949	67.59	135.76	7.08	0	0	0	Phvul.006G126200.1	PF07883	PTHR31238,PTHR31238:SF41				RmlC-like cupins superfamily protein
Phvul.006G127500.1	Chr06	24217783..24224475	4.28	-16.99	-4.09	0	0	0	Phvul.006G127500.1	PF14833,PF03446	PTHR22981	1.1.1.31	GO:GO:0051287,GO:GO:0055114,GO:GO:0004616		6-phosphogluconate dehydrogenase family protein
Phvul.006G128600.1	Chr06	24311622..24317626	7.71	12.32	3.62	0	0	0	Phvul.006G128600.1	PF00046,PF08670,PF01852	PTHR24326,PTHR24326:SF191		GO:GO:0003677,GO:GO:0008289	ATHB-14,ATHB14,PHB,PHB-1D	Homeobox-leucine zipper family protein / lipid-binding START domain-containing protein
Phvul.006G129400.1	Chr06	complement(24400830..24403099)	447.71	163.13	7.35	0	0	0	Phvul.006G129400.1	PF00141	PTHR31388,PTHR31388:SF22	1.11.1.7	GO:GO:0055114,GO:GO:0020037,GO:GO:0006979,GO:GO:0004601		Peroxidase superfamily protein
Phvul.006G129800.1	Chr06	24444737..24448851	13.37	37.38	5.22	0	0	0	Phvul.006G129800.1	PF00141	PTHR31388,PTHR31388:SF22	1.11.1.7	GO:GO:0055114,GO:GO:0020037,GO:GO:0006979,GO:GO:0004601		Peroxidase superfamily protein
Phvul.006G133400.1	Chr06	complement(24799563..24806621)	23.86	40.48	5.34	0	0	0	Phvul.006G133400.1	PF00069	PTHR27003,PTHR27003:SF15	2.7.11.1	GO:GO:0006468,GO:GO:0005524,GO:GO:0004672		Leucine-rich repeat protein kinase family protein
Phvul.006G142600.1	Chr06	complement(25670777..25671465)	199.86	4.49	2.17	0	0	0	Phvul.006G142600.1	PF00031	PTHR11413		GO:GO:0004869		Cystatin/monellin superfamily protein
Phvul.006G146400.1	Chr06	26014021..26019850	12.55	14.25	3.83	0	0	0	Phvul.006G146400.1	PF07714	PTHR27001,PTHR27001:SF12	2.7.11.1	GO:GO:0006468,GO:GO:0004672	CERK1,LYSM RLK1	chitin elicitor receptor kinase 1
Phvul.006G147200.1	Chr06	26058161..26058556	291.43	-194.81	-7.61	0	0	0	Phvul.006G147200.1	PF04885	PTHR33227,PTHR33227:SF4				Stigma-specific Stig1 family protein
Phvul.006G147300.1	Chr06	26061447..26061926	66.68	-66.18	-6.05	0	0	0	Phvul.006G147300.1	PF04885	PTHR33227,PTHR33227:SF4				Stigma-specific Stig1 family protein
Phvul.006G148500.1	Chr06	26148748..26150086	55.81	15.58	3.96	0	0	0	Phvul.006G148500.1	PF14476	PTHR33358,PTHR33358:SF2
Phvul.006G150300.1	Chr06	complement(26372237..26373055)	88.29	126.37	6.98	0	0	0	Phvul.006G150300.1		PTHR35687,PTHR35687:SF1
Phvul.006G150900.1	Chr06	26403392..26405713	6.53	-42.11	-5.4	0	0	0	Phvul.006G150900.1	PF00069	PTHR27001,PTHR27001:SF207	2.7.11.1	GO:GO:0006468,GO:GO:0005524,GO:GO:0004672		Protein kinase superfamily protein
Phvul.006G151100.1	Chr06	complement(26412400..26416962)	7.97	-18.05	-4.17	0	0	0	Phvul.006G151100.1	PF00962	PTHR11409,PTHR11409:SF42	3.5.4.4	GO:GO:0019239		adenosine/AMP deaminase family protein
Phvul.006G152800.1	Chr06	26583427..26585067	57.58	-51.26	-5.68	0	0	0	Phvul.006G152800.1	PF14543,PF14541	PTHR13683,PTHR13683:SF268	3.4.23.12	GO:GO:0006508,GO:GO:0004190		Eukaryotic aspartyl protease family protein
Phvul.006G153000.1	Chr06	26588944..26590495	19.1	-19.83	-4.31	0	0	0	Phvul.006G153000.1	PF14543,PF14541	PTHR13683,PTHR13683:SF268	3.4.23.12	GO:GO:0006508,GO:GO:0004190		Eukaryotic aspartyl protease family protein
Phvul.006G153100.1	Chr06	26595612..26596913	574.9	-50.72	-5.66	0	0	0	Phvul.006G153100.1	PF14543,PF14541	PTHR13683,PTHR13683:SF268	3.4.23.12	GO:GO:0006508,GO:GO:0004190		Eukaryotic aspartyl protease family protein
Phvul.006G160800.1	Chr06	complement(27259479..27262075)	43.78	8.62	3.11	0	0	0	Phvul.006G160800.1	PF00550	PTHR20863,PTHR20863:SF29			ACP3	acyl carrier protein 3
Phvul.006G167700.1	Chr06	complement(27829232..27833888)	14.57	-6.22	-2.64	0	0	0	Phvul.006G167700.1	PF14703,PF13967,PF02714	PTHR13018,PTHR13018:SF22		GO:GO:0016020	ERD4	Early-responsive to dehydration stress protein (ERD4)
Phvul.006G168600.1	Chr06	complement(27982715..27983324)	135.44	-48.28	-5.59	0	0	0	Phvul.006G168600.1	PF04520	PTHR33083,PTHR33083:SF7				Protein of unknown function, DUF584
Phvul.006G170200.1	Chr06	28132067..28134238	65.32	11.04	3.46	0	0	0	Phvul.006G170200.1	PF00012	PTHR19375,PTHR19375:SF229			AT-HSC70-1,HSC70,HSC70-1,HSP70-1	heat shock cognate protein 70-1
Phvul.006G173000.1	Chr06	complement(28387997..28388553)	75.9	-57.04	-5.83	0	0	0	Phvul.006G173000.1		PTHR37180,PTHR37180:SF1
Phvul.006G173200.1	Chr06	28408290..28409389	40.12	21.26	4.41	0	0	0	Phvul.006G173200.1
Phvul.006G174800.1	Chr06	28520973..28523220	24.69	-14.18	-3.83	0	0	0	Phvul.006G174800.1	PF14531,PF03822	PTHR24347,PTHR24347:SF168	2.7.11.1	GO:GO:0007165	ATWL4,CIPK12,SnRK3.9,WL4	CBL-interacting protein kinase 12
Phvul.006G176500.1	Chr06	complement(28690464..28691420)	48.83	-383.88	-8.58	0	0	0	Phvul.006G176500.1	PF01190	PTHR31614,PTHR31614:SF2				Pollen Ole e 1 allergen and extensin family protein
Phvul.006G180200.1	Chr06	complement(28986731..28993866)	21.81	11.41	3.51	0	0	0	Phvul.006G180200.1	PF13855,PF07714	PTHR27003,PTHR27003:SF34	2.7.11.1	GO:GO:0005515,GO:GO:0006468,GO:GO:0004672		Leucine-rich repeat protein kinase family protein
Phvul.006G184200.1	Chr06	complement(29330775..29332020)	58.02	-164.53	-7.36	0	0	0	Phvul.006G184200.1		PTHR23241,PTHR23241:SF65				Late embryogenesis abundant protein (LEA) family protein
Phvul.006G186600.1	Chr06	complement(29518420..29520648)	228.32	-23.62	-4.56	0	0	0	Phvul.006G186600.1	PF13537	PTHR11772,PTHR11772:SF19				Aluminium induced protein with YGL and LRDR motifs
Phvul.006G187500.1	Chr06	29581213..29582798	66.71	-21.06	-4.4	0	0	0	Phvul.006G187500.1	PF12481	PTHR11772,PTHR11772:SF14				Aluminium induced protein with YGL and LRDR motifs
Phvul.006G188400.1	Chr06	complement(29649483..29651298)	86.73	-21	-4.39	0	0	0	Phvul.006G188400.1	PF12481	PTHR11772,PTHR11772:SF14				Aluminium induced protein with YGL and LRDR motifs
Phvul.006G188500.1	Chr06	29658118..29660093	24.33	-304.17	-8.25	0	0	0	Phvul.006G188500.1	PF12142,PF00264,PF12143	PTHR11474,PTHR11474:SF33	1.10.3.1	GO:GO:0055114,GO:GO:0004097,GO:GO:0016491,GO:GO:0008152
Phvul.006G188900.1	Chr06	29705815..29707591	143.6	-15.59	-3.96	0	0	0	Phvul.006G188900.1	PF02365	PTHR31719,PTHR31719:SF29		GO:GO:0006355,GO:GO:0003677	anac025,NAC025	NAC domain containing protein 25
Phvul.006G191200.1	Chr06	complement(29879779..29881123)	21.32	-55.91	-5.81	0	0	0	Phvul.006G191200.1	PF14364,PF05553	PTHR33098,PTHR33098:SF10				Protein of unknown function (DUF761)
Phvul.006G194800.1	Chr06	30150213..30152788	223.2	21.9	4.45	0	0	0	Phvul.006G194800.1	PF03358	PTHR30546	1.6.5.2	GO:GO:0016491		Quinone reductase family protein
Phvul.006G194900.1	Chr06	30154636..30156471	91.22	45.71	5.51	0	0	0	Phvul.006G194900.1	PF03358	PTHR30546	1.6.5.2	GO:GO:0016491		Quinone reductase family protein
Phvul.006G195000.1	Chr06	complement(30161117..30164332)	10.9	-6.79	-2.76	0	0	0	Phvul.006G195000.1		PTHR16223,PTHR16223:SF54				basic helix-loop-helix (bHLH) DNA-binding superfamily protein
Phvul.006G195000.2	Chr06	complement(30161117..30164332)	10.62	-7.28	-2.86	0	0	0	Phvul.006G195000.2		PTHR16223,PTHR16223:SF54				basic helix-loop-helix (bHLH) DNA-binding superfamily protein
Phvul.006G205400.1	Chr06	30838403..30841660	190.34	-15.28	-3.93	0	0	0	Phvul.006G205400.1	PF03060	PTHR32332,PTHR32332:SF20	1.3.1.9	GO:GO:0055114,GO:GO:0018580		Aldolase-type TIM barrel family protein
Phvul.006G205700.1	Chr06	complement(30850131..30852251)	60.8	14.08	3.82	0	0	0	Phvul.006G205700.1	PF00201	PTHR11926,PTHR11926:SF280	2.4.1.324	GO:GO:0016758,GO:GO:0008152	AtUGT85A2,UGT85A2	UDP-glucosyl transferase 85A2
Phvul.006G207800.1	Chr06	complement(31004288..31008284)	46.53	8.7	3.12	0	0	0	Phvul.006G207800.1	PF01740,PF00916	PTHR11814,PTHR11814:SF65		GO:GO:0016021,GO:GO:0015116,GO:GO:0008272,GO:GO:0055085,GO:GO:0016020,GO:GO:0008271,GO:GO:0005886	SULTR1;1	sulphate transporter 1;1
Phvul.006G208300.1	Chr06	complement(31054461..31055897)	78.92	26.27	4.72	0	0	0	Phvul.006G208300.1	PF00201	PTHR11926,PTHR11926:SF227	2.4.1.273	GO:GO:0016758,GO:GO:0008152		UDP-Glycosyltransferase superfamily protein
Phvul.006G208600.1	Chr06	31067595..31069219	17.13	-38.56	-5.27	0	0	0	Phvul.006G208600.1	PF02365	PTHR31719,PTHR31719:SF20		GO:GO:0006355,GO:GO:0003677	ANAC104,XND1	xylem NAC domain 1
Phvul.006G210400.1	Chr06	31204251..31206851	106.86	-52.86	-5.72	0	0	0	Phvul.006G210400.1		PTHR37183
Phvul.007G003100.1	Chr07	complement(206212..208152)	57.7	25.37	4.67	0	0	0	Phvul.007G003100.1	PF00067	PTHR24298,PTHR24298:SF160		GO:GO:0055114,GO:GO:0020037,GO:GO:0016705,GO:GO:0005506	CYP76G1	cytochrome P450, family 76, subfamily G, polypeptide 1
Phvul.007G013000.1	Chr07	complement(900367..902142)	30.87	54.57	5.77	0	0	0	Phvul.007G013000.1	PF00026	PTHR13683,PTHR13683:SF265	3.4.23.12	GO:GO:0006508,GO:GO:0004190		Eukaryotic aspartyl protease family protein
Phvul.007G016600.1	Chr07	1123146..1127246	72.42	-29.38	-4.88	0	0	0	Phvul.007G016600.1	PF00924	PTHR31618,PTHR31618:SF1		GO:GO:0055085,GO:GO:0016020	MSL6	mechanosensitive channel of small conductance-like 6
Phvul.007G020800.1	Chr07	1438805..1440660	84.56	19.6	4.29	0	0	0	Phvul.007G020800.1	PF00201	PTHR11926,PTHR11926:SF384	2.4.1.272	GO:GO:0016758,GO:GO:0008152	UGT73B3	UDP-glucosyl transferase 73B3
Phvul.007G024800.1	Chr07	complement(1800944..1803088)	38.17	46.21	5.53	0	0	0	Phvul.007G024800.1	PF06813	PTHR21576,PTHR21576:SF40				Major facilitator superfamily protein
Phvul.007G031800.1	Chr07	2484923..2488280	45.42	6.68	2.74	0	0	0	Phvul.007G031800.1	PF02358,PF00982	PTHR10788,PTHR10788:SF48	2.4.1.15,3.1.3.12	GO:GO:0005992,GO:GO:0003824	ATTPS5,TPS5	trehalose phosphatase/synthase 5
Phvul.007G032600.1	Chr07	2553971..2559977	6.95	30.6	4.94	0	0	0	Phvul.007G032600.1	PF01569	PTHR10165,PTHR10165:SF80	3.1.3.4		ATLPP1,ATPAP1,LPP1,PAP1	phosphatidic acid phosphatase 1
Phvul.007G035600.1	Chr07	complement(2864481..2865283)	16.92	-60.54	-5.92	0	0	0	Phvul.007G035600.1		PTHR38225,PTHR38225:SF1
Phvul.007G039200.1	Chr07	complement(3152513..3153955)	67.51	9.57	3.26	0	0	0	Phvul.007G039200.1	PF00201	PTHR11926,PTHR11926:SF167		GO:GO:0016758,GO:GO:0008152	UGT84A1	UDP-Glycosyltransferase superfamily protein
Phvul.007G043600.1	Chr07	3476421..3480138	10.07	-8.48	-3.08	0	0	0	Phvul.007G043600.1	PF04117	PTHR11266,PTHR11266:SF18		GO:GO:0016021		Peroxisomal membrane 22 kDa (Mpv17/PMP22) family protein
Phvul.007G047600.1	Chr07	complement(3828585..3832663)	25.46	4.38	2.13	0	0	0	Phvul.007G047600.1	PF02887,PF00224	PTHR11817,PTHR11817:SF21	2.7.1.40	GO:GO:0030955,GO:GO:0006096,GO:GO:0004743,GO:GO:0000287	PKP-ALPHA,PKP1	Pyruvate kinase family protein
Phvul.007G056400.1	Chr07	4669941..4673609	12.35	50.53	5.66	0	0	0	Phvul.007G056400.1	PF02728,PF02727,PF01179	PTHR10638,PTHR10638:SF35	1.4.3.21	GO:GO:0055114,GO:GO:0048038,GO:GO:0009308,GO:GO:0008131,GO:GO:0005507		Copper amine oxidase family protein
Phvul.007G058400.2	Chr07	complement(4857640..4861180)	19.53	11.56	3.53	0	0	0	Phvul.007G058400.2	PF04570	PTHR33059,PTHR33059:SF26				Protein of unknown function (DUF581)
Phvul.007G058500.1	Chr07	complement(4878728..4880122)	94.69	-37.57	-5.23	0	0	0	Phvul.007G058500.1	PF14368	PTHR33044,PTHR33044:SF23				Bifunctional inhibitor/lipid-transfer protein/seed storage 2S albumin superfamily protein
Phvul.007G058500.2	Chr07	complement(4878728..4880122)	93.01	-28.88	-4.85	0	0	0	Phvul.007G058500.2	PF14368	PTHR33044,PTHR33044:SF23				Bifunctional inhibitor/lipid-transfer protein/seed storage 2S albumin superfamily protein
Phvul.007G060300.1	Chr07	complement(5169170..5175448)	14.57	-5.69	-2.51	0	0	0	Phvul.007G060300.1	PF02574	PTHR21091,PTHR21091:SF114	2.1.1.10		HMT3	homocysteine S-methyltransferase 3
Phvul.007G060800.1	Chr07	complement(5253233..5254667)	42.75	84.63	6.4	0	0	0	Phvul.007G060800.1	PF08263	PTHR32093				Leucine-rich repeat (LRR) family protein
Phvul.007G061800.1	Chr07	5381401..5383424	34.05	-216.13	-7.76	0	0	0	Phvul.007G061800.1	PF00447	PTHR10015,PTHR10015:SF139		GO:GO:0043565,GO:GO:0006355,GO:GO:0005634,GO:GO:0003700,GO:GO:0009408	AT-HSFA6B,HSFA6B	heat shock transcription factor A6B
Phvul.007G064500.1	Chr07	5690743..5692743	37.19	51.25	5.68	0	0	0	Phvul.007G064500.1	PF00069	PTHR27001,PTHR27001:SF139	2.7.10.2	GO:GO:0006468,GO:GO:0005524,GO:GO:0004672		Protein kinase superfamily protein
Phvul.007G064700.1	Chr07	5701837..5703202	31.12	11.31	3.5	0	0	0	Phvul.007G064700.1	PF12695	PTHR23024,PTHR23024:SF219	3.1.1.1		AtCXE20,CXE20	carboxyesterase 20
Phvul.007G065900.1	Chr07	complement(5863919..5865483)	25.35	-11.62	-3.54	0	0	0	Phvul.007G065900.1	PF03634	PTHR31072,PTHR31072:SF10				TCP family transcription factor
Phvul.007G069800.1	Chr07	6305950..6308613	119.76	-578.91	-9.18	0	0	0	Phvul.007G069800.1		PTHR33836,PTHR33836:SF1			LTI65,RD29B	CAP160 protein
Phvul.007G069800.2	Chr07	6305950..6308613	121	-467.45	-8.87	0	0	0	Phvul.007G069800.2		PTHR33836,PTHR33836:SF1			LTI65,RD29B	CAP160 protein
Phvul.007G070000.1	Chr07	complement(6316186..6317052)	20.46	-11.79	-3.56	0	0	0	Phvul.007G070000.1		PTHR22814,PTHR22814:SF52				Copper transport protein family
Phvul.007G073000.2	Chr07	complement(6648910..6652559)	34.32	23.08	4.53	0	0	0	Phvul.007G073000.2	PF02040	PTHR10283,PTHR10283:SF94		GO:GO:0016021,GO:GO:0015700,GO:GO:0015105		Divalent ion symporter
Phvul.007G073000.3	Chr07	complement(6648910..6652559)	31.74	23.86	4.58	0	0	0	Phvul.007G073000.3	PF02040	PTHR10283,PTHR10283:SF94		GO:GO:0016021,GO:GO:0015700,GO:GO:0015105		Divalent ion symporter
Phvul.007G077300.1	Chr07	7228828..7235649	16.38	-31.03	-4.96	0	0	0	Phvul.007G077300.1	PF00954,PF01453,PF00069	PTHR27002,PTHR27002:SF50	2.7.11.1	GO:GO:0048544,GO:GO:0006468,GO:GO:0005524,GO:GO:0004672		Protein kinase superfamily protein
Phvul.007G078000.1	Chr07	complement(7299241..7306437)	3.73	-11.52	-3.53	0	0	0	Phvul.007G078000.1	PF00664,PF00005	PTHR24223,PTHR24223:SF192	3.6.3.44	GO:GO:0055085,GO:GO:0042626,GO:GO:0016021,GO:GO:0006810,GO:GO:0005524,GO:GO:0016887	ATMRP14,MRP14	multidrug resistance-associated protein 14
Phvul.007G082000.1	Chr07	8065792..8067856	49.77	-38.54	-5.27	0	0	0	Phvul.007G082000.1	PF00847	PTHR31190		GO:GO:0006355,GO:GO:0003700		Integrase-type DNA-binding superfamily protein
Phvul.007G082000.2	Chr07	8065792..8067856	51.26	-46.02	-5.52	0	0	0	Phvul.007G082000.2	PF00847	PTHR31190		GO:GO:0006355,GO:GO:0003700		Integrase-type DNA-binding superfamily protein
Phvul.007G084000.1	Chr07	complement(8301298..8306302)	23.74	7.13	2.83	0	0	0	Phvul.007G084000.1	PF00230	PTHR19139,PTHR19139:SF102		GO:GO:0016020,GO:GO:0006810,GO:GO:0005215	NIP5;1,NLM6,NLM8	NOD26-like intrinsic protein 5;1
Phvul.007G088800.1	Chr07	complement(8973610..8980492)	29.09	-5.19	-2.38	0	0	0	Phvul.007G088800.1	PF12698,PF00005	PTHR19241,PTHR19241:SF225		GO:GO:0016887,GO:GO:0005524	ABCG25,ATABCG25	ATP-binding casette family G25
Phvul.007G096100.1	Chr07	10062183..10065569	10.35	80.87	6.34	0	0	0	Phvul.007G096100.1	PF00221	PTHR10362,PTHR10362:SF19	4.3.1.24		ATPAL2,PAL2	phenylalanine ammonia-lyase 2
Phvul.007G109000.1	Chr07	complement(13570178..13571494)	78.23	-198.65	-7.63	0	0	0	Phvul.007G109000.1	PF14543,PF14541	PTHR13683,PTHR13683:SF268	3.4.23.12	GO:GO:0006508,GO:GO:0004190		Eukaryotic aspartyl protease family protein
Phvul.007G110400.1	Chr07	14045348..14049992	4.17	19.49	4.28	0	0	0	Phvul.007G110400.1	PF04564	PTHR22849,PTHR22849:SF25	6.3.2.19	GO:GO:0016567,GO:GO:0004842		ARM repeat superfamily protein
Phvul.007G110800.1	Chr07	complement(14132795..14134790)	22.57	9.8	3.29	0	0	0	Phvul.007G110800.1	PF04720	PTHR31579,PTHR31579:SF5				Protein of unknown function (DUF506)
Phvul.007G113700.1	Chr07	complement(15057898..15058905)	2443.16	-72.16	-6.17	0	0	0	Phvul.007G113700.1	PF00011	PTHR11527,PTHR11527:SF135			ATHSP22.0	HSP20-like chaperones superfamily protein
Phvul.007G115300.1	Chr07	15931518..15935659	10.44	20.45	4.35	0	0	0	Phvul.007G115300.1	PF04654	PTHR31881,PTHR31881:SF6				Protein of unknown function, DUF599
Phvul.007G119600.1	Chr07	complement(19539118..19541066)	64.18	-7.12	-2.83	0	0	0	Phvul.007G119600.1	PF00646,PF14299	PTHR32278,PTHR32278:SF6		GO:GO:0005515	AtPP2-B1,PP2-B1	phloem protein 2-B1
Phvul.007G120200.1	Chr07	complement(20489632..20491618)	25.18	26.46	4.73	0	0	0	Phvul.007G120200.1	PF00909	PTHR11730,PTHR11730:SF39		GO:GO:0016020,GO:GO:0015696,GO:GO:0008519,GO:GO:0072488	AMT1;2,ATAMT1;2	ammonium transporter 1;2
Phvul.007G126100.1	Chr07	25656136..25660573	39.26	6.95	2.8	0	0	0	Phvul.007G126100.1	PF06414	PTHR31153,PTHR31153:SF3		GO:GO:0016301,GO:GO:0005524		P-loop containing nucleoside triphosphate hydrolases superfamily protein
Phvul.007G127400.1	Chr07	complement(26608192..26611778)	174.78	23.82	4.57	0	0	0	Phvul.007G127400.1	PF07690	PTHR24064,PTHR24064:SF297	3.6.3.27	GO:GO:0055085,GO:GO:0016021	PHT1;7	phosphate transporter 1;7
Phvul.007G127800.1	Chr07	complement(27274067..27275018)	44.27	-25.66	-4.68	0	0	0	Phvul.007G127800.1	PF00847	PTHR31190,PTHR31190:SF15		GO:GO:0006355,GO:GO:0003700	ATERF1,ERF1	ethylene response factor 1
Phvul.007G128300.1	Chr07	27879903..27883259	18.84	-5.52	-2.46	0	0	0	Phvul.007G128300.1	PF01012	PTHR21294,PTHR21294:SF8		GO:GO:0009055	ETFBETA	electron transfer flavoprotein beta
Phvul.007G128600.1	Chr07	complement(28126482..28129430)	13.52	119.27	6.9	0	0	0	Phvul.007G128600.1	PF00892	PTHR31218,PTHR31218:SF33		GO:GO:0016021,GO:GO:0016020,GO:GO:0022857		nodulin MtN21 /EamA-like transporter family protein
Phvul.007G132300.1	Chr07	32750261..32751552	62.86	-11.98	-3.58	0	0	0	Phvul.007G132300.1	PF00249	PTHR10641,PTHR10641:SF574			AtMYB79,MYB79	myb domain protein 79
Phvul.007G136300.1	Chr07	33656099..33663968	28.86	5.15	2.36	0	0	0	Phvul.007G136300.1	PF00400,PF04564	PTHR22849,PTHR22849:SF31	2.7.11.7	GO:GO:0005515,GO:GO:0016567,GO:GO:0004842		Transducin/WD40 repeat-like superfamily protein
Phvul.007G140000.1	Chr07	complement(34483638..34486593)	49.22	202.79	7.66	0	0	0	Phvul.007G140000.1	PF07731,PF07732,PF00394	PTHR11709,PTHR11709:SF125	1.10.3.2	GO:GO:0055114,GO:GO:0016491,GO:GO:0005507	sks3	SKU5 similar 3
Phvul.007G140700.1	Chr07	34710479..34712666	42.97	19.43	4.28	0	0	0	Phvul.007G140700.1	PF13193,PF00501	PTHR24096,PTHR24096:SF213		GO:GO:0008152,GO:GO:0003824	OPCL1	OPC-8:0 CoA ligase1
Phvul.007G140900.1	Chr07	34778002..34779311	11.53	-66.43	-6.05	0	0	0	Phvul.007G140900.1	PF00141	PTHR31517,PTHR31517:SF11	1.11.1.7	GO:GO:0055114,GO:GO:0020037,GO:GO:0006979,GO:GO:0004601		Peroxidase superfamily protein
Phvul.007G146300.1	Chr07	36257891..36261663	80.38	6.6	2.72	0	0	0	Phvul.007G146300.1	PF01073	PTHR10366,PTHR10366:SF465	4.1.1.35	GO:GO:0055114,GO:GO:0016616,GO:GO:0006694,GO:GO:0003854	ATUXS2,AUD1,UXS2	NAD(P)-binding Rossmann-fold superfamily protein
Phvul.007G147600.1	Chr07	complement(36515958..36518034)	42.3	9.79	3.29	0	0	0	Phvul.007G147600.1	PF00249	PTHR10641,PTHR10641:SF544			ATMYB38,BIT1,MYB38,RAX2	Duplicated homeodomain-like superfamily protein
Phvul.007G152600.1	Chr07	complement(37487580..37491669)	11	21.82	4.45	0	0	0	Phvul.007G152600.1	PF00194	PTHR18952,PTHR18952:SF100	4.2.1.1		ACA1,ATACA1,CAH1	alpha carbonic anhydrase 1
Phvul.007G158600.1	Chr07	38500837..38504526	28.6	30.73	4.94	0	0	0	Phvul.007G158600.1	PF00892	PTHR31218,PTHR31218:SF29		GO:GO:0016021,GO:GO:0016020,GO:GO:0022857		nodulin MtN21 /EamA-like transporter family protein
Phvul.007G170600.1	Chr07	40325801..40328336	30.72	8.86	3.15	0	0	0	Phvul.007G170600.1	PF02567	PTHR13774,PTHR13774:SF17	5.3.3.17	GO:GO:0009058,GO:GO:0003824		Phenazine biosynthesis PhzC/PhzF protein
Phvul.007G186900.1	Chr07	42332179..42333676	57.95	7.14	2.84	0	0	0	Phvul.007G186900.1		PTHR33881,PTHR33881:SF1
Phvul.007G194000.1	Chr07	complement(43245515..43247447)	81.89	12.46	3.64	0	0	0	Phvul.007G194000.1	PF14226,PF03171	PTHR10209,PTHR10209:SF124	1.14.11.9	GO:GO:0055114,GO:GO:0016491	DMR6	2-oxoglutarate (2OG) and Fe(II)-dependent oxygenase superfamily protein
Phvul.007G197500.1	Chr07	43727973..43731022	25.27	-12.13	-3.6	0	0	0	Phvul.007G197500.1	PF04588	PTHR28018,PTHR28018:SF1				Hypoxia-responsive family protein
Phvul.007G200800.1	Chr07	complement(44012997..44016352)	42.87	4.98	2.32	0	0	0	Phvul.007G200800.1	PF00262	PTHR11073,PTHR11073:SF17		GO:GO:0051082,GO:GO:0006457,GO:GO:0005783,GO:GO:0005509	AtCRT1a,CRT1,CRT1a	calreticulin 1a
Phvul.007G205900.1	Chr07	complement(44474305..44475622)	223.44	-13.24	-3.73	0	0	0	Phvul.007G205900.1	PF01679	PTHR21659,PTHR21659:SF19		GO:GO:0016021	RCI2B	Low temperature and salt responsive protein family
Phvul.007G215600.1	Chr07	complement(45459652..45463100)	22.44	-10.4	-3.38	0	0	0	Phvul.007G215600.1	PF01764	PTHR21493,PTHR21493:SF117		GO:GO:0006629		alpha/beta-Hydrolases superfamily protein
Phvul.007G220200.1	Chr07	complement(45957836..45959359)	95.87	-30.79	-4.94	0	0	0	Phvul.007G220200.1	PF04520	PTHR33083,PTHR33083:SF10				Protein of unknown function, DUF584
Phvul.007G221300.1	Chr07	46057427..46063317	13.61	12.24	3.61	0	0	0	Phvul.007G221300.1	PF12906	PTHR23012,PTHR23012:SF98	6.3.2.19	GO:GO:0008270		RING/U-box superfamily protein
Phvul.007G222900.1	Chr07	complement(46260709..46262601)	77.46	87.22	6.45	0	0	0	Phvul.007G222900.1	PF00274	PTHR11627	4.1.2.13	GO:GO:0006096,GO:GO:0004332		Aldolase superfamily protein
Phvul.007G223400.1	Chr07	complement(46292132..46295237)	11.83	-10.13	-3.34	0	0	0	Phvul.007G223400.1	PF00447	PTHR10015,PTHR10015:SF164		GO:GO:0043565,GO:GO:0006355,GO:GO:0005634,GO:GO:0003700	AT-HSFA3,HSFA3	heat shock transcription factor A3
Phvul.007G224000.1	Chr07	46395761..46398281	16.25	-9.41	-3.23	0	0	0	Phvul.007G224000.1	PF11961,PF05003	PTHR31371,PTHR31371:SF7				Protein of unknown function (DUF668)
Phvul.007G225200.1	Chr07	complement(46501431..46503473)	817.01	-260.85	-8.03	0	0	0	Phvul.007G225200.1	PF02987	PTHR23241,PTHR23241:SF11				late embryogenesis abundant protein, putative / LEA protein, putative
Phvul.007G226400.1	Chr07	46599354..46601900	13.94	86.63	6.44	0	0	0	Phvul.007G226400.1	PF14226,PF03171	PTHR10209,PTHR10209:SF152	1.14.11.9	GO:GO:0055114,GO:GO:0016491		2-oxoglutarate (2OG) and Fe(II)-dependent oxygenase superfamily protein
Phvul.007G227900.1	Chr07	46766432..46771739	32.8	174.41	7.45	0	0	0	Phvul.007G227900.1	PF01040	PTHR11048,PTHR11048:SF26	2.5.1.36	GO:GO:0016021,GO:GO:0004659	ATHPT,HPT1,TPT1,VTE2	homogentisate phytyltransferase 1
Phvul.007G228500.1	Chr07	46828537..46835429	3.65	33.36	5.06	0	0	0	Phvul.007G228500.1	PF01040	PTHR11048,PTHR11048:SF26	2.5.1.36	GO:GO:0016021,GO:GO:0004659	ATHPT,HPT1,TPT1,VTE2	homogentisate phytyltransferase 1
Phvul.007G230100.1	Chr07	complement(47005640..47009245)	27.99	9.38	3.23	0	0	0	Phvul.007G230100.1		PTHR31250,PTHR31250:SF10				IQ calmodulin-binding motif family protein
Phvul.007G231800.1	Chr07	complement(47146783..47148189)	103.02	-50.66	-5.66	0	0	0	Phvul.007G231800.1	PF00249	PTHR10641,PTHR10641:SF456			AtMYB79,MYB79	myb domain protein 79
Phvul.007G233600.1	Chr07	complement(47363886..47366545)	27.08	168.26	7.39	0	0	0	Phvul.007G233600.1	PF12710,PF01553	PTHR15486,PTHR15486:SF7	2.3.1.198,2.3.1.15	GO:GO:0016746,GO:GO:0008152	ATGPAT6,GPAT6	glycerol-3-phosphate acyltransferase 6
Phvul.007G236700.1	Chr07	complement(47725889..47730152)	27.58	-4.18	-2.06	0	0	0	Phvul.007G236700.1	PF00248	PTHR11732,PTHR11732:SF14			KAB1,KV-BETA1	potassium channel beta subunit 1
Phvul.007G246200.1	Chr07	complement(48573352..48576358)	24.65	24.34	4.61	0	0	0	Phvul.007G246200.1	PF01370	PTHR10366,PTHR10366:SF276	1.1.1.219	GO:GO:0050662,GO:GO:0003824	DFR,M318,TT3	dihydroflavonol 4-reductase
Phvul.007G246700.1	Chr07	48628860..48631054	116.29	-194.75	-7.61	0	0	0	Phvul.007G246700.1	PF04043,PF01095	PTHR31707,PTHR31707:SF38	3.1.1.11	GO:GO:0004857,GO:GO:0042545,GO:GO:0030599,GO:GO:0005618	ATPMEPCRB	Plant invertase/pectin methylesterase inhibitor superfamily
Phvul.007G247200.1	Chr07	complement(48659882..48672564)	6.14	16.84	4.07	0	0	0	Phvul.007G247200.1	PF14510,PF08370,PF00005,PF01061	PTHR19241,PTHR19241:SF283		GO:GO:0016887,GO:GO:0005524,GO:GO:0016020	ATPDR11,PDR11	pleiotropic drug resistance 11
Phvul.007G248400.1	Chr07	48783784..48785936	193.3	181.13	7.5	0	0	0	Phvul.007G248400.1	PF14226,PF03171	PTHR10209,PTHR10209:SF174		GO:GO:0055114,GO:GO:0016491		2-oxoglutarate (2OG) and Fe(II)-dependent oxygenase superfamily protein
Phvul.007G248500.1	Chr07	complement(48787788..48790487)	93.68	284.99	8.15	0	0	0	Phvul.007G248500.1	PF14226,PF03171	PTHR10209,PTHR10209:SF182		GO:GO:0055114,GO:GO:0016491		2-oxoglutarate (2OG) and Fe(II)-dependent oxygenase superfamily protein
Phvul.007G248700.1	Chr07	48804687..48807018	106.27	298.96	8.22	0	0	0	Phvul.007G248700.1	PF03171	PTHR10209,PTHR10209:SF182		GO:GO:0055114,GO:GO:0016491		2-oxoglutarate (2OG) and Fe(II)-dependent oxygenase superfamily protein
Phvul.007G251700.1	Chr07	49029578..49030781	212.89	67.35	6.07	0	0	0	Phvul.007G251700.1	PF04759	PTHR31696,PTHR31696:SF14			MIZ1	Protein of unknown function, DUF617
Phvul.007G254500.1	Chr07	complement(49281755..49289679)	10.02	7.91	2.98	0	0	0	Phvul.007G254500.1	PF00931	PTHR23155,PTHR23155:SF563		GO:GO:0043531		NB-ARC domain-containing disease resistance protein
Phvul.007G254800.1	Chr07	49301425..49306865	7.05	20.46	4.35	0	0	0	Phvul.007G254800.1	PF01554	PTHR11206,PTHR11206:SF128		GO:GO:0055085,GO:GO:0016020,GO:GO:0015297,GO:GO:0015238,GO:GO:0006855		MATE efflux family protein
Phvul.007G256500.1	Chr07	complement(49457710..49464233)	27.29	-6.08	-2.6	0	0	0	Phvul.007G256500.1	PF01490	PTHR22950,PTHR22950:SF269				Transmembrane amino acid transporter family protein
Phvul.007G257300.1	Chr07	49536118..49538069	42.8	186.46	7.54	0	0	0	Phvul.007G257300.1	PF00067	PTHR24298,PTHR24298:SF113	1.14.13.28	GO:GO:0055114,GO:GO:0020037,GO:GO:0016705,GO:GO:0005506	CYP93D1	cytochrome P450, family 93, subfamily D, polypeptide 1
Phvul.007G257400.1	Chr07	complement(49553235..49555012)	32.72	18.37	4.2	0	0	0	Phvul.007G257400.1	PF00067	PTHR24298,PTHR24298:SF113	1.14.13.28	GO:GO:0055114,GO:GO:0020037,GO:GO:0016705,GO:GO:0005506	CYP93D1	cytochrome P450, family 93, subfamily D, polypeptide 1
Phvul.007G259400.1	Chr07	complement(49750202..49751179)	1632.74	-196.84	-7.62	0	0	0	Phvul.007G259400.1	PF03760	PTHR33493,PTHR33493:SF2		GO:GO:0009790	LEA4-5	Late Embryogenesis Abundant 4-5
Phvul.007G259500.1	Chr07	49753576..49756264	12.23	-34.15	-5.09	0	0	0	Phvul.007G259500.1	PF11960,PF00487	PTHR32100,PTHR32100:SF13	1.14.19.6,1.3.1.35	GO:GO:0055114,GO:GO:0016717,GO:GO:0006629	FAD2	fatty acid desaturase 2
Phvul.007G259900.1	Chr07	49785408..49789691	76.92	5.34	2.42	0	0	0	Phvul.007G259900.1	PF00481	PTHR13832,PTHR13832:SF239	3.1.3.16	GO:GO:0003824,GO:GO:0006470,GO:GO:0004722		Protein phosphatase 2C family protein
Phvul.007G260800.1	Chr07	49884908..49886858	24.58	39.06	5.29	0	0	0	Phvul.007G260800.1	PF00141	PTHR31388,PTHR31388:SF8	1.11.1.7	GO:GO:0055114,GO:GO:0020037,GO:GO:0006979,GO:GO:0004601	ATPA2,PA2	peroxidase 2
Phvul.007G261000.1	Chr07	complement(49912424..49916171)	34.71	-14.51	-3.86	0	0	0	Phvul.007G261000.1	PF14416,PF13839	PTHR32285,PTHR32285:SF22			TBR	Plant protein of unknown function (DUF828)
Phvul.007G266900.2	Chr07	complement(50509285..50510263)	25.28	19.59	4.29	0	0	0	Phvul.007G266900.2	PF13639	PTHR14155,PTHR14155:SF126		GO:GO:0008270,GO:GO:0005515		RING/U-box superfamily protein
Phvul.007G280800.1	Chr07	51712328..51714484	21.91	24.17	4.59	0	0	0	Phvul.007G280800.1	PF02458	PTHR31642,PTHR31642:SF9	2.3.1.196	GO:GO:0016747		HXXXD-type acyl-transferase family protein
Phvul.008G001500.1	Chr08	226631..227415	155.81	19.11	4.26	0	0	0	Phvul.008G001500.1	PF02519	PTHR31374,PTHR31374:SF10		GO:GO:0009733		SAUR-like auxin-responsive protein family
Phvul.008G002000.1	Chr08	256504..259312	42.63	-4.85	-2.28	0	0	0	Phvul.008G002000.1	PF00083	PTHR24064,PTHR24064:SF113		GO:GO:0055085,GO:GO:0022857,GO:GO:0016021	ATINT1,INT1	inositol transporter 1
Phvul.008G002200.1	Chr08	complement(265290..272554)	9.14	8.06	3.01	0	0	0	Phvul.008G002200.1	PF04564	PTHR22849,PTHR22849:SF44	6.3.2.19	GO:GO:0016567,GO:GO:0004842		Transducin/WD40 repeat-like superfamily protein
Phvul.008G008100.1	Chr08	complement(816691..818867)	31.4	-135.73	-7.08	0	0	0	Phvul.008G008100.1	PF00117	PTHR11922,PTHR11922:SF38	3.5.1.94			Class I glutamine amidotransferase-like superfamily protein
Phvul.008G012000.1	Chr08	1081299..1081882	70.3	-13.8	-3.79	0	0	0	Phvul.008G012000.1	PF13499	PTHR10891,PTHR10891:SF615	2.7.1.107			Calcium-binding EF-hand family protein
Phvul.008G016600.1	Chr08	1414917..1416190	121.87	-11.56	-3.53	0	0	0	Phvul.008G016600.1	PF00612,PF02179	PTHR33322,PTHR33322:SF6		GO:GO:0005515,GO:GO:0051087	ATBAG5,BAG5	BCL-2-associated athanogene 5
Phvul.008G022100.1	Chr08	1906586..1909142	273.57	-20.9	-4.39	0	0	0	Phvul.008G022100.1	PF01536	PTHR11570,PTHR11570:SF4	4.1.1.50	GO:GO:0008295,GO:GO:0006597,GO:GO:0004014	SAMDC	S-adenosylmethionine decarboxylase
Phvul.008G028900.1	Chr08	2400071..2402518	97.57	-19.64	-4.3	0	0	0	Phvul.008G028900.1	PF03214	PTHR31682,PTHR31682:SF3	5.4.99.30	GO:GO:0030244,GO:GO:0016866	ATRGP2,RGP2	reversibly glycosylated polypeptide 2
Phvul.008G031900.1	Chr08	complement(2638306..2639778)	50.31	-149.63	-7.23	0	0	0	Phvul.008G031900.1	PF02458	PTHR31625,PTHR31625:SF5	2.3.1.115	GO:GO:0016747		HXXXD-type acyl-transferase family protein
Phvul.008G032900.1	Chr08	2721694..2725030	50.95	-5.78	-2.53	0	0	0	Phvul.008G032900.1	PF07897,PF16135,PF16136	PTHR31413,PTHR31413:SF4		GO:GO:0007165	AFP3	ABI five binding protein 3
Phvul.008G035700.1	Chr08	complement(2968877..2977268)	16.1	-7.54	-2.91	0	0	0	Phvul.008G035700.1		PTHR31348,PTHR31348:SF2			EDL1	EID1-like 1
Phvul.008G040500.1	Chr08	complement(3387351..3391467)	59.16	-593.78	-9.21	0	0	0	Phvul.008G040500.1	PF00854	PTHR11654,PTHR11654:SF90		GO:GO:0016020,GO:GO:0006810,GO:GO:0005215	NRT1.5	nitrate transporter 1.5
Phvul.008G041100.2	Chr08	3459248..3463172	26.99	54.97	5.78	0	0	0	Phvul.008G041100.2	PF00230	PTHR19139,PTHR19139:SF142		GO:GO:0016020,GO:GO:0006810,GO:GO:0005215	NIP4;2,NLM5	NOD26-like intrinsic protein 4;2
Phvul.008G041100.1	Chr08	3459248..3463174	27.22	41.75	5.38	0	0	0	Phvul.008G041100.1	PF00230	PTHR19139,PTHR19139:SF142		GO:GO:0016020,GO:GO:0006810,GO:GO:0005215	NIP4;2,NLM5	NOD26-like intrinsic protein 4;2
Phvul.008G043400.1	Chr08	3737436..3740252	22.67	-100.46	-6.65	0	0	0	Phvul.008G043400.1	PF08263,PF13855	PTHR27004,PTHR27004:SF3		GO:GO:0005515	AtRLP7,RLP7	receptor like protein 7
Phvul.008G044900.1	Chr08	complement(3886098..3887624)	67.01	11.53	3.53	0	0	0	Phvul.008G044900.1	PF00004,PF14363	PTHR23070,PTHR23070:SF44		GO:GO:0005524	AATP1	AAA-ATPase 1
Phvul.008G046400.1	Chr08	complement(4004959..4005582)	51.09	13.93	3.8	0	0	0	Phvul.008G046400.1	PF00847	PTHR31190,PTHR31190:SF21		GO:GO:0006355,GO:GO:0003700	ATERF13,EREBP,ERF13	ethylene-responsive element binding factor 13
Phvul.008G049400.1	Chr08	complement(4338441..4340145)	48.31	9.27	3.21	0	0	0	Phvul.008G049400.1
Phvul.008G049500.1	Chr08	4340270..4342509	42.1	8.83	3.14	0	0	0	Phvul.008G049500.1
Phvul.008G050900.1	Chr08	complement(4471832..4472819)	80.09	188.74	7.56	0	0	0	Phvul.008G050900.1		PTHR23042,PTHR23042:SF57			NAI1	basic helix-loop-helix (bHLH) DNA-binding superfamily protein
Phvul.008G058400.1	Chr08	5214801..5218083	37.75	-49.56	-5.63	0	0	0	Phvul.008G058400.1	PF00155	PTHR11751,PTHR11751:SF284	4.4.1.14	GO:GO:0030170,GO:GO:0009058	ACS1,AT-ACS1	ACC synthase 1
Phvul.008G058500.1	Chr08	complement(5226560..5229629)	31.25	-6.52	-2.7	0	0	0	Phvul.008G058500.1	PF00403	PTHR22814,PTHR22814:SF77		GO:GO:0046872,GO:GO:0030001		Heavy metal transport/detoxification superfamily protein
Phvul.008G059400.1	Chr08	5320279..5324065	16.89	5.16	2.37	0	0	0	Phvul.008G059400.1	PF00069	PTHR27001,PTHR27001:SF156	2.7.11.1	GO:GO:0006468,GO:GO:0005524,GO:GO:0004672		Protein kinase superfamily protein
Phvul.008G069300.1	Chr08	6230082..6230648	80.19	79.65	6.32	0	0	0	Phvul.008G069300.1		PTHR33191,PTHR33191:SF1
Phvul.008G072400.1	Chr08	6668338..6673663	20.82	41.78	5.38	0	0	0	Phvul.008G072400.1	PF03141	PTHR10108,PTHR10108:SF812		GO:GO:0008168		S-adenosyl-L-methionine-dependent methyltransferases superfamily protein
Phvul.008G075000.1	Chr08	7089575..7091036	29.2	52.14	5.7	0	0	0	Phvul.008G075000.1	PF02469	PTHR32382,PTHR32382:SF5			FLA10	FASCICLIN-like arabinogalactan-protein 10
Phvul.008G086400.1	Chr08	8563113..8567061	7.87	14.88	3.9	0	0	0	Phvul.008G086400.1	PF08263,PF00069,PF13855	PTHR27000,PTHR27000:SF186	2.7.11.1	GO:GO:0006468,GO:GO:0005524,GO:GO:0004672,GO:GO:0005515		Leucine-rich receptor-like protein kinase family protein
Phvul.008G098500.1	Chr08	complement(10407396..10411109)	9.62	-32.82	-5.04	0	0	0	Phvul.008G098500.1	PF03171,PF14226	PTHR10209,PTHR10209:SF134	1.14.11.23	GO:GO:0055114,GO:GO:0016491		2-oxoglutarate (2OG) and Fe(II)-dependent oxygenase superfamily protein
Phvul.008G103500.1	Chr08	11667378..11669081	35.52	38.5	5.27	0	0	0	Phvul.008G103500.1	PF00657	PTHR14209,PTHR14209:SF10		GO:GO:0016788		SGNH hydrolase-type esterase superfamily protein
Phvul.008G103600.1	Chr08	11699393..11701785	83.04	118.93	6.89	0	0	0	Phvul.008G103600.1	PF00657	PTHR14209,PTHR14209:SF10	3.1.1.2	GO:GO:0016788		SGNH hydrolase-type esterase superfamily protein
Phvul.008G104100.1	Chr08	complement(11807331..11809136)	101.14	18.02	4.17	0	0	0	Phvul.008G104100.1	PF00657	PTHR14209,PTHR14209:SF10	2.7.7.43	GO:GO:0016788		SGNH hydrolase-type esterase superfamily protein
Phvul.008G112100.1	Chr08	complement(13210543..13213824)	45.33	34.79	5.12	0	0	0	Phvul.008G112100.1	PF00394,PF07732,PF07731	PTHR11709,PTHR11709:SF9	1.10.3.2	GO:GO:0055114,GO:GO:0016491,GO:GO:0005507		Laccase/Diphenol oxidase family protein
Phvul.008G112200.1	Chr08	complement(13272725..13277451)	43.41	7.11	2.83	0	0	0	Phvul.008G112200.1	PF00394,PF07731,PF07732	PTHR11709,PTHR11709:SF9	1.10.3.2	GO:GO:0055114,GO:GO:0016491,GO:GO:0005507		Laccase/Diphenol oxidase family protein
Phvul.008G118400.2	Chr08	complement(14885029..14890156)	10.33	6.72	2.75	0	0	0	Phvul.008G118400.2	PF02362,PF06507	PTHR31384,PTHR31384:SF1		GO:GO:0003677,GO:GO:0009725,GO:GO:0006355,GO:GO:0005634	ARF9	auxin response factor 9
Phvul.008G126800.1	Chr08	complement(18758875..18762251)	11.25	39.67	5.31	0	0	0	Phvul.008G126800.1	PF08276,PF00954,PF01453,PF07714	PTHR27002,PTHR27002:SF84	2.7.11.1	GO:GO:0048544,GO:GO:0006468,GO:GO:0004672		protein serine/threonine kinases;protein kinases;ATP binding;sugar binding;kinases;carbohydrate binding
Phvul.008G128700.1	Chr08	19434782..19437519	129.07	46.01	5.52	0	0	0	Phvul.008G128700.1	PF00067	PTHR24298,PTHR24298:SF129	1.14.99.43	GO:GO:0055114,GO:GO:0020037,GO:GO:0016705,GO:GO:0005506	CYP93D1	cytochrome P450, family 93, subfamily D, polypeptide 1
Phvul.008G133600.1	Chr08	complement(20993211..20996126)	15.94	21.37	4.42	0	0	0	Phvul.008G133600.1	PF00010	PTHR12565,PTHR12565:SF99		GO:GO:0046983		basic helix-loop-helix (bHLH) DNA-binding superfamily protein
Phvul.008G136900.1	Chr08	22038306..22039653	37.37	-12.11	-3.6	0	0	0	Phvul.008G136900.1		PTHR34109,PTHR34109:SF2				Lactoylglutathione lyase / glyoxalase I family protein
Phvul.008G140700.1	Chr08	complement(23661842..23663248)	85.48	6.42	2.68	0	0	0	Phvul.008G140700.1	PF00201	PTHR11926,PTHR11926:SF381	2.4.1.218	GO:GO:0016758,GO:GO:0008152	GT72B1,UGT72B1	UDP-Glycosyltransferase superfamily protein
Phvul.008G144100.1	Chr08	complement(26359093..26361048)	14.31	36.05	5.17	0	0	0	Phvul.008G144100.1	PF03330,PF01357	PTHR31692,PTHR31692:SF3			ATEXPB2,ATHEXP BETA 1.4,EXPB2	expansin B2
Phvul.008G147800.1	Chr08	complement(29813553..29814504)	2906.59	14.09	3.82	0	0	0	Phvul.008G147800.1	PF07883	PTHR31238,PTHR31238:SF42				RmlC-like cupins superfamily protein
Phvul.008G149600.1	Chr08	30785713..30790775	9.35	16.99	4.09	0	0	0	Phvul.008G149600.1	PF01490	PTHR22950,PTHR22950:SF298			LHT1	lysine histidine transporter 1
Phvul.008G149800.1	Chr08	30893063..30900877	14.65	335.09	8.39	0	0	0	Phvul.008G149800.1	PF03222	PTHR22950,PTHR22950:SF235		GO:GO:0003333	LHT1	lysine histidine transporter 1
Phvul.008G151000.1	Chr08	31634926..31635722	60.5	9.51	3.25	0	0	0	Phvul.008G151000.1	PF00190	PTHR31238,PTHR31238:SF42		GO:GO:0045735		RmlC-like cupins superfamily protein
Phvul.008G151200.1	Chr08	complement(31729978..31730724)	113.17	112.07	6.81	0	0	0	Phvul.008G151200.1	PF07883	PTHR31238,PTHR31238:SF42				RmlC-like cupins superfamily protein
Phvul.008G151500.1	Chr08	complement(31878820..31879566)	112.54	102.99	6.69	0	0	0	Phvul.008G151500.1	PF07883	PTHR31238,PTHR31238:SF42				RmlC-like cupins superfamily protein
Phvul.008G152500.1	Chr08	complement(33338616..33340673)	17.61	107.17	6.74	0	0	0	Phvul.008G152500.1	PF00560,PF08263,PF07714	PTHR27008,PTHR27008:SF10	2.7.11.1	GO:GO:0005515,GO:GO:0006468,GO:GO:0004672		Leucine-rich repeat protein kinase family protein
Phvul.008G155000.1	Chr08	34637665..34639583	64.43	-12.59	-3.65	0	0	0	Phvul.008G155000.1	PF00067	PTHR24298,PTHR24298:SF86		GO:GO:0055114,GO:GO:0020037,GO:GO:0016705,GO:GO:0005506	ATR4,CYP83B1,RED1,RNT1,SUR2	cytochrome P450, family 83, subfamily B, polypeptide 1
Phvul.008G172400.1	Chr08	complement(45202657..45205322)	13.16	15.91	3.99	0	0	0	Phvul.008G172400.1	PF02358	PTHR10788,PTHR10788:SF25	3.1.3.12	GO:GO:0005992,GO:GO:0003824		Haloacid dehalogenase-like hydrolase (HAD) superfamily protein
Phvul.008G172500.1	Chr08	complement(45232852..45236333)	11.27	8.1	3.02	0	0	0	Phvul.008G172500.1	PF00085,PF13371,PF13414	PTHR22904,PTHR22904:SF360		GO:GO:0045454		tetratricopeptide repeat (TPR)-containing protein
Phvul.008G175500.1	Chr08	complement(46216467..46218959)	64.61	-48.23	-5.59	0	0	0	Phvul.008G175500.1	PF00201	PTHR11926,PTHR11926:SF286	2.4.1.324	GO:GO:0016758,GO:GO:0008152	AtUGT85A2,UGT85A2	UDP-glucosyl transferase 85A2
Phvul.008G178500.1	Chr08	complement(47147651..47156061)	6.08	6.47	2.69	0	0	0	Phvul.008G178500.1	PF01259	PTHR11609,PTHR11609:SF9	6.3.2.6		ATPURC,PUR7,PURC	purin 7
Phvul.008G181400.2	Chr08	complement(47976334..47978970)	6.85	-12.12	-3.6	0	0	0	Phvul.008G181400.2	PF00484	PTHR11002,PTHR11002:SF19	4.2.1.1	GO:GO:0008270,GO:GO:0004089	ATBCA5,BCA5	beta carbonic anhydrase 5
Phvul.008G183400.1	Chr08	48448462..48448989	48.07	-43.79	-5.45	0	0	0	Phvul.008G183400.1
Phvul.008G183500.1	Chr08	complement(48449160..48458576)	3.92	-62.35	-5.96	0	0	0	Phvul.008G183500.1	PF14686,PF14683,PF06045	PTHR32018	4.2.2.23			Rhamnogalacturonate lyase family protein
Phvul.008G184700.1	Chr08	complement(48625648..48631172)	31.2	-11.78	-3.56	0	0	0	Phvul.008G184700.1	PF00300	PTHR23029,PTHR23029:SF40				Phosphoglycerate mutase family protein
Phvul.008G186200.1	Chr08	complement(48947031..48947552)	798.79	-28.29	-4.82	0	0	0	Phvul.008G186200.1		PTHR37758
Phvul.008G187900.1	Chr08	49195640..49196216	189.05	-6.86	-2.78	0	0	0	Phvul.008G187900.1		PTHR34283,PTHR34283:SF1			LSU2	response to low sulfur 2
Phvul.008G189300.1	Chr08	49373315..49375853	11.12	-14.71	-3.88	0	0	0	Phvul.008G189300.1	PF00403	PTHR22814,PTHR22814:SF51		GO:GO:0046872,GO:GO:0030001		Heavy metal transport/detoxification superfamily protein
Phvul.008G194300.1	Chr08	complement(50099644..50101583)	116.9	-8.86	-3.15	0	0	0	Phvul.008G194300.1	PF00903	PTHR11959,PTHR11959:SF1	1.13.11.27	GO:GO:0055114,GO:GO:0016701,GO:GO:0009072,GO:GO:0003868	HPD,PDS1	phytoene desaturation 1
Phvul.008G195100.1	Chr08	complement(50230183..50238874)	4.44	8.86	3.15	0	0	0	Phvul.008G195100.1	PF13676,PF00931	PTHR11017,PTHR11017:SF172		GO:GO:0007165,GO:GO:0005515,GO:GO:0043531		disease resistance protein (TIR-NBS-LRR class), putative
Phvul.008G207700.1	Chr08	51911675..51915071	25.21	-29.08	-4.86	0	0	0	Phvul.008G207700.1	PF00107,PF08240	PTHR11695,PTHR11695:SF490	1.1.1.1	GO:GO:0055114,GO:GO:0016491,GO:GO:0008270		Zinc-binding alcohol dehydrogenase family protein
Phvul.008G210700.1	Chr08	complement(52257995..52264523)	7.41	-5.27	-2.4	0	0	0	Phvul.008G210700.1	PF14703,PF13967,PF02714	PTHR13018,PTHR13018:SF46		GO:GO:0016020		ERD (early-responsive to dehydration stress) family protein
Phvul.008G211800.1	Chr08	complement(52350827..52353203)	17.02	25.07	4.65	0	0	0	Phvul.008G211800.1	PF02221	PTHR11306,PTHR11306:SF13				MD-2-related lipid recognition domain-containing protein / ML domain-containing protein
Phvul.008G213300.1	Chr08	complement(52478861..52483085)	29.01	108.45	6.76	0	0	0	Phvul.008G213300.1	PF05922,PF00082	PTHR10795,PTHR10795:SF365	3.4.21.25	GO:GO:0006508,GO:GO:0004252	AIR3	Subtilisin-like serine endopeptidase family protein
Phvul.008G213300.2	Chr08	complement(52478861..52483085)	27.9	80.78	6.34	0	0	0	Phvul.008G213300.2	PF05922,PF00082	PTHR10795,PTHR10795:SF365	3.4.21.25	GO:GO:0006508,GO:GO:0004252	AIR3	Subtilisin-like serine endopeptidase family protein
Phvul.008G219700.1	Chr08	complement(53236533..53237375)	170.71	-12.33	-3.62	0	0	0	Phvul.008G219700.1		PTHR33790,PTHR33790:SF3			CID1,ERD15,LSR1	dehydration-induced protein (ERD15)
Phvul.008G219800.1	Chr08	complement(53238737..53240475)	50.31	-11.12	-3.47	0	0	0	Phvul.008G219800.1		PTHR31439
Phvul.008G220400.1	Chr08	53286141..53288298	46.88	-20.44	-4.35	0	0	0	Phvul.008G220400.1	PF00847	PTHR31241,PTHR31241:SF2		GO:GO:0006355,GO:GO:0003700	AtERF48,DREB2C	Integrase-type DNA-binding superfamily protein
Phvul.008G231200.1	Chr08	complement(54565786..54567827)	365.02	-9.36	-3.23	0	0	0	Phvul.008G231200.1	PF00481	PTHR13832,PTHR13832:SF219	3.1.3.16	GO:GO:0003824,GO:GO:0006470,GO:GO:0004722	HAI2	highly ABA-induced PP2C gene 2
Phvul.008G234200.1	Chr08	complement(54837849..54841531)	22.13	-4.45	-2.15	0	0	0	Phvul.008G234200.1	PF04826	PTHR23315,PTHR23315:SF65	6.3.2.19			ARM repeat superfamily protein
Phvul.008G239300.1	Chr08	complement(55364696..55368831)	10.2	-4.48	-2.16	0	0	0	Phvul.008G239300.1	PF02990	PTHR10766,PTHR10766:SF58		GO:GO:0016021		Endomembrane protein 70 protein family
Phvul.008G239500.1	Chr08	55376337..55377552	76.92	-18.33	-4.2	0	0	0	Phvul.008G239500.1	PF00582	PTHR31964,PTHR31964:SF40		GO:GO:0006950		Adenine nucleotide alpha hydrolases-like superfamily protein
Phvul.008G241100.1	Chr08	55546471..55547705	184.87	98.33	6.62	0	0	0	Phvul.008G241100.1	PF00043,PF02798	PTHR11260,PTHR11260:SF251	2.5.1.18	GO:GO:0005515	ATGSTU19,GST8,GSTU19	glutathione S-transferase TAU 19
Phvul.008G241700.2	Chr08	complement(55593191..55597623)	8.7	-8.93	-3.16	0	0	0	Phvul.008G241700.2	PF01593	PTHR10742,PTHR10742:SF228	1.5.3.16,1.5.3.17	GO:GO:0055114,GO:GO:0016491	ATPAO4,PAO4	polyamine oxidase 4
Phvul.008G247700.1	Chr08	56243371..56245273	21.88	72.58	6.18	0	0	0	Phvul.008G247700.1		PTHR36486,PTHR36486:SF1			ATXLG1,XLG1	extra-large G-protein 1
Phvul.008G250700.1	Chr08	complement(56528565..56529849)	20.29	28.69	4.84	0	0	0	Phvul.008G250700.1	PF08100,PF00891	PTHR11746,PTHR11746:SF83		GO:GO:0046983,GO:GO:0008171		O-methyltransferase family protein
Phvul.008G255300.1	Chr08	complement(56885045..56888543)	33.15	14.93	3.9	0	0	0	Phvul.008G255300.1	PF10250	PTHR31288,PTHR31288:SF5				O-fucosyltransferase family protein
Phvul.008G259700.1	Chr08	complement(57235811..57237432)	27.18	-73.99	-6.21	0	0	0	Phvul.008G259700.1	PF07714	PTHR24361,PTHR24361:SF390	2.7.11.25	GO:GO:0006468,GO:GO:0004672	MAPKKK13	mitogen-activated protein kinase kinase kinase 13
Phvul.008G259900.1	Chr08	57275896..57281053	112.84	80.96	6.34	0	0	0	Phvul.008G259900.1	PF12481,PF00733	PTHR11772,PTHR11772:SF13	6.3.5.4	GO:GO:0006529,GO:GO:0004066	ASN1,AT-ASN1,DIN6	glutamine-dependent asparagine synthase 1
Phvul.008G266700.1	Chr08	57781619..57783143	17.05	-16.93	-4.08	0	0	0	Phvul.008G266700.1	PF13639	PTHR14155		GO:GO:0008270,GO:GO:0005515		RING/U-box superfamily protein
Phvul.008G273500.1	Chr08	complement(58283629..58289795)	6.58	-10.9	-3.45	0	0	0	Phvul.008G273500.1	PF00307	PTHR19961,PTHR19961:SF37		GO:GO:0005515	ATFIM1,FIM1	fimbrin 1
Phvul.008G273500.3	Chr08	complement(58283629..58289795)	6.27	-8.16	-3.03	0	0	0	Phvul.008G273500.3	PF00307	PTHR19961,PTHR19961:SF37		GO:GO:0005515	ATFIM1,FIM1	fimbrin 1
Phvul.008G274300.1	Chr08	58358594..58363893	17.12	12.87	3.69	0	0	0	Phvul.008G274300.1	PF03009	PTHR23344,PTHR23344:SF8	3.1.4.46	GO:GO:0008081,GO:GO:0006629,GO:GO:0008889	GPDL2,MRH5,SHV3	PLC-like phosphodiesterase family protein
Phvul.008G279700.3	Chr08	complement(58648606..58652262)	17.69	37.71	5.24	0	0	0	Phvul.008G279700.3	PF03552	PTHR13301,PTHR13301:SF54	2.4.1.12	GO:GO:0030244,GO:GO:0016760,GO:GO:0016020	ATCSLE1,CSLE1	cellulose synthase like E1
Phvul.008G282800.2	Chr08	58850921..58860144	5.82	31.93	5	0	0	0	Phvul.008G282800.2	PF01490	PTHR22950,PTHR22950:SF228			AAP7	amino acid permease 7
Phvul.008G282800.1	Chr08	58856692..58860144	15.92	18.68	4.22	0	0	0	Phvul.008G282800.1	PF03222	PTHR22950,PTHR22950:SF228		GO:GO:0003333	AAP7	amino acid permease 7
Phvul.008G283100.1	Chr08	complement(58876841..58880492)	26.24	-14.95	-3.9	0	0	0	Phvul.008G283100.1	PF02045	PTHR12632,PTHR12632:SF14		GO:GO:0006355,GO:GO:0003700	NF-YA9	nuclear factor Y, subunit A9
Phvul.008G283100.2	Chr08	complement(58876841..58880492)	26.52	-17.9	-4.16	0	0	0	Phvul.008G283100.2	PF02045	PTHR12632,PTHR12632:SF14		GO:GO:0006355,GO:GO:0003700	NF-YA9	nuclear factor Y, subunit A9
Phvul.008G288800.1	Chr08	complement(59259350..59261107)	69.31	25.85	4.69	0	0	0	Phvul.008G288800.1	PF02469	PTHR32382,PTHR32382:SF4			FLA2	FASCICLIN-like arabinogalactan 2
Phvul.008G288900.1	Chr08	59268869..59272039	25.68	8.05	3.01	0	0	0	Phvul.008G288900.1	PF04739,PF16561	PTHR10343,PTHR10343:SF45		GO:GO:0005515,GO:GO:0045859,GO:GO:0031588,GO:GO:0007165		5\'-AMP-activated protein kinase beta-2 subunit protein
Phvul.009G003500.1	Chr09	complement(622653..626693)	8.11	-4.96	-2.31	0	0	0	Phvul.009G003500.1	PF03171,PF14226	PTHR10209,PTHR10209:SF107	1.14.11.32	GO:GO:0055114,GO:GO:0016491		2-oxoglutarate (2OG) and Fe(II)-dependent oxygenase superfamily protein
Phvul.009G006800.1	Chr09	1144937..1147965	21.08	357.13	8.48	0	0	0	Phvul.009G006800.1	PF03094	PTHR31942,PTHR31942:SF11		GO:GO:0016021,GO:GO:0006952	ATMLO12,MLO12	Seven transmembrane MLO family protein
Phvul.009G012100.1	Chr09	complement(1927124..1929074)	34.48	20.76	4.38	0	0	0	Phvul.009G012100.1	PF00724	PTHR22893,PTHR22893:SF62	1.3.1.42	GO:GO:0055114,GO:GO:0016491,GO:GO:0010181	ATOPR1,OPR1	12-oxophytodienoate reductase 1
Phvul.009G013400.1	Chr09	complement(2084167..2088147)	13.64	25.13	4.65	0	0	0	Phvul.009G013400.1	PF00892	PTHR31218,PTHR31218:SF53		GO:GO:0016021,GO:GO:0016020,GO:GO:0022857	WAT1	Walls Are Thin 1
Phvul.009G017300.1	Chr09	complement(2952759..2956093)	35.89	11.19	3.48	0	0	0	Phvul.009G017300.1	PF03953,PF00091	PTHR11588,PTHR11588:SF118	2.4.2.1	GO:GO:0003924,GO:GO:0007017,GO:GO:0005874	TUB1	tubulin beta-1 chain
Phvul.009G017700.1	Chr09	3027281..3030753	15.9	21.72	4.44	0	0	0	Phvul.009G017700.1	PF00314	PTHR31048,PTHR31048:SF38				Pathogenesis-related thaumatin superfamily protein
Phvul.009G019400.1	Chr09	3737048..3743320	112.88	-25.42	-4.67	0	0	0	Phvul.009G019400.1	PF13905	PTHR13871,PTHR13871:SF48	1.8.1.8			DC1 domain-containing protein
Phvul.009G028800.1	Chr09	complement(6413189..6414622)	31.51	11.65	3.54	0	0	0	Phvul.009G028800.1	PF04570	PTHR33059,PTHR33059:SF4				Protein of unknown function (DUF581)
Phvul.009G030600.2	Chr09	6719531..6721951	15.55	18.07	4.18	0	0	0	Phvul.009G030600.2	PF07690	PTHR23500,PTHR23500:SF44		GO:GO:0055085,GO:GO:0016021		Major facilitator superfamily protein
Phvul.009G030700.1	Chr09	6752956..6757482	11.76	22.29	4.48	0	0	0	Phvul.009G030700.1	PF07690	PTHR23500,PTHR23500:SF44		GO:GO:0055085,GO:GO:0016021		Major facilitator superfamily protein
Phvul.009G030800.1	Chr09	6769739..6773168	11.13	113.4	6.83	0	0	0	Phvul.009G030800.1	PF07690	PTHR23500,PTHR23500:SF44		GO:GO:0055085,GO:GO:0016021		Major facilitator superfamily protein
Phvul.009G033500.1	Chr09	complement(7273480..7274568)	136.18	-7.16	-2.84	0	0	0	Phvul.009G033500.1	PF02298	PTHR33021,PTHR33021:SF64		GO:GO:0009055		Cupredoxin superfamily protein
Phvul.009G039900.1	Chr09	complement(8079544..8081536)	24.15	8.64	3.11	0	0	0	Phvul.009G039900.1	PF05978	PTHR23294,PTHR23294:SF25				Major facilitator superfamily protein
Phvul.009G040600.1	Chr09	8142343..8147482	8.83	5.86	2.55	0	0	0	Phvul.009G040600.1	PF07910	PTHR24375				Peptidase C78, ubiquitin fold modifier-specific peptidase 1/ 2
Phvul.009G040700.1	Chr09	complement(8145395..8154324)	11.88	10.61	3.41	0	0	0	Phvul.009G040700.1	PF00005,PF00664	PTHR24221,PTHR24221:SF193	3.6.3.44	GO:GO:0016887,GO:GO:0005524,GO:GO:0055085,GO:GO:0042626,GO:GO:0016021,GO:GO:0006810	ABCB19,ATABCB19,ATMDR1,ATMDR11,ATPGP19,MDR1,MDR11,PGP19	ATP binding cassette subfamily B19
Phvul.009G041200.1	Chr09	8227799..8234127	23.72	20.33	4.35	0	0	0	Phvul.009G041200.1	PF00067	PTHR24282,PTHR24282:SF36		GO:GO:0055114,GO:GO:0020037,GO:GO:0016705,GO:GO:0005506	CYP714A1	cytochrome P450, family 714, subfamily A, polypeptide 1
Phvul.009G045000.1	Chr09	complement(8704897..8709930)	3.11	-16.13	-4.01	0	0	0	Phvul.009G045000.1	PF06203,PF00072	PTHR26402,PTHR26402:SF560		GO:GO:0005515,GO:GO:0000160	APRR5,PRR5	pseudo-response regulator 5
Phvul.009G049600.1	Chr09	complement(9381806..9383241)	54.01	-5.98	-2.58	0	0	0	Phvul.009G049600.1	PF02183,PF00046	PTHR24326,PTHR24326:SF122		GO:GO:0043565,GO:GO:0006355,GO:GO:0003700,GO:GO:0003677	ATHB-7,ATHB7,HB-7	homeobox 7
Phvul.009G051400.1	Chr09	9649734..9653727	31.52	-4.05	-2.02	0	0	0	Phvul.009G051400.1		PTHR33868,PTHR33868:SF2
Phvul.009G052900.1	Chr09	9885933..9890018	34.22	-10.77	-3.43	0	0	0	Phvul.009G052900.1	PF00240,PF00454	PTHR10666,PTHR10666:SF135	2.7.1.67	GO:GO:0005515,GO:GO:0016773		Phosphatidylinositol 3- and 4-kinase ;Ubiquitin family protein
Phvul.009G058300.1	Chr09	10566644..10568554	39.57	128.22	7	0	0	0	Phvul.009G058300.1	PF00501	PTHR22754,PTHR22754:SF27		GO:GO:0008152,GO:GO:0003824		AMP-dependent synthetase and ligase family protein
Phvul.009G059000.1	Chr09	10600501..10602389	68.14	5.31	2.41	0	0	0	Phvul.009G059000.1	PF01370	PTHR10366,PTHR10366:SF391		GO:GO:0050662,GO:GO:0003824		NmrA-like negative transcriptional regulator family protein
Phvul.009G062600.1	Chr09	10941007..10941702	154.09	-34.59	-5.11	0	0	0	Phvul.009G062600.1	PF02298	PTHR34052,PTHR34052:SF1		GO:GO:0009055		Cupredoxin superfamily protein
Phvul.009G063600.1	Chr09	complement(11046118..11047840)	39.32	12.31	3.62	0	0	0	Phvul.009G063600.1	PF00135	PTHR23024,PTHR23024:SF131	3.1.1.1			alpha/beta-Hydrolases superfamily protein
Phvul.009G067300.1	Chr09	11521263..11523831	21.2	18.21	4.19	0	0	0	Phvul.009G067300.1	PF08246,PF00112	PTHR12411,PTHR12411:SF344	3.4.22.14	GO:GO:0008234,GO:GO:0006508	RD21,RD21A	Granulin repeat cysteine protease family protein
Phvul.009G068000.1	Chr09	11618726..11620806	93.14	-70.2	-6.13	0	0	0	Phvul.009G068000.1	PF00249	PTHR10641,PTHR10641:SF556			AtMYB70,MYB70	myb domain protein 70
Phvul.009G068100.1	Chr09	11628061..11630634	35.81	7.01	2.81	0	0	0	Phvul.009G068100.1	PF00954,PF01453,PF00069	PTHR27002,PTHR27002:SF136	2.7.11.1	GO:GO:0048544,GO:GO:0006468,GO:GO:0005524,GO:GO:0004672		S-locus lectin protein kinase family protein
Phvul.009G071100.1	Chr09	11886296..11887649	51.87	22.13	4.47	0	0	0	Phvul.009G071100.1	PF00646	PTHR32133,PTHR32133:SF88		GO:GO:0005515		Galactose oxidase/kelch repeat superfamily protein
Phvul.009G075100.1	Chr09	complement(12425924..12435035)	15.07	-23.49	-4.55	0	0	0	Phvul.009G075100.1	PF01063	PTHR11825,PTHR11825:SF54	2.6.1.42	GO:GO:0008152,GO:GO:0003824	ATBCAT-2,BCAT-2	branched-chain amino acid transaminase 2
Phvul.009G075500.1	Chr09	12478833..12479986	20.8	-32.95	-5.04	0	0	0	Phvul.009G075500.1	PF00642	PTHR14493		GO:GO:0046872	ATCTH,ATTZF1	Zinc finger C-x8-C-x5-C-x3-H type family protein
Phvul.009G076300.1	Chr09	complement(12546295..12548144)	132.72	10.11	3.34	0	0	0	Phvul.009G076300.1	PF00481	PTHR13832,PTHR13832:SF315	3.1.3.16	GO:GO:0003824,GO:GO:0006470,GO:GO:0004722		Protein phosphatase 2C family protein
Phvul.009G078300.1	Chr09	12751693..12753965	17.71	-19.5	-4.29	0	0	0	Phvul.009G078300.1	PF00447	PTHR10015,PTHR10015:SF186		GO:GO:0043565,GO:GO:0006355,GO:GO:0005634,GO:GO:0003700	ATHSFA2,HSFA2	heat shock transcription factor A2
Phvul.009G078300.2	Chr09	12751693..12753965	16.87	-37.12	-5.21	0	0	0	Phvul.009G078300.2	PF00447	PTHR10015,PTHR10015:SF186		GO:GO:0043565,GO:GO:0006355,GO:GO:0005634,GO:GO:0003700	ATHSFA2,HSFA2	heat shock transcription factor A2
Phvul.009G078300.3	Chr09	12751693..12753965	17.35	-23.29	-4.54	0	0	0	Phvul.009G078300.3	PF00447	PTHR10015,PTHR10015:SF186		GO:GO:0043565,GO:GO:0006355,GO:GO:0005634,GO:GO:0003700	ATHSFA2,HSFA2	heat shock transcription factor A2
Phvul.009G078800.1	Chr09	12794282..12797245	16.45	-8.87	-3.15	0	0	0	Phvul.009G078800.1	PF03641	PTHR31223,PTHR31223:SF4				Putative lysine decarboxylase family protein
Phvul.009G092700.1	Chr09	14320150..14322365	21.21	14.44	3.85	0	0	0	Phvul.009G092700.1		PTHR35300,PTHR35300:SF1	2.3.1.48
Phvul.009G103300.1	Chr09	15625506..15627997	34.52	-9.03	-3.17	0	0	0	Phvul.009G103300.1	PF04752	PTHR12192,PTHR12192:SF10				ChaC-like family protein
Phvul.009G103600.1	Chr09	complement(15640932..15641588)	20.61	-51.19	-5.68	0	0	0	Phvul.009G103600.1	PF01277	PTHR33203,PTHR33203:SF3		GO:GO:0016021,GO:GO:0012511		Oleosin family protein
Phvul.009G108200.1	Chr09	16273325..16281090	6.73	-6.04	-2.59	0	0	0	Phvul.009G108200.1	PF14249	PTHR35309,PTHR35309:SF2	5.5.1.24	GO:GO:0009976	ATSDX1,VTE1	tocopherol cyclase, chloroplast / vitamin E deficient 1 (VTE1) / sucrose export defective 1 (SXD1)
Phvul.009G108200.2	Chr09	16273325..16281090	6.3	-5.85	-2.55	0	0	0	Phvul.009G108200.2	PF14249	PTHR35309,PTHR35309:SF2	5.5.1.24	GO:GO:0009976	ATSDX1,VTE1	tocopherol cyclase, chloroplast / vitamin E deficient 1 (VTE1) / sucrose export defective 1 (SXD1)
Phvul.009G108800.1	Chr09	16344672..16345940	43.12	20.81	4.38	0	0	0	Phvul.009G108800.1	PF00230	PTHR19139		GO:GO:0016020,GO:GO:0006810,GO:GO:0005215	TIP4;1	tonoplast intrinsic protein 4;1
Phvul.009G110600.1	Chr09	complement(16615898..16620071)	83.27	12.48	3.64	0	0	0	Phvul.009G110600.1	PF08263,PF07714,PF13855	PTHR27000,PTHR27000:SF87	2.7.11.1	GO:GO:0006468,GO:GO:0004672,GO:GO:0005515		Leucine-rich receptor-like protein kinase family protein
Phvul.009G114100.1	Chr09	complement(17075949..17077904)	121.2	5.42	2.44	0	0	0	Phvul.009G114100.1	PF03953,PF00091	PTHR11588,PTHR11588:SF101		GO:GO:0003924,GO:GO:0007017,GO:GO:0005874	TUA2	tubulin alpha-2 chain
Phvul.009G118000.1	Chr09	complement(17583621..17588370)	10	40.72	5.35	0	0	0	Phvul.009G118000.1		PTHR11669,PTHR11669:SF13			EMB161,EMB251,EMB2775,RFC3	ATPase family associated with various cellular activities (AAA)
Phvul.009G118900.1	Chr09	complement(17670440..17671959)	31.58	21.89	4.45	0	0	0	Phvul.009G118900.1	PF00230	PTHR19139,PTHR19139:SF152		GO:GO:0016020,GO:GO:0006810,GO:GO:0005215	PIP2;7,PIP3,PIP3A,SIMIP	plasma membrane intrinsic protein 3
Phvul.009G122600.1	Chr09	complement(18196495..18199074)	27.31	21.25	4.41	0	0	0	Phvul.009G122600.1	PF01453,PF00069	PTHR27002,PTHR27002:SF112	2.7.11.1	GO:GO:0006468,GO:GO:0005524,GO:GO:0004672		S-locus lectin protein kinase family protein
Phvul.009G123700.1	Chr09	18356925..18360571	29.78	10.24	3.36	0	0	0	Phvul.009G123700.1	PF00892	PTHR31218,PTHR31218:SF38		GO:GO:0016021,GO:GO:0016020,GO:GO:0022857		nodulin MtN21 /EamA-like transporter family protein
Phvul.009G124100.1	Chr09	18460113..18463900	102.99	29.4	4.88	0	0	0	Phvul.009G124100.1	PF00892	PTHR31218,PTHR31218:SF12		GO:GO:0016021,GO:GO:0016020,GO:GO:0022857		nodulin MtN21 /EamA-like transporter family protein
Phvul.009G129500.1	Chr09	19091106..19093168	176.05	11.53	3.53	0	0	0	Phvul.009G129500.1	PF14226,PF03171	PTHR10209,PTHR10209:SF189	1.14.17.4	GO:GO:0055114,GO:GO:0016491		2-oxoglutarate (2OG) and Fe(II)-dependent oxygenase superfamily protein
Phvul.009G131000.1	Chr09	complement(19253077..19254555)	435.61	-648.54	-9.34	0	0	0	Phvul.009G131000.1	PF08541,PF00195	PTHR11877,PTHR11877:SF27	2.3.1.74	GO:GO:0016747,GO:GO:0008610	ATCHS,CHS,TT4	Chalcone and stilbene synthase family protein
Phvul.009G133200.1	Chr09	19595692..19599411	103.8	-7.67	-2.94	0	0	0	Phvul.009G133200.1	PF00646,PF13516	PTHR24006		GO:GO:0005515	SKP2A	F-box/RNI-like superfamily protein
Phvul.009G133500.1	Chr09	complement(19646773..19648036)	82.29	68.68	6.1	0	0	0	Phvul.009G133500.1		PTHR33133,PTHR33133:SF5
Phvul.009G133600.1	Chr09	complement(19659379..19660410)	180.29	23.31	4.54	0	0	0	Phvul.009G133600.1	PF02298	PTHR33021,PTHR33021:SF9		GO:GO:0009055	ARPN	plantacyanin
Phvul.009G135900.1	Chr09	19950277..19952651	23.56	14.46	3.85	0	0	0	Phvul.009G135900.1	PF00759	PTHR22298,PTHR22298:SF38	3.2.1.4	GO:GO:0005975,GO:GO:0004553	ATGH9A1,DEC,GH9A1,IRX2,KOR,KOR1,RSW2,TSD1	glycosyl hydrolase 9A1
Phvul.009G136000.1	Chr09	complement(19952930..19955492)	36.2	7.91	2.98	0	0	0	Phvul.009G136000.1	PF08718	PTHR10219,PTHR10219:SF34		GO:GO:0051861,GO:GO:0046836,GO:GO:0017089,GO:GO:0005737	GLTP2	glycolipid transfer protein 2
Phvul.009G137900.1	Chr09	20264478..20266250	32.79	-27.47	-4.78	0	0	0	Phvul.009G137900.1	PF00847	PTHR31190		GO:GO:0006355,GO:GO:0003700		Integrase-type DNA-binding superfamily protein
Phvul.009G152400.1	Chr09	22174644..22175105	124.57	-28.64	-4.84	0	0	0	Phvul.009G152400.1	PF00011	PTHR11527,PTHR11527:SF158				HSP20-like chaperones superfamily protein
Phvul.009G152500.1	Chr09	22181193..22181654	415.5	-26.7	-4.74	0	0	0	Phvul.009G152500.1	PF00011	PTHR11527,PTHR11527:SF158				HSP20-like chaperones superfamily protein
Phvul.009G152800.1	Chr09	complement(22200124..22201775)	63.69	-24.84	-4.63	0	0	0	Phvul.009G152800.1	PF02365	PTHR31719,PTHR31719:SF16		GO:GO:0006355,GO:GO:0003677	ANAC102,NAC102	NAC domain containing protein 102
Phvul.009G152900.1	Chr09	complement(22214660..22216369)	255.69	-13.79	-3.79	0	0	0	Phvul.009G152900.1	PF02365	PTHR31719,PTHR31719:SF3		GO:GO:0006355,GO:GO:0003677	ANAC002,ATAF1	NAC (No Apical Meristem) domain transcriptional regulator superfamily protein
Phvul.009G156300.1	Chr09	22688263..22689370	45.53	-12.36	-3.63	0	0	0	Phvul.009G156300.1	PF02365	PTHR31719,PTHR31719:SF20		GO:GO:0006355,GO:GO:0003677	ANAC104,XND1	xylem NAC domain 1
Phvul.009G162900.1	Chr09	complement(23718636..23720821)	271.03	-272.44	-8.09	0	0	0	Phvul.009G162900.1	PF03083	PTHR10791,PTHR10791:SF22		GO:GO:0016021	MTN3	homolog of Medicago truncatula MTN3
Phvul.009G163600.1	Chr09	23825172..23831886	14.8	-11.55	-3.53	0	0	0	Phvul.009G163600.1	PF13915,PF13889	PTHR13199
Phvul.009G164100.1	Chr09	complement(23893681..23895421)	12.68	-15.58	-3.96	0	0	0	Phvul.009G164100.1	PF03134	PTHR12300,PTHR12300:SF58			ATHVA22D,HVA22D	HVA22 homologue D
Phvul.009G164900.1	Chr09	complement(24044937..24046958)	38.37	-23.3	-4.54	0	0	0	Phvul.009G164900.1	PF00403	PTHR22814,PTHR22814:SF13		GO:GO:0046872,GO:GO:0030001		Heavy metal transport/detoxification superfamily protein
Phvul.009G166200.1	Chr09	complement(24254449..24256504)	144.48	9.09	3.18	0	0	0	Phvul.009G166200.1		PTHR14237	2.8.1.9			Pyridoxal phosphate (PLP)-dependent transferases superfamily protein
Phvul.009G167200.1	Chr09	24389756..24390476	125.43	-18.27	-4.19	0	0	0	Phvul.009G167200.1
Phvul.009G167700.1	Chr09	24459876..24462178	51.81	7.08	2.82	0	0	0	Phvul.009G167700.1	PF00501	PTHR24096,PTHR24096:SF251		GO:GO:0008152,GO:GO:0003824		AMP-dependent synthetase and ligase family protein
Phvul.009G167800.1	Chr09	24482285..24486344	64.47	32.36	5.02	0	0	0	Phvul.009G167800.1	PF13193,PF00501	PTHR24096,PTHR24096:SF251		GO:GO:0008152,GO:GO:0003824		AMP-dependent synthetase and ligase family protein
Phvul.009G168000.1	Chr09	24532274..24533798	44.01	-19.08	-4.25	0	0	0	Phvul.009G168000.1		PTHR33595,PTHR33595:SF3
Phvul.009G174400.1	Chr09	complement(25336514..25340961)	8.04	-229.27	-7.84	0	0	0	Phvul.009G174400.1	PF02893,PF00168,PF16016	PTHR10774,PTHR10774:SF94		GO:GO:0005515		C2 calcium/lipid-binding and GRAM domain containing protein
Phvul.009G176400.1	Chr09	25710559..25713433	17.38	-44.48	-5.48	0	0	0	Phvul.009G176400.1	PF08263,PF00560	PTHR27000,PTHR27000:SF187	2.7.11.1	GO:GO:0005515	GSO1	Leucine-rich repeat transmembrane protein kinase
Phvul.009G184100.1	Chr09	complement(27131684..27136505)	58.56	6.46	2.69	0	0	0	Phvul.009G184100.1	PF07995	PTHR19328,PTHR19328:SF34	1.1.99.35,1.1.5.2	GO:GO:0048038,GO:GO:0016901,GO:GO:0005975		catalytics
Phvul.009G199400.1	Chr09	29532941..29535755	22.68	9	3.17	0	0	0	Phvul.009G199400.1	PF00646	PTHR32133,PTHR32133:SF86		GO:GO:0005515
Phvul.009G203100.1	Chr09	30043599..30047021	9.53	10.06	3.33	0	0	0	Phvul.009G203100.1	PF04833	PTHR31673,PTHR31673:SF3		GO:GO:0031225,GO:GO:0016049,GO:GO:0010215	COB	COBRA-like extracellular glycosyl-phosphatidyl inositol-anchored protein family
Phvul.009G203300.1	Chr09	30061415..30063440	50.07	52.2	5.71	0	0	0	Phvul.009G203300.1	PF03214	PTHR31682,PTHR31682:SF5	5.4.99.30	GO:GO:0030244,GO:GO:0016866	RGP,RGP3	reversibly glycosylated polypeptide 3
Phvul.009G203600.1	Chr09	30109114..30109509	249.73	513.83	9.01	0	0	0	Phvul.009G203600.1	PF00280	PTHR33091,PTHR33091:SF14		GO:GO:0009611,GO:GO:0004867		Serine protease inhibitor, potato inhibitor I-type family protein
Phvul.009G205500.1	Chr09	complement(30360937..30362749)	39.86	-8.24	-3.04	0	0	0	Phvul.009G205500.1	PF14299	PTHR32278,PTHR32278:SF8			ATPP2-A9,PP2-A9	phloem protein 2-A9
Phvul.009G205600.1	Chr09	complement(30384797..30387621)	61.84	-6.58	-2.72	0	0	0	Phvul.009G205600.1	PF14299	PTHR32278,PTHR32278:SF8			ATPP2-A9,PP2-A9	phloem protein 2-A9
Phvul.009G210100.1	Chr09	complement(31032275..31035731)	42.24	-5.11	-2.35	0	0	0	Phvul.009G210100.1	PF00481	PTHR13832,PTHR13832:SF299	3.1.3.16	GO:GO:0003824,GO:GO:0006470,GO:GO:0004722	AtDBP1,DBP1	DNA-binding protein phosphatase 1
Phvul.009G220700.1	Chr09	complement(32729678..32733766)	27.19	17.34	4.12	0	0	0	Phvul.009G220700.1	PF03106	PTHR31429,PTHR31429:SF5		GO:GO:0043565,GO:GO:0006355,GO:GO:0003700	ATWRKY6,WRKY6	WRKY family transcription factor
Phvul.009G226600.1	Chr09	complement(33500334..33504749)	27.25	-29.13	-4.86	0	0	0	Phvul.009G226600.1	PF03088	PTHR10426,PTHR10426:SF35	4.3.3.2	GO:GO:0016844,GO:GO:0009058	ATSSL4,SSL4	strictosidine synthase-like 4
Phvul.009G232500.1	Chr09	complement(34315103..34321498)	101.16	-13.01	-3.7	0	0	0	Phvul.009G232500.1	PF01301	PTHR23421,PTHR23421:SF74	3.2.1.23	GO:GO:0005975,GO:GO:0004553	BGAL12	beta-galactosidase 12
Phvul.009G234800.1	Chr09	34628131..34628845	47.59	-82.5	-6.37	0	0	0	Phvul.009G234800.1
Phvul.009G235300.1	Chr09	complement(34680439..34684961)	6.49	13.55	3.76	0	0	0	Phvul.009G235300.1	PF02861	PTHR11638,PTHR11638:SF124		GO:GO:0019538		Double Clp-N motif-containing P-loop nucleoside triphosphate hydrolases superfamily protein
Phvul.009G239000.1	Chr09	complement(35171895..35180221)	201.45	11.78	3.56	0	0	0	Phvul.009G239000.1	PF00690,PF00702,PF00122	PTHR24093,PTHR24093:SF361	3.6.3.6	GO:GO:0046872,GO:GO:0000166	AHA2,HA2,PMA2	H(+)-ATPase 2
Phvul.009G239100.1	Chr09	complement(35208447..35215527)	13.7	15.85	3.99	0	0	0	Phvul.009G239100.1	PF01336,PF00152	PTHR22594,PTHR22594:SF35	6.1.1.6	GO:GO:0003676,GO:GO:0006418,GO:GO:0005524,GO:GO:0004812,GO:GO:0000166	ATKRS-1	lysyl-tRNA synthetase 1
Phvul.009G240000.1	Chr09	complement(35288970..35294874)	8.44	7.67	2.94	0	0	0	Phvul.009G240000.1	PF00702,PF00122	PTHR24093,PTHR24093:SF318	3.6.3.5,3.6.3.3	GO:GO:0046872,GO:GO:0000166	ATHMA4,HMA4	heavy metal atpase 4
Phvul.009G244100.1	Chr09	35735559..35737408	877.84	29.84	4.9	0	0	0	Phvul.009G244100.1	PF00067	PTHR24298,PTHR24298:SF61		GO:GO:0055114,GO:GO:0020037,GO:GO:0016705,GO:GO:0005506	CYP81D3	cytochrome P450, family 81, subfamily D, polypeptide 3
Phvul.009G244200.1	Chr09	complement(35745200..35748289)	48.74	38.49	5.27	0	0	0	Phvul.009G244200.1	PF00067	PTHR24298,PTHR24298:SF61	1.14.13.89	GO:GO:0055114,GO:GO:0020037,GO:GO:0016705,GO:GO:0005506	CYP81D3	cytochrome P450, family 81, subfamily D, polypeptide 3
Phvul.009G252800.1	Chr09	36565596..36566550	105.21	131.06	7.03	0	0	0	Phvul.009G252800.1	PF00407	PTHR31213,PTHR31213:SF11		GO:GO:0009607,GO:GO:0006952
Phvul.009G252900.1	Chr09	36572686..36574486	421.59	265.68	8.05	0	0	0	Phvul.009G252900.1	PF00407	PTHR31213,PTHR31213:SF11		GO:GO:0009607,GO:GO:0006952	MLP423	MLP-like protein 423
Phvul.009G253000.1	Chr09	36578547..36579550	204.46	5.98	2.58	0	0	0	Phvul.009G253000.1	PF00407	PTHR31213,PTHR31213:SF11		GO:GO:0009607,GO:GO:0006952	MLP423	MLP-like protein 423
Phvul.009G254300.1	Chr09	complement(36698281..36704792)	53.04	-34.55	-5.11	0	0	0	Phvul.009G254300.1	PF14310,PF00933,PF01915	PTHR30620,PTHR30620:SF50	3.2.1.55,3.2.1.37	GO:GO:0005975,GO:GO:0004553	ATBXL1,BXL1	beta-xylosidase 1
Phvul.009G262300.1	Chr09	37369370..37370867	29.57	18.43	4.2	0	0	0	Phvul.009G262300.1	PF00657	PTHR22835,PTHR22835:SF262		GO:GO:0016788	GLIP5	GDSL-motif lipase 5
Phvul.009G262700.1	Chr09	37389655..37393970	141.71	100.02	6.64	0	0	0	Phvul.009G262700.1	PF02705	PTHR30540,PTHR30540:SF7		GO:GO:0071805,GO:GO:0016020,GO:GO:0015079	ATHAK5,HAK5	high affinity K+ transporter 5
Phvul.009G262900.1	Chr09	37415673..37419830	26.6	7.08	2.82	0	0	0	Phvul.009G262900.1	PF01477,PF00305	PTHR11771,PTHR11771:SF38	1.13.11.12	GO:GO:0005515,GO:GO:0055114,GO:GO:0046872,GO:GO:0016702	LOX3	lipoxygenase 3
Phvul.010G002500.1	Chr10	579196..579799	64.83	93.54	6.55	0	0	0	Phvul.010G002500.1
Phvul.010G005600.1	Chr10	complement(971305..974176)	13.01	-49.3	-5.62	0	0	0	Phvul.010G005600.1		PTHR33738,PTHR33738:SF3
Phvul.010G014800.1	Chr10	2338922..2341851	52.15	-6.4	-2.68	0	0	0	Phvul.010G014800.1	PF13419	PTHR12725,PTHR12725:SF72	3.1.3.74			Haloacid dehalogenase-like hydrolase (HAD) superfamily protein
Phvul.010G015400.1	Chr10	2489915..2501091	45.37	-125.68	-6.97	0	0	0	Phvul.010G015400.1	PF00696	PTHR11063,PTHR11063:SF13	1.2.1.41,2.7.2.11		P5CS2	delta 1-pyrroline-5-carboxylate synthase 2
Phvul.010G016300.1	Chr10	complement(2590008..2591590)	21.82	35.52	5.15	0	0	0	Phvul.010G016300.1		PTHR26374,PTHR26374:SF167			ATZFP10,ZFP10	zinc-finger protein 10
Phvul.010G022400.1	Chr10	complement(3296414..3299814)	9.36	14.38	3.85	0	0	0	Phvul.010G022400.1	PF00067	PTHR24298,PTHR24298:SF162		GO:GO:0055114,GO:GO:0020037,GO:GO:0016705,GO:GO:0005506	CYP82C4	cytochrome P450, family 82, subfamily C, polypeptide 4
Phvul.010G034400.1	Chr10	5038474..5044438	18.56	39.06	5.29	0	0	0	Phvul.010G034400.1	PF03094	PTHR31942		GO:GO:0016021,GO:GO:0006952	ATMLO1,MLO1	Seven transmembrane MLO family protein
Phvul.010G043600.1	Chr10	6611080..6613931	57.48	7.11	2.83	0	0	0	Phvul.010G043600.1	PF07714,PF00069	PTHR27007,PTHR27007:SF61	2.7.11.1	GO:GO:0006468,GO:GO:0004672,GO:GO:0005524	AP4.3A	protein kinase family protein
Phvul.010G043800.1	Chr10	6629129..6631112	40.73	68.33	6.09	0	0	0	Phvul.010G043800.1	PF12146	PTHR10992,PTHR10992:SF784			ATMES10,MES10	methyl esterase 10
Phvul.010G043900.1	Chr10	complement(6632573..6636796)	13.59	21.45	4.42	0	0	0	Phvul.010G043900.1	PF00067	PTHR24282,PTHR24282:SF26	1.14.14.1	GO:GO:0055114,GO:GO:0020037,GO:GO:0016705,GO:GO:0005506	CYP714A1	cytochrome P450, family 714, subfamily A, polypeptide 1
Phvul.010G048700.1	Chr10	7607676..7610405	27.36	7.12	2.83	0	0	0	Phvul.010G048700.1	PF00067	PTHR24296,PTHR24296:SF4	1.14.13.109	GO:GO:0055114,GO:GO:0020037,GO:GO:0016705,GO:GO:0005506	CYP704A2	cytochrome P450, family 704, subfamily A, polypeptide 2
Phvul.010G050900.1	Chr10	8103199..8111936	15.21	113.72	6.83	0	0	0	Phvul.010G050900.1	PF00690,PF00702,PF00122	PTHR24093,PTHR24093:SF327	3.6.3.6	GO:GO:0046872,GO:GO:0000166	AHA11,HA11	H(+)-ATPase 11
Phvul.010G052400.1	Chr10	8300017..8301758	21.07	14.79	3.89	0	0	0	Phvul.010G052400.1	PF03140	PTHR31549,PTHR31549:SF2				Plant protein of unknown function (DUF247)
Phvul.010G054200.3	Chr10	8568461..8573469	25.65	12.83	3.68	0	0	0	Phvul.010G054200.3	PF13676,PF00931	PTHR11017,PTHR11017:SF155		GO:GO:0007165,GO:GO:0005515,GO:GO:0043531		disease resistance protein (TIR-NBS-LRR class), putative
Phvul.010G054200.4	Chr10	8568461..8573820	11.54	9.32	3.22	0	0	0	Phvul.010G054200.4	PF13676,PF00931	PTHR11017,PTHR11017:SF155		GO:GO:0007165,GO:GO:0005515,GO:GO:0043531		disease resistance protein (TIR-NBS-LRR class), putative
Phvul.010G063300.1	Chr10	complement(11425346..11428666)	13.67	18.2	4.19	0	0	0	Phvul.010G063300.1	PF03765,PF00650	PTHR23324,PTHR23324:SF57				SEC14 cytosolic factor family protein / phosphoglyceride transfer family protein
Phvul.010G063500.1	Chr10	complement(11563901..11564464)	159.17	12.9	3.69	0	0	0	Phvul.010G063500.1	PF03018	PTHR21495,PTHR21495:SF77				Disease resistance-responsive (dirigent-like protein) family protein
Phvul.010G063600.1	Chr10	complement(11609222..11609791)	417.59	44.46	5.47	0	0	0	Phvul.010G063600.1	PF03018	PTHR21495,PTHR21495:SF77				Disease resistance-responsive (dirigent-like protein) family protein
Phvul.010G066700.1	Chr10	16121648..16123876	90.58	19.43	4.28	0	0	0	Phvul.010G066700.1	PF00141	PTHR31388,PTHR31388:SF30	1.11.1.7	GO:GO:0055114,GO:GO:0020037,GO:GO:0006979,GO:GO:0004601		Peroxidase superfamily protein
Phvul.010G066800.1	Chr10	16256754..16259465	147.37	209.19	7.71	0	0	0	Phvul.010G066800.1	PF00141	PTHR31388,PTHR31388:SF30	1.11.1.7	GO:GO:0055114,GO:GO:0020037,GO:GO:0006979,GO:GO:0004601		Peroxidase superfamily protein
Phvul.010G066900.1	Chr10	16420504..16422010	87.94	28.51	4.83	0	0	0	Phvul.010G066900.1	PF00141	PTHR31388,PTHR31388:SF30	1.11.1.7	GO:GO:0055114,GO:GO:0020037,GO:GO:0006979,GO:GO:0004601		Peroxidase superfamily protein
Phvul.010G069400.1	Chr10	complement(18045885..18050794)	27.57	21.66	4.44	0	0	0	Phvul.010G069400.1	PF07168	PTHR31081,PTHR31081:SF4		GO:GO:0071705	ATUPS2,UPS2	ureide permease 2
Phvul.010G071900.1	Chr10	19449779..19451912	35.77	27.47	4.78	0	0	0	Phvul.010G071900.1	PF00201	PTHR11926,PTHR11926:SF223	2.4.1.115	GO:GO:0016758,GO:GO:0008152		UDP-Glycosyltransferase superfamily protein
Phvul.010G073500.1	Chr10	22290062..22291860	174.06	-8.53	-3.09	0	0	0	Phvul.010G073500.1	PF01161	PTHR30289				PEBP (phosphatidylethanolamine-binding protein) family protein
Phvul.010G073700.1	Chr10	complement(22640485..22647635)	10.65	8.7	3.12	0	0	0	Phvul.010G073700.1	PF00909	PTHR11730,PTHR11730:SF38		GO:GO:0016020,GO:GO:0015696,GO:GO:0008519,GO:GO:0072488	AMT2,AMT2;1,ATAMT2	ammonium transporter 2
Phvul.010G091000.1	Chr10	33595380..33598380	47.89	-6.25	-2.64	0	0	0	Phvul.010G091000.1	PF14299	PTHR31960,PTHR31960:SF3			AtPP2-A13,PP2-A13	phloem protein 2-A13
Phvul.010G093500.1	Chr10	complement(34510336..34511031)	84.72	-28.5	-4.83	0	0	0	Phvul.010G093500.1	PF00168	PTHR32246,PTHR32246:SF20		GO:GO:0005515	BAL,BAP2	BON association protein 2
Phvul.010G095300.1	Chr10	34733591..34735973	79.68	210.96	7.72	0	0	0	Phvul.010G095300.1	PF00106	PTHR24322,PTHR24322:SF442		GO:GO:0016491,GO:GO:0008152		NAD(P)-binding Rossmann-fold superfamily protein
Phvul.010G095400.1	Chr10	34757444..34761712	35.3	576.61	9.17	0	0	0	Phvul.010G095400.1	PF00106	PTHR24322,PTHR24322:SF442		GO:GO:0016491,GO:GO:0008152		NAD(P)-binding Rossmann-fold superfamily protein
Phvul.010G101600.1	Chr10	35897953..35899928	22.25	99.32	6.63	0	0	0	Phvul.010G101600.1	PF00201	PTHR11926,PTHR11926:SF152		GO:GO:0016758,GO:GO:0008152	UGT73B1	UDP-glucosyl transferase 73B1
Phvul.010G101800.1	Chr10	35914907..35916655	151.9	38.77	5.28	0	0	0	Phvul.010G101800.1	PF00201	PTHR11926,PTHR11926:SF152		GO:GO:0016758,GO:GO:0008152	UGT73B1	UDP-glucosyl transferase 73B1
Phvul.010G104300.1	Chr10	complement(36290624..36300443)	6.91	6.99	2.8	0	0	0	Phvul.010G104300.1	PF00931	PTHR23155,PTHR23155:SF590		GO:GO:0043531		NB-ARC domain-containing disease resistance protein
Phvul.010G104500.1	Chr10	complement(36387877..36394700)	15.98	5.2	2.38	0	0	0	Phvul.010G104500.1		PTHR33463,PTHR33463:SF3			RPS2	NB-ARC domain-containing disease resistance protein
Phvul.010G108800.1	Chr10	36976049..36980812	20.98	-5.93	-2.57	0	0	0	Phvul.010G108800.1	PF00170,PF07777,PF16596	PTHR22952,PTHR22952:SF144		GO:GO:0043565,GO:GO:0006355,GO:GO:0003700	GBF3	G-box binding factor 3
Phvul.010G108800.2	Chr10	36976049..36980812	21.65	-6.34	-2.67	0	0	0	Phvul.010G108800.2	PF00170,PF07777,PF16596	PTHR22952,PTHR22952:SF144		GO:GO:0043565,GO:GO:0006355,GO:GO:0003700	GBF3	G-box binding factor 3
Phvul.010G111200.1	Chr10	complement(37424542..37430768)	4.66	-20.24	-4.34	0	0	0	Phvul.010G111200.1	PF00069,PF00400	PTHR22847,PTHR22847:SF422		GO:GO:0006468,GO:GO:0005524,GO:GO:0004672,GO:GO:0005515	SPA1	SPA (suppressor of phyA-105) protein family
Phvul.010G117100.1	Chr10	complement(38413620..38415853)	96.42	19.89	4.31	0	0	0	Phvul.010G117100.1	PF00067	PTHR24298,PTHR24298:SF46	1.14.13.21	GO:GO:0055114,GO:GO:0020037,GO:GO:0016705,GO:GO:0005506	CYP78A6	cytochrome P450, family 78, subfamily A, polypeptide 6
Phvul.010G117200.1	Chr10	complement(38454753..38456097)	84.17	-13.34	-3.74	0	0	0	Phvul.010G117200.1	PF00046,PF02183	PTHR24326,PTHR24326:SF122		GO:GO:0003677,GO:GO:0043565,GO:GO:0006355,GO:GO:0003700	ATHB-7,ATHB7,HB-7	homeobox 7
Phvul.010G119600.1	Chr10	complement(38847999..38851283)	51.13	5.18	2.37	0	0	0	Phvul.010G119600.1	PF00676	PTHR11516,PTHR11516:SF25	1.2.4.1	GO:GO:0016624,GO:GO:0008152	PDH-E1 ALPHA	pyruvate dehydrogenase E1 alpha
Phvul.010G122500.1	Chr10	39258849..39259497	217.09	-173.03	-7.43	0	0	0	Phvul.010G122500.1	PF13639	PTHR14155,PTHR14155:SF99		GO:GO:0008270,GO:GO:0005515		RING/U-box superfamily protein
Phvul.010G123700.1	Chr10	39371132..39373478	31.77	5.05	2.34	0	0	0	Phvul.010G123700.1	PF01008	PTHR10233,PTHR10233:SF18		GO:GO:0044237		Eukaryotic translation initiation factor 2B (eIF-2B) family protein
Phvul.010G124400.1	Chr10	39436459..39439420	20.88	11.49	3.52	0	0	0	Phvul.010G124400.1	PF05922,PF02225,PF00082	PTHR10795,PTHR10795:SF424	3.4.21.25	GO:GO:0006508,GO:GO:0004252		Subtilase family protein
Phvul.010G125300.1	Chr10	complement(39534813..39535990)	308	-25.42	-4.67	0	0	0	Phvul.010G125300.1	PF00011	PTHR11527,PTHR11527:SF106				HSP20-like chaperones superfamily protein
Phvul.010G128900.1	Chr10	39877333..39880372	17.71	14.21	3.83	0	0	0	Phvul.010G128900.1	PF00067	PTHR24298,PTHR24298:SF51	1.14.13.21	GO:GO:0055114,GO:GO:0020037,GO:GO:0016705,GO:GO:0005506	CYP75B1,D501,TT7	Cytochrome P450 superfamily protein
Phvul.010G135500.1	Chr10	40790486..40795792	53.67	67.17	6.07	0	0	0	Phvul.010G135500.1	PF01477,PF00305	PTHR11771,PTHR11771:SF48	1.13.11.58	GO:GO:0005515,GO:GO:0055114,GO:GO:0046872,GO:GO:0016702	ATLOX1,LOX1	lipoxygenase 1
Phvul.010G143500.1	Chr10	41518250..41521834	27.38	-5.03	-2.33	0	0	0	Phvul.010G143500.1	PF05153	PTHR12588,PTHR12588:SF1	1.13.99.1	GO:GO:0055114,GO:GO:0050113,GO:GO:0019310,GO:GO:0005737,GO:GO:0005506	MIOX1	myo-inositol oxygenase 1
Phvul.010G148300.1	Chr10	complement(41896617..41903193)	31.79	-7.91	-2.98	0	0	0	Phvul.010G148300.1	PF13193,PF00501	PTHR24095,PTHR24095:SF52	6.2.1.3	GO:GO:0008152,GO:GO:0003824		AMP-dependent synthetase and ligase family protein
Phvul.010G148500.1	Chr10	complement(41909562..41918530)	3.54	-9.86	-3.3	0	0	0	Phvul.010G148500.1	PF07690	PTHR23503,PTHR23503:SF19		GO:GO:0055085,GO:GO:0016021	SGB1	Major facilitator superfamily protein
Phvul.010G148500.2	Chr10	complement(41909562..41918530)	3.43	-9.86	-3.3	0	0	0	Phvul.010G148500.2	PF07690	PTHR23503,PTHR23503:SF19		GO:GO:0055085,GO:GO:0016021	SGB1	Major facilitator superfamily protein
Phvul.010G152300.1	Chr10	complement(42204959..42206625)	227.6	878.14	9.78	0	0	0	Phvul.010G152300.1	PF14226,PF03171	PTHR10209,PTHR10209:SF211		GO:GO:0055114,GO:GO:0016491		2-oxoglutarate (2OG) and Fe(II)-dependent oxygenase superfamily protein
Phvul.010G154300.1	Chr10	42352656..42353103	144.44	-259.46	-8.02	0	0	0	Phvul.010G154300.1	PF05553	PTHR33098,PTHR33098:SF6
Phvul.010G154400.1	Chr10	complement(42356603..42363105)	59.37	-40.35	-5.33	0	0	0	Phvul.010G154400.1	PF12681	PTHR10374,PTHR10374:SF18				Lactoylglutathione lyase / glyoxalase I family protein
Phvul.010G157200.1	Chr10	42558543..42569740	6.11	10.35	3.37	0	0	0	Phvul.010G157200.1	PF15044,PF12807,PF13424	PTHR12601,PTHR12601:SF18				Tetratricopeptide repeat (TPR)-like superfamily protein
Phvul.010G158100.1	Chr10	complement(42685748..42695934)	3.01	29.8	4.9	0	0	0	Phvul.010G158100.1	PF03140	PTHR31549,PTHR31549:SF23				Plant protein of unknown function (DUF247)
Phvul.010G163600.1	Chr10	43068318..43068917	40.26	-155.34	-7.28	0	0	0	Phvul.010G163600.1
Phvul.010G165100.1	Chr10	complement(43175305..43181160)	60.25	48.97	5.61	0	0	0	Phvul.010G165100.1	PF00432	PTHR11764,PTHR11764:SF16	5.4.99.39	GO:GO:0003824		Terpenoid cyclases family protein
Phvul.011G002500.1	Chr11	complement(186961..188861)	85.8	7.56	2.92	0	0	0	Phvul.011G002500.1	PF08240,PF13602	PTHR11695,PTHR11695:SF507	1.6.5.5	GO:GO:0055114,GO:GO:0016491,GO:GO:0008270		Oxidoreductase, zinc-binding dehydrogenase family protein
Phvul.011G007200.1	Chr11	527773..531713	11.38	60	5.91	0	0	0	Phvul.011G007200.1	PF08263,PF00560,PF13855,PF00069	PTHR27000,PTHR27000:SF1	2.7.11.1	GO:GO:0005515,GO:GO:0006468,GO:GO:0005524,GO:GO:0004672	PXY	Leucine-rich repeat protein kinase family protein
Phvul.011G007900.1	Chr11	590517..593849	9.61	67.71	6.08	0	0	0	Phvul.011G007900.1	PF00560,PF08263,PF00069	PTHR27000,PTHR27000:SF64	2.7.11.1	GO:GO:0005515,GO:GO:0006468,GO:GO:0005524,GO:GO:0004672		Leucine-rich repeat receptor-like protein kinase family protein
Phvul.011G010600.1	Chr11	809821..816500	5.21	65.93	6.04	0	0	0	Phvul.011G010600.1	PF00450	PTHR11802,PTHR11802:SF66	3.4.16.6	GO:GO:0006508,GO:GO:0004185	scpl40	serine carboxypeptidase-like 40
Phvul.011G014000.1	Chr11	complement(1092381..1094971)	12.24	-19.22	-4.26	0	0	0	Phvul.011G014000.1	PF01565,PF09265	PTHR13878,PTHR13878:SF53	1.5.99.12	GO:GO:0055114,GO:GO:0050660,GO:GO:0016491,GO:GO:0019139,GO:GO:0009690	ATCKX6,ATCKX7,CKX6	cytokinin oxidase/dehydrogenase 6
Phvul.011G019300.1	Chr11	complement(1544032..1545299)	211.94	33.31	5.06	0	0	0	Phvul.011G019300.1	PF00407	PTHR31213,PTHR31213:SF19	4.2.1.78	GO:GO:0009607,GO:GO:0006952		Polyketide cyclase/dehydrase and lipid transport superfamily protein
Phvul.011G019500.1	Chr11	1552868..1554361	24.86	-85.94	-6.43	0	0	0	Phvul.011G019500.1
Phvul.011G022300.1	Chr11	complement(1741547..1744123)	25.46	254.86	7.99	0	0	0	Phvul.011G022300.1	PF01370	PTHR10366,PTHR10366:SF362	1.1.1.195	GO:GO:0050662,GO:GO:0003824		NAD(P)-binding Rossmann-fold superfamily protein
Phvul.011G022400.1	Chr11	complement(1748243..1751589)	39.86	4.99	2.32	0	0	0	Phvul.011G022400.1	PF01370	PTHR10366,PTHR10366:SF362	1.1.1.195	GO:GO:0050662,GO:GO:0003824		NAD(P)-binding Rossmann-fold superfamily protein
Phvul.011G028000.1	Chr11	complement(2248800..2255662)	17.76	443.71	8.79	0	0	0	Phvul.011G028000.1	PF00450	PTHR11802,PTHR11802:SF31	3.4.16.6	GO:GO:0006508,GO:GO:0004185	SCPL34	serine carboxypeptidase-like 34
Phvul.011G032300.1	Chr11	complement(2800438..2804143)	13.17	-6.61	-2.72	0	0	0	Phvul.011G032300.1	PF11267	PTHR35126,PTHR35126:SF1
Phvul.011G033600.1	Chr11	2912726..2913549	39.2	18.74	4.23	0	0	0	Phvul.011G033600.1	PF00388	PTHR13593,PTHR13593:SF35	3.1.4.11,4.6.1.13			PLC-like phosphodiesterases superfamily protein
Phvul.011G033700.1	Chr11	2914026..2914811	82.49	13.03	3.7	0	0	0	Phvul.011G033700.1						PLC-like phosphodiesterases superfamily protein
Phvul.011G034800.1	Chr11	3044259..3046131	49.1	-17.13	-4.1	0	0	0	Phvul.011G034800.1	PF06911	PTHR21068,PTHR21068:SF22			ERD7	Senescence/dehydration-associated protein-related
Phvul.011G035500.1	Chr11	3118892..3120232	45.83	-5.41	-2.43	0	0	0	Phvul.011G035500.1	PF00179	PTHR24068	6.3.2.19		UBC10	ubiquitin-conjugating enzyme 10
Phvul.011G041600.1	Chr11	complement(3623925..3626280)	18.87	-6.74	-2.75	0	0	0	Phvul.011G041600.1	PF08246,PF00112	PTHR12411,PTHR12411:SF338	3.4.22.41	GO:GO:0008234,GO:GO:0006508	RD19,RD19A	Papain family cysteine protease
Phvul.011G045600.1	Chr11	3918004..3921768	18.11	8.04	3.01	0	0	0	Phvul.011G045600.1	PF00069	PTHR27001,PTHR27001:SF25	2.7.11.1	GO:GO:0006468,GO:GO:0005524,GO:GO:0004672		Protein kinase superfamily protein
Phvul.011G046300.1	Chr11	3996135..3997473	26.44	17.5	4.13	0	0	0	Phvul.011G046300.1	PF03181	PTHR31236,PTHR31236:SF4			ATUSPL1,USPL1	unknown seed protein like 1
Phvul.011G047200.1	Chr11	4091617..4093455	57.49	8.26	3.05	0	0	0	Phvul.011G047200.1	PF03358	PTHR30546,PTHR30546:SF8	1.6.5.2	GO:GO:0016491		Quinone reductase family protein
Phvul.011G049900.1	Chr11	complement(4271059..4273734)	318.54	-122.03	-6.93	0	0	0	Phvul.011G049900.1	PF00400	PTHR22844,PTHR22844:SF145	2.7.11.7	GO:GO:0005515		Transducin/WD40 repeat-like superfamily protein
Phvul.011G050000.1	Chr11	4285768..4286416	123.56	-14.45	-3.85	0	0	0	Phvul.011G050000.1		PTHR36346,PTHR36346:SF1
Phvul.011G055800.1	Chr11	4759010..4762744	20.9	-42.43	-5.41	0	0	0	Phvul.011G055800.1	PF00232	PTHR10353,PTHR10353:SF81	3.2.1.21	GO:GO:0005975,GO:GO:0004553	BGLU17	beta glucosidase 17
Phvul.011G056700.1	Chr11	4867422..4873232	9.08	153.69	7.26	0	0	0	Phvul.011G056700.1	PF00550,PF01593,PF00501	PTHR22754,PTHR22754:SF4		GO:GO:0055114,GO:GO:0016491,GO:GO:0008152,GO:GO:0003824		AMP-dependent synthetase and ligase family protein
Phvul.011G058900.1	Chr11	5108366..5109339	4414.63	17.71	4.15	0	0	0	Phvul.011G058900.1
Phvul.011G059000.1	Chr11	5117412..5118808	771.71	281.5	8.14	0	0	0	Phvul.011G059000.1
Phvul.011G059100.1	Chr11	5135568..5135882	104.93	63.23	5.98	0	0	0	Phvul.011G059100.1
Phvul.011G059200.1	Chr11	complement(5153708..5154803)	197.76	19.87	4.31	0	0	0	Phvul.011G059200.1
Phvul.011G062100.1	Chr11	complement(5372355..5375080)	11.5	-32.53	-5.02	0	0	0	Phvul.011G062100.1	PF00249	PTHR31442,PTHR31442:SF3			LUX,PCL1	Homeodomain-like superfamily protein
Phvul.011G067400.1	Chr11	5832136..5843007	4.11	55.66	5.8	0	0	0	Phvul.011G067400.1	PF13855,PF00069,PF11721	PTHR27006,PTHR27006:SF11	2.7.11.1	GO:GO:0005515,GO:GO:0006468,GO:GO:0005524,GO:GO:0004672		Leucine-rich repeat transmembrane protein kinase
Phvul.011G069900.1	Chr11	complement(6110034..6110954)	92.6	44.74	5.48	0	0	0	Phvul.011G069900.1	PF00704	PTHR11177,PTHR11177:SF186	3.2.1.14	GO:GO:0005975,GO:GO:0004553
Phvul.011G075000.1	Chr11	complement(6848513..6849186)	844.54	-91.31	-6.51	0	0	0	Phvul.011G075000.1		PTHR32077,PTHR32077:SF7			ATFLA11,FLA11	FASCICLIN-like arabinogalactan-protein 11
Phvul.011G080500.1	Chr11	complement(7535114..7539247)	19.97	-21.39	-4.42	0	0	0	Phvul.011G080500.1		PTHR33604,PTHR33604:SF2				glycosyltransferase family protein 2
Phvul.011G081800.1	Chr11	7714975..7716992	68.6	14.33	3.84	0	0	0	Phvul.011G081800.1	PF07714	PTHR27001,PTHR27001:SF239	2.7.11.1	GO:GO:0006468,GO:GO:0004672		protein kinase family protein / peptidoglycan-binding LysM domain-containing protein
Phvul.011G083500.1	Chr11	7986523..7989270	195.4	384.78	8.59	0	0	0	Phvul.011G083500.1	PF07690	PTHR23515,PTHR23515:SF3		GO:GO:0055085,GO:GO:0016021	ACH1,ATNRT2.1,ATNRT2:1,LIN1,NRT2,NRT2.1,NRT2:1,NRT2;1AT	nitrate transporter 2:1
Phvul.011G089900.1	Chr11	8859147..8865349	20.34	18.55	4.21	0	0	0	Phvul.011G089900.1	PF13632	PTHR32044,PTHR32044:SF17	2.4.1.32		ATCSLA02,ATCSLA2,CSLA02,CSLA2	cellulose synthase-like A02
Phvul.011G093300.1	Chr11	complement(9460420..9463816)	19.68	-7.69	-2.94	0	0	0	Phvul.011G093300.1	PF13912	PTHR10593,PTHR10593:SF27			WIP3	WIP domain protein 3
Phvul.011G093700.1	Chr11	complement(9550246..9557206)	9.99	16.78	4.07	0	0	0	Phvul.011G093700.1	PF00170,PF14144	PTHR22952,PTHR22952:SF179		GO:GO:0043565,GO:GO:0006355,GO:GO:0003700,GO:GO:0006351	bZIP21,TGA9	bZIP transcription factor family protein
Phvul.011G093700.2	Chr11	complement(9550246..9557206)	10.18	14.81	3.89	0	0	0	Phvul.011G093700.2	PF00170,PF14144	PTHR22952,PTHR22952:SF179		GO:GO:0043565,GO:GO:0006355,GO:GO:0003700,GO:GO:0006351	bZIP21,TGA9	bZIP transcription factor family protein
Phvul.011G100600.1	Chr11	complement(10929013..10932595)	16.56	7.75	2.95	0	0	0	Phvul.011G100600.1	PF02469	PTHR32499,PTHR32499:SF3			FLA16	FASCICLIN-like arabinogalactan protein 16 precursor
Phvul.011G105200.1	Chr11	12152333..12153296	38.22	23.6	4.56	0	0	0	Phvul.011G105200.1		PTHR33974,PTHR33974:SF2
Phvul.011G105900.1	Chr11	12340871..12343106	42.58	77.64	6.28	0	0	0	Phvul.011G105900.1	PF00141	PTHR31235,PTHR31235:SF39	1.11.1.7	GO:GO:0055114,GO:GO:0020037,GO:GO:0006979,GO:GO:0004601	RCI3,RCI3A	Peroxidase superfamily protein
Phvul.011G106700.1	Chr11	12458669..12460939	16.23	-33.99	-5.09	0	0	0	Phvul.011G106700.1	PF02434	PTHR10811,PTHR10811:SF19	2.4.1.222	GO:GO:0016757,GO:GO:0016020		Protein of unknown function (DUF604)
Phvul.011G120600.1	Chr11	21187420..21188089	145.12	-31.73	-4.99	0	0	0	Phvul.011G120600.1
Phvul.011G121100.1	Chr11	21203940..21204603	65.25	-99.16	-6.63	0	0	0	Phvul.011G121100.1
Phvul.011G121500.1	Chr11	complement(21274077..21275092)	66.99	-132.66	-7.05	0	0	0	Phvul.011G121500.1
Phvul.011G121700.1	Chr11	complement(21316423..21317872)	71.82	-18.35	-4.2	0	0	0	Phvul.011G121700.1
Phvul.011G124000.1	Chr11	26142710..26143508	372.75	-111.24	-6.8	0	0	0	Phvul.011G124000.1	PF00137	PTHR10031,PTHR10031:SF10		GO:GO:0033177,GO:GO:0015991,GO:GO:0015078		mitochondrial F0-ATPase subunit 9
Phvul.011G130800.1	Chr11	complement(29515405..29516516)	136.93	193.76	7.6	0	0	0	Phvul.011G130800.1	PF08246,PF00112	PTHR12411,PTHR12411:SF297	3.4.22.33	GO:GO:0008234,GO:GO:0006508	SAG12	senescence-associated gene 12
Phvul.011G132800.1	Chr11	29994729..29995846	69.66	74.87	6.23	0	0	0	Phvul.011G132800.1	PF08246,PF00112	PTHR12411,PTHR12411:SF297	3.4.22.33	GO:GO:0008234,GO:GO:0006508	SAG12	senescence-associated gene 12
Phvul.011G133200.1	Chr11	complement(30092578..30093688)	75.23	241.98	7.92	0	0	0	Phvul.011G133200.1	PF08246,PF00112	PTHR12411,PTHR12411:SF297	3.4.22.33	GO:GO:0008234,GO:GO:0006508	SAG12	senescence-associated gene 12
Phvul.011G133300.1	Chr11	30094710..30096498	88.35	145.94	7.19	0	0	0	Phvul.011G133300.1	PF08246,PF00112	PTHR12411,PTHR12411:SF297	3.4.22.33	GO:GO:0008234,GO:GO:0006508	SAG12	senescence-associated gene 12
Phvul.011G134000.1	Chr11	complement(30600012..30601121)	116.37	65.64	6.04	0	0	0	Phvul.011G134000.1	PF08246,PF00112	PTHR12411,PTHR12411:SF297	3.4.22.33	GO:GO:0008234,GO:GO:0006508	SAG12	senescence-associated gene 12
Phvul.011G134100.1	Chr11	30602287..30603293	238.55	123.45	6.95	0	0	0	Phvul.011G134100.1	PF08246,PF00112	PTHR12411,PTHR12411:SF297	3.4.22.33	GO:GO:0008234,GO:GO:0006508	SAG12	senescence-associated gene 12
Phvul.011G134200.1	Chr11	complement(30603878..30608428)	17.24	-5.35	-2.42	0	0	0	Phvul.011G134200.1	PF07991,PF01450	PTHR21371,PTHR21371:SF11	1.1.1.86	GO:GO:0055114,GO:GO:0009082,GO:GO:0004455,GO:GO:0016491		ketol-acid reductoisomerase
Phvul.011G136700.1	Chr11	31593884..31595529	9.88	-65.08	-6.02	0	0	0	Phvul.011G136700.1	PF00201	PTHR11926,PTHR11926:SF356	2.4.1.297	GO:GO:0016758,GO:GO:0008152		UDP-Glycosyltransferase superfamily protein
Phvul.011G139800.1	Chr11	33375830..33384209	19.27	39.5	5.3	0	0	0	Phvul.011G139800.1	PF00005,PF00664	PTHR24221,PTHR24221:SF245	3.6.3.44	GO:GO:0016887,GO:GO:0005524,GO:GO:0055085,GO:GO:0042626,GO:GO:0016021,GO:GO:0006810		ABC transporter family protein
Phvul.011G146900.1	Chr11	complement(38006130..38007938)	21.16	29.33	4.87	0	0	0	Phvul.011G146900.1	PF04398	PTHR31676,PTHR31676:SF9				Protein of unknown function, DUF538
Phvul.011G147000.1	Chr11	complement(38136903..38141286)	5.81	24.88	4.64	0	0	0	Phvul.011G147000.1	PF08276,PF00954,PF01453,PF07714	PTHR27002,PTHR27002:SF101	2.7.11.1	GO:GO:0048544,GO:GO:0006468,GO:GO:0004672		S-locus lectin protein kinase family protein
Phvul.011G147800.1	Chr11	38427431..38429252	217.86	-100.56	-6.65	0	0	0	Phvul.011G147800.1	PF02365	PTHR31719,PTHR31719:SF34		GO:GO:0006355,GO:GO:0003677	ANAC072,RD26	NAC (No Apical Meristem) domain transcriptional regulator superfamily protein
Phvul.011G150100.1	Chr11	39455311..39458490	8.98	46.31	5.53	0	0	0	Phvul.011G150100.1	PF00954,PF08276,PF01453,PF07714	PTHR27002,PTHR27002:SF9	2.7.11.1	GO:GO:0048544,GO:GO:0006468,GO:GO:0004672		S-locus lectin protein kinase family protein
Phvul.011G155100.1	Chr11	complement(40939940..40944994)	7.24	-9.13	-3.19	0	0	0	Phvul.011G155100.1	PF02683	PTHR31272,PTHR31272:SF6		GO:GO:0055114,GO:GO:0017004,GO:GO:0016020	CcdA	cytochrome c biogenesis protein family
Phvul.011G157500.1	Chr11	41506228..41510993	10.64	-53.35	-5.74	0	0	0	Phvul.011G157500.1	PF00155	PTHR11751,PTHR11751:SF387		GO:GO:0030170,GO:GO:0009058		Tyrosine transaminase family protein
Phvul.011G157500.2	Chr11	41506228..41510993	11.37	-84.68	-6.4	0	0	0	Phvul.011G157500.2	PF00155	PTHR11751,PTHR11751:SF387		GO:GO:0030170,GO:GO:0009058		Tyrosine transaminase family protein
Phvul.011G166400.1	Chr11	43582885..43586311	19.07	63.6	5.99	0	0	0	Phvul.011G166400.1	PF08263,PF00560,PF13855,PF00069	PTHR27000,PTHR27000:SF185	2.7.11.1	GO:GO:0005515,GO:GO:0006468,GO:GO:0005524,GO:GO:0004672	ATPEPR1,PEPR1	PEP1 receptor 1
Phvul.011G167300.1	Chr11	complement(43710467..43711598)	386.8	-178.82	-7.48	0	0	0	Phvul.011G167300.1	PF00704	PTHR11177,PTHR11177:SF161	3.2.1.14	GO:GO:0005975,GO:GO:0004553	ATCHIA,CHIA	chitinase A
Phvul.011G172100.1	Chr11	44402919..44413216	5.93	8.06	3.01	0	0	0	Phvul.011G172100.1	PF00931	PTHR23155,PTHR23155:SF554		GO:GO:0043531		NB-ARC domain-containing disease resistance protein
Phvul.011G172100.2	Chr11	44402919..44413216	6.09	6.58	2.72	0	0	0	Phvul.011G172100.2	PF00931	PTHR23155,PTHR23155:SF554		GO:GO:0043531		NB-ARC domain-containing disease resistance protein
Phvul.011G182200.1	Chr11	complement(45871104..45872890)	41.91	14.45	3.85	0	0	0	Phvul.011G182200.1	PF03181	PTHR31236,PTHR31236:SF2			ATRD22,RD22	BURP domain-containing protein
Phvul.011G182500.1	Chr11	45933983..45936570	221.84	17.15	4.1	0	0	0	Phvul.011G182500.1	PF00407	PTHR31907,PTHR31907:SF2		GO:GO:0009607,GO:GO:0006952	MLP43	MLP-like protein 43
Phvul.011G182600.1	Chr11	45939766..45941562	126.23	7.85	2.97	0	0	0	Phvul.011G182600.1	PF00407	PTHR31907,PTHR31907:SF2		GO:GO:0009607,GO:GO:0006952	MLP43	MLP-like protein 43
Phvul.011G182700.1	Chr11	45949050..45950911	577.55	50.53	5.66	0	0	0	Phvul.011G182700.1	PF00407	PTHR31907,PTHR31907:SF2		GO:GO:0009607,GO:GO:0006952	MLP43	MLP-like protein 43
Phvul.011G183000.1	Chr11	complement(45982373..45984343)	36.63	11.28	3.5	0	0	0	Phvul.011G183000.1	PF00407	PTHR31907,PTHR31907:SF2		GO:GO:0009607,GO:GO:0006952	MLP43	MLP-like protein 43
Phvul.011G183100.1	Chr11	complement(45996187..45997733)	186.82	57.67	5.85	0	0	0	Phvul.011G183100.1	PF00407	PTHR31907,PTHR31907:SF2		GO:GO:0009607,GO:GO:0006952	MLP43	MLP-like protein 43
Phvul.011G186900.1	Chr11	46349010..46354111	10.47	10.21	3.35	0	0	0	Phvul.011G186900.1	PF13499,PF00069	PTHR24349,PTHR24349:SF88	2.7.11.17	GO:GO:0006468,GO:GO:0005524,GO:GO:0004672	ATCPK2,CPK2	calmodulin-domain protein kinase cdpk isoform 2
Phvul.011G194700.1	Chr11	complement(47084720..47090521)	4.98	24.66	4.62	0	0	0	Phvul.011G194700.1	PF01657,PF07714	PTHR27002,PTHR27002:SF95	2.7.11.1	GO:GO:0006468,GO:GO:0004672	CRK25	cysteine-rich RLK (RECEPTOR-like protein kinase) 25
Phvul.011G200200.1	Chr11	complement(47788343..47792109)	9.26	20.93	4.39	0	0	0	Phvul.011G200200.1		PTHR33334,PTHR33334:SF2
Phvul.011G206000.1	Chr11	complement(48522385..48524811)	32.31	-14.51	-3.86	0	0	0	Phvul.011G206000.1	PF00514	PTHR23315,PTHR23315:SF57	6.3.2.19	GO:GO:0005515		ARM repeat superfamily protein
Phvul.011G211600.1	Chr11	49552365..49554020	96.82	-607.29	-9.25	0	0	0	Phvul.011G211600.1		PTHR34190,PTHR34190:SF4				Expressed protein
Phvul.011G211900.1	Chr11	complement(49589348..49599784)	10.56	43.95	5.46	0	0	0	Phvul.011G211900.1	PF01554	PTHR11206,PTHR11206:SF156		GO:GO:0055085,GO:GO:0016020,GO:GO:0015297,GO:GO:0015238,GO:GO:0006855	ATFRD3,FRD3,MAN1	MATE efflux family protein
Phvul.L005700.1	scaffold_66	1830..4529	45.48	8.14	3.02	0	0	0	Phvul.L005700.1	PF01370	PTHR10366,PTHR10366:SF362	1.1.1.195	GO:GO:0050662,GO:GO:0003824		NAD(P)-binding Rossmann-fold superfamily protein
Phvul.L005800.1	scaffold_66	5447..10000	7.63	14.51	3.86	0	0	0	Phvul.L005800.1	PF01370	PTHR10366,PTHR10366:SF362	1.1.1.195	GO:GO:0050662,GO:GO:0003824		NAD(P)-binding Rossmann-fold superfamily protein
Phvul.L008100.1	scaffold_175	complement(1245..1598)	117.54	-18.03	-4.17	0	0	0	Phvul.L008100.1	PF05678	PTHR33624,PTHR33624:SF5			SIB1	sigma factor binding protein 1
Phvul.L008300.1	scaffold_191	complement(2161..5830)	131.36	27.55	4.78	0	0	0	Phvul.L008300.1	PF03552	PTHR13301,PTHR13301:SF54	2.4.1.12	GO:GO:0030244,GO:GO:0016760,GO:GO:0016020	ATCSLE1,CSLE1	cellulose synthase like E1
Phvul.001G075500.1	Chr01	complement(10559551..10561781)	20.64	-6.55	-2.71	1.11e-16	3.52e-15	3.51e-12	Phvul.001G075500.1	PF00069	PTHR27009	3.1.4.46	GO:GO:0006468,GO:GO:0005524,GO:GO:0004672		Protein kinase superfamily protein
Phvul.001G163500.1	Chr01	complement(42452582..42454706)	13.66	40.5	5.34	1.11e-16	3.52e-15	3.51e-12	Phvul.001G163500.1	PF00854	PTHR11654,PTHR11654:SF132		GO:GO:0016020,GO:GO:0006810,GO:GO:0005215	ATPTR3,PTR3	peptide transporter 3
Phvul.001G266600.1	Chr01	51923408..51926241	21.97	-4.54	-2.18	1.11e-16	3.52e-15	3.51e-12	Phvul.001G266600.1	PF00464	PTHR11680,PTHR11680:SF11	2.1.2.1	GO:GO:0016740	SHM4	serine hydroxymethyltransferase 4
Phvul.002G025700.1	Chr02	complement(2760341..2762191)	11.32	24.07	4.59	1.11e-16	3.52e-15	3.51e-12	Phvul.002G025700.1	PF01476,PF00069	PTHR27001,PTHR27001:SF174	2.7.11.1	GO:GO:0006468,GO:GO:0005524,GO:GO:0004672		protein kinase family protein / peptidoglycan-binding LysM domain-containing protein
Phvul.002G048500.1	Chr02	complement(4521874..4524126)	10.77	32.83	5.04	1.11e-16	3.52e-15	3.51e-12	Phvul.002G048500.1	PF04043,PF01095	PTHR31707,PTHR31707:SF32	3.2.2.22,3.1.1.11	GO:GO:0004857,GO:GO:0042545,GO:GO:0030599,GO:GO:0005618	ATPMEPCRA,PMEPCRA	methylesterase PCR A
Phvul.002G117200.1	Chr02	complement(23784564..23786440)	127.87	-8.75	-3.13	1.11e-16	3.52e-15	3.51e-12	Phvul.002G117200.1	PF01490	PTHR22950,PTHR22950:SF291				Transmembrane amino acid transporter family protein
Phvul.002G268900.1	Chr02	complement(43409808..43414986)	16.71	5.19	2.38	1.11e-16	3.52e-15	3.51e-12	Phvul.002G268900.1						ATPases;nucleotide binding;ATP binding;nucleoside-triphosphatases;transcription factor binding
Phvul.002G300400.1	Chr02	46276020..46279427	32.75	6.48	2.7	1.11e-16	3.52e-15	3.51e-12	Phvul.002G300400.1	PF02801,PF00109	PTHR11712,PTHR11712:SF283			KAS I,KAS1	3-ketoacyl-acyl carrier protein synthase I
Phvul.003G002500.3	Chr03	complement(223580..232949)	3.38	16.27	4.02	1.11e-16	3.52e-15	3.51e-12	Phvul.003G002500.3	PF01637	PTHR23155,PTHR23155:SF554		GO:GO:0005524		NB-ARC domain-containing disease resistance protein
Phvul.003G043700.1	Chr03	4896345..4898988	65.94	-4.31	-2.11	1.11e-16	3.52e-15	3.51e-12	Phvul.003G043700.1	PF00984,PF03720,PF03721	PTHR11374,PTHR11374:SF28	1.1.1.22	GO:GO:0055114,GO:GO:0051287,GO:GO:0016616		UDP-glucose 6-dehydrogenase family protein
Phvul.003G049000.1	Chr03	5895847..5896740	40.13	86.74	6.44	1.11e-16	3.52e-15	3.51e-12	Phvul.003G049000.1	PF00704	PTHR11177,PTHR11177:SF175	3.2.1.14	GO:GO:0005975,GO:GO:0004553	ATCHIA,CHIA	chitinase A
Phvul.003G076800.1	Chr03	11978960..11982460	9.84	10.53	3.4	1.11e-16	3.52e-15	3.51e-12	Phvul.003G076800.1	PF00232	PTHR10353,PTHR10353:SF27	3.2.1.21	GO:GO:0005975,GO:GO:0004553	BGLU46	beta glucosidase 46
Phvul.003G230600.1	Chr03	complement(45100342..45101199)	64.83	7.06	2.82	1.11e-16	3.52e-15	3.51e-12	Phvul.003G230600.1	PF03479	PTHR31100,PTHR31100:SF14				Predicted AT-hook DNA-binding family protein
Phvul.003G234100.1	Chr03	45644357..45647952	13.22	-8.04	-3.01	1.11e-16	3.52e-15	3.51e-12	Phvul.003G234100.1	PF14009	PTHR33413,PTHR33413:SF1
Phvul.004G048000.1	Chr04	5573249..5588487	2.4	12.95	3.69	1.11e-16	3.52e-15	3.51e-12	Phvul.004G048000.1	PF00931	PTHR23155,PTHR23155:SF554		GO:GO:0043531		NB-ARC domain-containing disease resistance protein
Phvul.004G120800.1	Chr04	39028108..39030027	58.13	13.54	3.76	1.11e-16	3.52e-15	3.51e-12	Phvul.004G120800.1	PF14226,PF03171	PTHR10209,PTHR10209:SF123	1.14.11.20	GO:GO:0055114,GO:GO:0016491		2-oxoglutarate (2OG) and Fe(II)-dependent oxygenase superfamily protein
Phvul.005G033200.1	Chr05	3056614..3059236	35.01	-4.28	-2.1	1.11e-16	3.52e-15	3.51e-12	Phvul.005G033200.1		PTHR33790,PTHR33790:SF1			CID1,ERD15,LSR1	dehydration-induced protein (ERD15)
Phvul.005G045300.1	Chr05	complement(4761707..4764631)	9.27	42.67	5.42	1.11e-16	3.52e-15	3.51e-12	Phvul.005G045300.1	PF14845,PF00728	PTHR22600,PTHR22600:SF14	3.2.1.52	GO:GO:0005975,GO:GO:0004553	ATHEX3,HEXO2	beta-hexosaminidase 2
Phvul.005G079300.1	Chr05	complement(17216918..17219439)	8.46	-16.93	-4.08	1.11e-16	3.52e-15	3.51e-12	Phvul.005G079300.1	PF16166	PTHR33510,PTHR33510:SF2			tic20-IV	translocon at the inner envelope membrane of chloroplasts 20-IV
Phvul.006G103300.1	Chr06	complement(21972774..21976312)	37.93	6.45	2.69	1.11e-16	3.52e-15	3.51e-12	Phvul.006G103300.1	PF00248	PTHR11732,PTHR11732:SF253	1.1.1.317		ATB2	NAD(P)-linked oxidoreductase superfamily protein
Phvul.006G155000.1	Chr06	26805666..26808138	11.59	8.82	3.14	1.11e-16	3.52e-15	3.51e-12	Phvul.006G155000.1	PF12695	PTHR17630,PTHR17630:SF52	3.1.1.45			alpha/beta-Hydrolases superfamily protein
Phvul.006G194300.1	Chr06	30118691..30122328	5.8	15.91	3.99	1.11e-16	3.52e-15	3.51e-12	Phvul.006G194300.1	PF01453,PF08276,PF00954,PF07714	PTHR27002,PTHR27002:SF157	2.7.11.1	GO:GO:0048544,GO:GO:0006468,GO:GO:0004672		S-locus lectin protein kinase family protein
Phvul.007G076700.1	Chr07	7135571..7139366	12.17	22.27	4.48	1.11e-16	3.52e-15	3.51e-12	Phvul.007G076700.1	PF03595	PTHR31269,PTHR31269:SF2		GO:GO:0055085,GO:GO:0016021,GO:GO:0008308,GO:GO:0006873	SLAH3	SLAC1 homologue 3
Phvul.007G158000.1	Chr07	38411928..38418290	3.79	-7.29	-2.87	1.11e-16	3.52e-15	3.51e-12	Phvul.007G158000.1	PF01960	PTHR23100,PTHR23100:SF0	2.3.1.35,2.3.1.1	GO:GO:0006526,GO:GO:0004358		arginine biosynthesis protein ArgJ family
Phvul.007G174100.1	Chr07	complement(40808690..40816897)	9.19	-12.15	-3.6	1.11e-16	3.52e-15	3.51e-12	Phvul.007G174100.1	PF01740,PF00916	PTHR11814,PTHR11814:SF60		GO:GO:0016021,GO:GO:0015116,GO:GO:0008272,GO:GO:0055085,GO:GO:0016020,GO:GO:0008271,GO:GO:0009507	AST12,SULTR3;1	sulfate transporter 3;1
Phvul.008G065800.1	Chr08	complement(5963880..5968094)	34.75	-10.1	-3.34	1.11e-16	3.52e-15	3.51e-12	Phvul.008G065800.1		PTHR35459,PTHR35459:SF2
Phvul.008G115700.1	Chr08	14184849..14191687	66.89	8.68	3.12	1.11e-16	3.52e-15	3.51e-12	Phvul.008G115700.1	PF14215	PTHR13902,PTHR13902:SF5			CPUORF7	conserved peptide upstream open reading frame 7
Phvul.008G151400.1	Chr08	complement(31862635..31863439)	69.75	10.22	3.35	1.11e-16	3.52e-15	3.51e-12	Phvul.008G151400.1	PF00190	PTHR31238,PTHR31238:SF42		GO:GO:0045735		RmlC-like cupins superfamily protein
Phvul.008G171100.1	Chr08	complement(44669392..44670390)	70.69	7.97	2.99	1.11e-16	3.52e-15	3.51e-12	Phvul.008G171100.1	PF04570	PTHR33059,PTHR33059:SF4				Protein of unknown function (DUF581)
Phvul.008G213800.1	Chr08	52545471..52546818	99.38	-76.27	-6.25	1.11e-16	3.52e-15	3.51e-12	Phvul.008G213800.1	PF14226,PF03171	PTHR10209,PTHR10209:SF193	1.14.17.4	GO:GO:0055114,GO:GO:0016491	ACO4,EAT1,EFE	ethylene-forming enzyme
Phvul.008G225300.1	Chr08	complement(53847534..53852437)	23.33	-4.62	-2.21	1.11e-16	3.52e-15	3.51e-12	Phvul.008G225300.1	PF01490	PTHR22950,PTHR22950:SF260			AUX1,MAP1,PIR1,WAV5	Transmembrane amino acid transporter family protein
Phvul.008G263300.1	Chr08	57542801..57545028	28.49	18.24	4.19	1.11e-16	3.52e-15	3.51e-12	Phvul.008G263300.1	PF00854	PTHR11654,PTHR11654:SF166	3.6.3.43	GO:GO:0016020,GO:GO:0006810,GO:GO:0005215	ATPTR5,PTR5	peptide transporter 5
Phvul.008G265300.1	Chr08	complement(57671823..57674535)	41.61	-3.68	-1.88	1.11e-16	3.52e-15	3.51e-12	Phvul.008G265300.1	PF00071	PTHR24073,PTHR24073:SF515		GO:GO:0007264,GO:GO:0005525	ATSGP1,SGP1	Ras-related small GTP-binding family protein
Phvul.008G273500.2	Chr08	complement(58283629..58289795)	6.65	-6.77	-2.76	1.11e-16	3.52e-15	3.51e-12	Phvul.008G273500.2	PF00307	PTHR19961,PTHR19961:SF37		GO:GO:0005515	FIM2	fimbrin-like protein 2
Phvul.009G054800.1	Chr09	complement(10175183..10182071)	13.32	-4.86	-2.28	1.11e-16	3.52e-15	3.51e-12	Phvul.009G054800.1	PF01564	PTHR11558,PTHR11558:SF25	2.5.1.22		ATSPDS3,SPDS3,SPMS	spermidine synthase 3
Phvul.009G057100.1	Chr09	complement(10446084..10446878)	41.44	95.36	6.58	1.11e-16	3.52e-15	3.51e-12	Phvul.009G057100.1	PF04844	PTHR33057,PTHR33057:SF28			ATOFP7,OFP7	ovate family protein 7
Phvul.009G078400.1	Chr09	12767946..12770520	34.04	16.7	4.06	1.11e-16	3.52e-15	3.51e-12	Phvul.009G078400.1	PF00067	PTHR24301,PTHR24301:SF2	5.3.99.5	GO:GO:0055114,GO:GO:0020037,GO:GO:0016705,GO:GO:0005506	CYP711A1,MAX1	cytochrome P450, family 711, subfamily A, polypeptide 1
Phvul.009G116600.1	Chr09	17449427..17450654	3555.09	-15.94	-3.99	1.11e-16	3.52e-15	3.51e-12	Phvul.009G116600.1	PF00187,PF00182	PTHR22595,PTHR22595:SF34	3.2.1.14	GO:GO:0008061,GO:GO:0016998,GO:GO:0006032,GO:GO:0004568	ATHCHIB,B-CHI,CHI-B,HCHIB,PR-3,PR3	basic chitinase
Phvul.009G170800.1	Chr09	complement(24946375..24948267)	33.39	-5.89	-2.56	1.11e-16	3.52e-15	3.51e-12	Phvul.009G170800.1	PF08246,PF00112	PTHR12411,PTHR12411:SF346	3.4.22.14	GO:GO:0008234,GO:GO:0006508		Cysteine proteinases superfamily protein
Phvul.009G177200.1	Chr09	25896310..25901460	10.1	-4.71	-2.24	1.11e-16	3.52e-15	3.51e-12	Phvul.009G177200.1	PF02885,PF00591	PTHR11922,PTHR11922:SF5	2.4.2.18	GO:GO:0016757,GO:GO:0008152	pat1,TRP1	tryptophan biosynthesis 1
Phvul.009G251000.1	Chr09	36402053..36402637	42.36	-12.36	-3.63	1.11e-16	3.52e-15	3.51e-12	Phvul.009G251000.1
Phvul.011G077900.1	Chr11	complement(7209220..7211149)	534.54	-24.8	-4.63	1.11e-16	3.52e-15	3.51e-12	Phvul.011G077900.1	PF00332	PTHR32227,PTHR32227:SF96	3.2.1.39	GO:GO:0005975,GO:GO:0004553		Glycosyl hydrolase superfamily protein
Phvul.011G210200.2	Chr11	49240308..49245366	13.97	-4.07	-2.02	1.11e-16	3.52e-15	3.51e-12	Phvul.011G210200.2		PTHR31150,PTHR31150:SF2				RING/U-box superfamily protein
Phvul.001G056200.1	Chr01	complement(6608639..6611017)	16.09	9.56	3.26	2.22e-16	6.94e-15	7.03e-12	Phvul.001G056200.1	PF02892,PF04937	PTHR32166,PTHR32166:SF33		GO:GO:0003677		hAT dimerisation domain-containing protein
Phvul.001G115700.1	Chr01	32562240..32570947	19.88	-4.46	-2.16	2.22e-16	6.94e-15	7.03e-12	Phvul.001G115700.1	PF06964	PTHR31776,PTHR31776:SF0	3.2.1.55	GO:GO:0046556,GO:GO:0046373	ARAF,ARAF1,ASD1,ATASD1	alpha-L-arabinofuranosidase 1
Phvul.001G134400.1	Chr01	complement(37888324..37891198)	15.31	18.26	4.19	2.22e-16	6.94e-15	7.03e-12	Phvul.001G134400.1	PF13855,PF00931	PTHR23155,PTHR23155:SF563		GO:GO:0005515,GO:GO:0043531		LRR and NB-ARC domains-containing disease resistance protein
Phvul.002G258400.1	Chr02	complement(42464102..42468131)	33.02	5.46	2.45	2.22e-16	6.94e-15	7.03e-12	Phvul.002G258400.1	PF00150	PTHR31263,PTHR31263:SF0	3.2.1.4	GO:GO:0005975,GO:GO:0004553		Cellulase (glycosyl hydrolase family 5) protein
Phvul.003G005000.1	Chr03	450102..451650	24.74	6.76	2.76	2.22e-16	6.94e-15	7.03e-12	Phvul.003G005000.1		PTHR34379,PTHR34379:SF1
Phvul.003G123600.3	Chr03	30308888..30315385	42.37	-6.65	-2.73	2.22e-16	6.94e-15	7.03e-12	Phvul.003G123600.3	PF11976	PTHR10666			UBQ4	ubiquitin 4
Phvul.004G160400.1	Chr04	44205436..44210844	42.78	-5.25	-2.39	2.22e-16	6.94e-15	7.03e-12	Phvul.004G160400.1	PF04083	PTHR11005,PTHR11005:SF17	3.1.1.3	GO:GO:0006629		alpha/beta-Hydrolases superfamily protein
Phvul.005G013500.1	Chr05	complement(1158388..1176819)	5.86	4.92	2.3	2.22e-16	6.94e-15	7.03e-12	Phvul.005G013500.1	PF00005,PF00664	PTHR24223,PTHR24223:SF251	3.6.3.44	GO:GO:0016887,GO:GO:0005524,GO:GO:0055085,GO:GO:0042626,GO:GO:0016021,GO:GO:0006810	ATMRP2,EST4,MRP2	multidrug resistance-associated protein 2
Phvul.006G015400.1	Chr06	complement(7374889..7377687)	11.69	-6.13	-2.62	2.22e-16	6.94e-15	7.03e-12	Phvul.006G015400.1	PF00067	PTHR24298,PTHR24298:SF177	1.14.13.88	GO:GO:0055114,GO:GO:0020037,GO:GO:0016705,GO:GO:0005506	CYP75B1,D501,TT7	Cytochrome P450 superfamily protein
Phvul.006G192900.1	Chr06	30014967..30016543	13.81	-16.47	-4.04	2.22e-16	6.94e-15	7.03e-12	Phvul.006G192900.1	PF00249	PTHR10641,PTHR10641:SF586			ATM4,ATMYB102,MYB102	MYB-like 102
Phvul.007G267700.1	Chr07	complement(50592942..50594640)	18.38	7.34	2.88	2.22e-16	6.94e-15	7.03e-12	Phvul.007G267700.1	PF04564	PTHR22849,PTHR22849:SF38	6.3.2.19	GO:GO:0016567,GO:GO:0004842	PUB23	plant U-box 23
Phvul.008G097600.1	Chr08	10177105..10181716	11.16	8.16	3.03	2.22e-16	6.94e-15	7.03e-12	Phvul.008G097600.1	PF00232	PTHR10353,PTHR10353:SF29	3.2.1.21	GO:GO:0005975,GO:GO:0004553	BGLU11	beta glucosidase 11
Phvul.009G116500.1	Chr09	17433306..17434313	575.08	-15.45	-3.95	2.22e-16	6.94e-15	7.03e-12	Phvul.009G116500.1	PF00187,PF00182	PTHR22595,PTHR22595:SF34	3.2.1.14	GO:GO:0008061,GO:GO:0016998,GO:GO:0006032,GO:GO:0004568	ATHCHIB,B-CHI,CHI-B,HCHIB,PR-3,PR3	basic chitinase
Phvul.009G228300.1	Chr09	33745882..33746985	26.87	14.25	3.83	2.22e-16	6.94e-15	7.03e-12	Phvul.009G228300.1	PF07876	PTHR33178,PTHR33178:SF3				Stress responsive alpha-beta barrel domain protein
Phvul.002G057500.1	Chr02	complement(5893704..5895921)	248.33	17.6	4.14	3.33e-16	1.03e-14	1.05e-11	Phvul.002G057500.1	PF00230	PTHR19139,PTHR19139:SF134		GO:GO:0016020,GO:GO:0006810,GO:GO:0005215	ATTIP2;3,DELTA-TIP3,TIP2;3	tonoplast intrinsic protein 2;3
Phvul.002G214300.1	Chr02	complement(37644973..37646753)	13.81	-9.34	-3.22	3.33e-16	1.03e-14	1.05e-11	Phvul.002G214300.1	PF00201	PTHR11926,PTHR11926:SF136	2.4.1.115,2.4.1.91	GO:GO:0016758,GO:GO:0008152	UGT78D2	UDP-glucosyl transferase 78D2
Phvul.003G028400.1	Chr03	2691442..2695198	6.94	16.02	4	3.33e-16	1.03e-14	1.05e-11	Phvul.003G028400.1	PF01490	PTHR22950,PTHR22950:SF327				Transmembrane amino acid transporter family protein
Phvul.003G068400.1	Chr03	10082533..10086069	9.18	6.85	2.78	3.33e-16	1.03e-14	1.05e-11	Phvul.003G068400.1	PF00069	PTHR27003,PTHR27003:SF43	2.7.11.1	GO:GO:0006468,GO:GO:0005524,GO:GO:0004672		Leucine-rich repeat protein kinase family protein
Phvul.003G229900.1	Chr03	45028124..45030704	22.06	5.64	2.5	3.33e-16	1.03e-14	1.05e-11	Phvul.003G229900.1	PF13855	PTHR23155,PTHR23155:SF501		GO:GO:0005515	PIRL4	plant intracellular ras group-related LRR 4
Phvul.003G237400.1	Chr03	45988424..45989429	1341.3	-10.85	-3.44	3.33e-16	1.03e-14	1.05e-11	Phvul.003G237400.1	PF10714	PTHR33922,PTHR33922:SF4				Late embryogenesis abundant protein, group 6
Phvul.006G189000.1	Chr06	29712967..29714065	105.31	-3.65	-1.87	3.33e-16	1.03e-14	1.05e-11	Phvul.006G189000.1	PF00378	PTHR11941,PTHR11941:SF84		GO:GO:0008152,GO:GO:0003824	ATECI3,ECI3,HCD1	3-hydroxyacyl-CoA dehydratase 1
Phvul.006G198400.1	Chr06	complement(30360507..30363312)	22.77	13.84	3.79	3.33e-16	1.03e-14	1.05e-11	Phvul.006G198400.1	PF00010	PTHR23042,PTHR23042:SF61		GO:GO:0046983		basic helix-loop-helix (bHLH) DNA-binding superfamily protein
Phvul.009G063000.1	Chr09	complement(10984979..10986452)	75.45	-8.56	-3.1	3.33e-16	1.03e-14	1.05e-11	Phvul.009G063000.1	PF07816	PTHR33095,PTHR33095:SF7			AR781	Protein of unknown function (DUF1645)
Phvul.009G210200.1	Chr09	31059532..31064460	14.12	-3.8	-1.92	3.33e-16	1.03e-14	1.05e-11	Phvul.009G210200.1	PF00083	PTHR23500,PTHR23500:SF149		GO:GO:0055085,GO:GO:0022857,GO:GO:0016021	ATINT2,INT2	inositol transporter 2
Phvul.011G093100.1	Chr11	complement(9419005..9423971)	2.87	-50.15	-5.65	3.33e-16	1.03e-14	1.05e-11	Phvul.011G093100.1	PF00533,PF05406,PF02877,PF08063,PF00644	PTHR10459,PTHR10459:SF54	2.4.2.30	GO:GO:0006471,GO:GO:0003950,GO:GO:0005634		NAD+ ADP-ribosyltransferases;NAD+ ADP-ribosyltransferases
Phvul.002G066300.1	Chr02	7817670..7822239	16.48	-4.11	-2.04	4.44e-16	1.35e-14	1.41e-11	Phvul.002G066300.1	PF07063	PTHR31136,PTHR31136:SF1
Phvul.002G076200.1	Chr02	complement(11229882..11231663)	38.34	4.98	2.32	4.44e-16	1.35e-14	1.41e-11	Phvul.002G076200.1	PF00400	PTHR22844,PTHR22844:SF159	2.7.11.7	GO:GO:0005515		Transducin/WD40 repeat-like superfamily protein
Phvul.002G264600.1	Chr02	43038693..43039884	54.91	-3.84	-1.94	4.44e-16	1.35e-14	1.41e-11	Phvul.002G264600.1	PF00504	PTHR36490,PTHR36490:SF1			SEP2	stress enhanced protein 2
Phvul.002G324800.1	Chr02	complement(48340202..48340638)	30.88	-87.51	-6.45	4.44e-16	1.35e-14	1.41e-11	Phvul.002G324800.1
Phvul.004G030000.1	Chr04	3270196..3270532	55.89	24.98	4.64	4.44e-16	1.35e-14	1.41e-11	Phvul.004G030000.1
Phvul.004G177200.1	Chr04	complement(45721561..45724948)	11.66	157.13	7.3	4.44e-16	1.35e-14	1.41e-11	Phvul.004G177200.1	PF02386	PTHR31064		GO:GO:0055085,GO:GO:0008324,GO:GO:0006812	ATHKT1,HKT1	high-affinity K+ transporter 1
Phvul.006G127400.1	Chr06	complement(24207383..24209876)	80.54	5.59	2.48	4.44e-16	1.35e-14	1.41e-11	Phvul.006G127400.1	PF07712	PTHR33390,PTHR33390:SF1
Phvul.006G176200.1	Chr06	28669728..28671508	12.82	43.06	5.43	4.44e-16	1.35e-14	1.41e-11	Phvul.006G176200.1	PF14416,PF13839	PTHR32285,PTHR32285:SF13			TBL19	TRICHOME BIREFRINGENCE-LIKE 19
Phvul.007G020900.1	Chr07	1452205..1460067	5.38	7.76	2.96	4.44e-16	1.35e-14	1.41e-11	Phvul.007G020900.1	PF12171	PTHR10593,PTHR10593:SF50			AtIDD4,IDD4	indeterminate(ID)-domain 4
Phvul.007G191300.1	Chr07	complement(42773729..42775270)	16.77	52.43	5.71	4.44e-16	1.35e-14	1.41e-11	Phvul.007G191300.1	PF03514	PTHR31636,PTHR31636:SF22			SCR,SGR1	GRAS family transcription factor
Phvul.008G249700.1	Chr08	56430791..56434053	28.87	6.51	2.7	4.44e-16	1.35e-14	1.41e-11	Phvul.008G249700.1	PF00141	PTHR31388,PTHR31388:SF36	1.11.1.7	GO:GO:0055114,GO:GO:0020037,GO:GO:0006979,GO:GO:0004601		Peroxidase superfamily protein
Phvul.009G187800.1	Chr09	27839409..27841236	73.86	4.36	2.12	4.44e-16	1.35e-14	1.41e-11	Phvul.009G187800.1	PF13417	PTHR11260,PTHR11260:SF221	2.5.1.18	GO:GO:0005515	ATGSTU9,GST14,GST14B,GSTU9	glutathione S-transferase tau 9
Phvul.009G237000.1	Chr09	complement(34898323..34899360)	22.95	13.34	3.74	4.44e-16	1.35e-14	1.41e-11	Phvul.009G237000.1	PF14009	PTHR33052,PTHR33052:SF2
Phvul.011G151800.1	Chr11	39788702..39792190	14.9	281.62	8.14	4.44e-16	1.35e-14	1.41e-11	Phvul.011G151800.1	PF08276,PF00954,PF01453,PF07714	PTHR27002,PTHR27002:SF129	2.7.11.1	GO:GO:0048544,GO:GO:0006468,GO:GO:0004672	ARK3,RK3	receptor kinase 3
Phvul.001G076300.1	Chr01	complement(10898239..10903869)	2.69	-12.39	-3.63	5.55e-16	1.69e-14	1.76e-11	Phvul.001G076300.1	PF13947,PF07714	PTHR27009,PTHR27009:SF19	2.7.11.1	GO:GO:0030247,GO:GO:0006468,GO:GO:0004672		Protein kinase superfamily protein
Phvul.004G170800.1	Chr04	complement(45247795..45253147)	60.63	6.98	2.8	5.55e-16	1.69e-14	1.76e-11	Phvul.004G170800.1	PF00390,PF03949	PTHR23406,PTHR23406:SF26	1.1.1.40	GO:GO:0055114,GO:GO:0004471,GO:GO:0051287	ATNADP-ME4,NADP-ME4	NADP-malic enzyme 4
Phvul.010G135800.1	Chr10	40835338..40840454	222.01	20.24	4.34	5.55e-16	1.69e-14	1.76e-11	Phvul.010G135800.1	PF01477,PF00305	PTHR11771,PTHR11771:SF48	1.13.11.58	GO:GO:0005515,GO:GO:0055114,GO:GO:0046872,GO:GO:0016702	ATLOX1,LOX1	lipoxygenase 1
Phvul.002G251800.1	Chr02	complement(41852564..41859518)	10.85	12.63	3.66	6.66e-16	2.02e-14	2.11e-11	Phvul.002G251800.1	PF05922,PF00082	PTHR10795,PTHR10795:SF439	3.4.21.25	GO:GO:0006508,GO:GO:0004252		Subtilase family protein
Phvul.003G228700.3	Chr03	44882912..44888182	4.08	25.32	4.66	6.66e-16	2.02e-14	2.11e-11	Phvul.003G228700.3	PF03372	PTHR11200,PTHR11200:SF107	3.1.3.56		5PTASE2,AT5PTASE2,IP5PII	myo-inositol polyphosphate 5-phosphatase 2
Phvul.005G050000.1	Chr05	5922000..5924714	36.78	4.78	2.26	6.66e-16	2.02e-14	2.11e-11	Phvul.005G050000.1	PF00808	PTHR10252,PTHR10252:SF48			ATHAP5B,HAP5B,NF-YC2	nuclear factor Y, subunit C2
Phvul.007G091000.1	Chr07	9256585..9258273	15.39	29.81	4.9	6.66e-16	2.02e-14	2.11e-11	Phvul.007G091000.1	PF08100,PF00891	PTHR11746,PTHR11746:SF112	2.1.1.154,2.1.1.65	GO:GO:0046983,GO:GO:0008171	ATOMT1,OMT1	O-methyltransferase 1
Phvul.008G016500.1	Chr08	1412950..1414182	161.54	-9.37	-3.23	6.66e-16	2.02e-14	2.11e-11	Phvul.008G016500.1	PF00612,PF02179	PTHR33322,PTHR33322:SF6		GO:GO:0005515,GO:GO:0051087	ATBAG5,BAG5	BCL-2-associated athanogene 5
Phvul.003G242400.1	Chr03	complement(46610302..46615831)	34.02	5.47	2.45	7.77e-16	2.35e-14	2.46e-11	Phvul.003G242400.1	PF13578	PTHR10509,PTHR10509:SF23	2.1.1.104	GO:GO:0008171	CCoAOMT1	S-adenosyl-L-methionine-dependent methyltransferases superfamily protein
Phvul.009G234600.1	Chr09	complement(34574177..34595867)	17.11	-7.1	-2.83	7.77e-16	2.35e-14	2.46e-11	Phvul.009G234600.1	PF00690,PF12515,PF00702,PF00122,PF00689	PTHR24093,PTHR24093:SF359	3.6.3.8	GO:GO:0005516,GO:GO:0046872,GO:GO:0000166	ACA8,AT-ACA8	autoinhibited Ca2+ -ATPase, isoform 8
Phvul.002G164400.1	Chr02	30608384..30609133	18.12	-86.63	-6.44	8.88e-16	2.65e-14	2.81e-11	Phvul.002G164400.1		PTHR36782
Phvul.003G002300.1	Chr03	complement(193409..209364)	13.97	5.62	2.49	8.88e-16	2.65e-14	2.81e-11	Phvul.003G002300.1	PF00931	PTHR23155,PTHR23155:SF554		GO:GO:0043531		NB-ARC domain-containing disease resistance protein
Phvul.003G146700.1	Chr03	complement(34589067..34589999)	22.97	-12.51	-3.65	8.88e-16	2.65e-14	2.81e-11	Phvul.003G146700.1	PF01762	PTHR11214,PTHR11214:SF141	2.4.1.134	GO:GO:0016020,GO:GO:0008378,GO:GO:0006486		Galactosyltransferase family protein
Phvul.005G023400.1	Chr05	complement(2089901..2098722)	3.6	-4.36	-2.13	8.88e-16	2.65e-14	2.81e-11	Phvul.005G023400.1	PF13450	PTHR10742,PTHR10742:SF273	1.5.3.16		APAO,ATPAO1,PAO1	polyamine oxidase 1
Phvul.005G094600.1	Chr05	28253135..28257572	5.67	22.78	4.51	8.88e-16	2.65e-14	2.81e-11	Phvul.005G094600.1	PF00249	PTHR31314,PTHR31314:SF15				myb-like HTH transcriptional regulator family protein
Phvul.006G164100.1	Chr06	complement(27498586..27503350)	9.42	6.78	2.76	8.88e-16	2.65e-14	2.81e-11	Phvul.006G164100.1	PF04862	PTHR31265,PTHR31265:SF1				Protein of unknown function, DUF642
Phvul.008G104700.1	Chr08	complement(11934246..11943103)	21.67	4.03	2.01	8.88e-16	2.65e-14	2.81e-11	Phvul.008G104700.1	PF00107,PF08240	PTHR11695,PTHR11695:SF395	1.1.1.1	GO:GO:0055114,GO:GO:0016491,GO:GO:0008270		GroES-like zinc-binding dehydrogenase family protein
Phvul.008G118400.1	Chr08	complement(14885029..14890156)	9.69	5.61	2.49	8.88e-16	2.65e-14	2.81e-11	Phvul.008G118400.1	PF02309,PF02362,PF06507	PTHR31384,PTHR31384:SF1		GO:GO:0006355,GO:GO:0005634,GO:GO:0003677,GO:GO:0009725	ARF9	auxin response factor 9
Phvul.008G181400.1	Chr08	complement(47976334..47978970)	6.67	-14.75	-3.88	8.88e-16	2.65e-14	2.81e-11	Phvul.008G181400.1	PF00484	PTHR11002,PTHR11002:SF19	4.2.1.1	GO:GO:0008270,GO:GO:0004089	ATBCA5,BCA5	beta carbonic anhydrase 5
Phvul.010G138200.1	Chr10	41038935..41041294	20.55	9.8	3.29	8.88e-16	2.65e-14	2.81e-11	Phvul.010G138200.1		PTHR10593,PTHR10593:SF24			AtIDD7,IDD7	indeterminate(ID)-domain 7
Phvul.011G000200.1	Chr11	15369..18318	143.3	15.34	3.94	8.88e-16	2.65e-14	2.81e-11	Phvul.011G000200.1	PF00067	PTHR24282,PTHR24282:SF53	1.14.13.173	GO:GO:0055114,GO:GO:0020037,GO:GO:0016705,GO:GO:0005506	CYP72A15	cytochrome P450, family 72, subfamily A, polypeptide 15
Phvul.011G073800.1	Chr11	6714984..6721406	3.3	22.15	4.47	8.88e-16	2.65e-14	2.81e-11	Phvul.011G073800.1	PF03094	PTHR31942,PTHR31942:SF23		GO:GO:0016021,GO:GO:0006952	ATMLO6,MLO6	Seven transmembrane MLO family protein
Phvul.011G210200.1	Chr11	49240308..49245366	13.66	-3.88	-1.96	8.88e-16	2.65e-14	2.81e-11	Phvul.011G210200.1		PTHR31150,PTHR31150:SF2				RING/U-box superfamily protein
Phvul.002G143400.1	Chr02	27926771..27936729	16.51	6.14	2.62	9.99e-16	2.96e-14	3.16e-11	Phvul.002G143400.1	PF08263,PF11721,PF07714	PTHR27003,PTHR27003:SF71	2.7.11.1	GO:GO:0006468,GO:GO:0004672		Leucine-rich repeat protein kinase family protein
Phvul.002G150200.2	Chr02	complement(29063882..29075346)	3.99	8.44	3.08	9.99e-16	2.96e-14	3.16e-11	Phvul.002G150200.2	PF01554	PTHR11206,PTHR11206:SF79		GO:GO:0055085,GO:GO:0016020,GO:GO:0015297,GO:GO:0015238,GO:GO:0006855	RSH2	root hair specific 2
Phvul.003G002600.1	Chr03	complement(245309..258087)	5.57	9.85	3.3	9.99e-16	2.96e-14	3.16e-11	Phvul.003G002600.1	PF00931	PTHR23155,PTHR23155:SF554		GO:GO:0043531		NB-ARC domain-containing disease resistance protein
Phvul.003G285700.1	Chr03	complement(51176436..51179375)	25.28	8.85	3.15	9.99e-16	2.96e-14	3.16e-11	Phvul.003G285700.1	PF00010,PF14215	PTHR11514,PTHR11514:SF50		GO:GO:0046983	ATMYC2,JAI1,JIN1,MYC2,RD22BP1,ZBF1	Basic helix-loop-helix (bHLH) DNA-binding family protein
Phvul.007G158800.1	Chr07	complement(38513629..38518349)	7.67	15.61	3.96	9.99e-16	2.96e-14	3.16e-11	Phvul.007G158800.1	PF03372	PTHR11200,PTHR11200:SF115				DNAse I-like superfamily protein
Phvul.008G143200.2	Chr08	complement(26007428..26017139)	3.18	-5.42	-2.44	9.99e-16	2.96e-14	3.16e-11	Phvul.008G143200.2	PF03109	PTHR10566,PTHR10566:SF85	3.6.3.46			Protein kinase superfamily protein
Phvul.011G145900.1	Chr11	37609015..37614142	3.84	-9.41	-3.23	9.99e-16	2.96e-14	3.16e-11	Phvul.011G145900.1	PF00232	PTHR10353,PTHR10353:SF46	3.2.1.21	GO:GO:0005975,GO:GO:0004553	BGLU41	beta glucosidase 41
Phvul.001G105700.1	Chr01	complement(26793560..26795924)	12.12	10.55	3.4	1.11e-15	3.28e-14	3.51e-11	Phvul.001G105700.1	PF04515	PTHR12385,PTHR12385:SF51				Plasma-membrane choline transporter family protein
Phvul.001G255300.1	Chr01	complement(51196357..51201318)	6.6	-4.49	-2.17	1.11e-15	3.28e-14	3.51e-11	Phvul.001G255300.1	PF05212	PTHR31210,PTHR31210:SF7				Protein of unknown function (DUF707)
Phvul.011G138400.1	Chr11	32739700..32743093	13.92	-4.33	-2.11	1.11e-15	3.28e-14	3.51e-11	Phvul.011G138400.1	PF06764	PTHR36057,PTHR36057:SF1				Protein of unknown function (DUF1223)
Phvul.001G063600.1	Chr01	complement(7926939..7930786)	18.03	6.34	2.67	1.22e-15	3.59e-14	3.86e-11	Phvul.001G063600.1	PF01063	PTHR11825,PTHR11825:SF48	4.1.3.38	GO:GO:0008152,GO:GO:0003824		D-aminoacid aminotransferase-like PLP-dependent enzymes superfamily protein
Phvul.003G140600.1	Chr03	complement(33372676..33376480)	6.72	11.3	3.5	1.22e-15	3.59e-14	3.86e-11	Phvul.003G140600.1	PF02861	PTHR11638,PTHR11638:SF123		GO:GO:0019538		Clp amino terminal domain-containing protein
Phvul.007G119700.2	Chr07	complement(19979316..19980432)	20.56	14.52	3.86	1.22e-15	3.59e-14	3.86e-11	Phvul.007G119700.2	PF07883	PTHR31238,PTHR31238:SF42				RmlC-like cupins superfamily protein
Phvul.007G266000.1	Chr07	complement(50358205..50361757)	17.5	5.3	2.41	1.22e-15	3.59e-14	3.86e-11	Phvul.007G266000.1	PF06886	PTHR31358,PTHR31358:SF10				TPX2 (targeting protein for Xklp2) protein family
Phvul.009G108300.2	Chr09	16290192..16293422	6.98	21.07	4.4	1.22e-15	3.59e-14	3.86e-11	Phvul.009G108300.2	PF01048	PTHR21234,PTHR21234:SF28	3.2.2.9	GO:GO:0009116,GO:GO:0003824		Phosphorylase superfamily protein
Phvul.004G035300.1	Chr04	complement(3910604..3912803)	13.9	20.61	4.36	1.33e-15	3.91e-14	4.22e-11	Phvul.004G035300.1	PF00201	PTHR11926,PTHR11926:SF162	2.4.1.203	GO:GO:0016758,GO:GO:0008152		UDP-Glycosyltransferase superfamily protein
Phvul.005G033200.2	Chr05	3056614..3059236	33.18	-3.83	-1.94	1.33e-15	3.91e-14	4.22e-11	Phvul.005G033200.2		PTHR33790,PTHR33790:SF1			CID1,ERD15,LSR1	dehydration-induced protein (ERD15)
Phvul.007G236800.1	Chr07	47764165..47769476	5.36	9.38	3.23	1.33e-15	3.91e-14	4.22e-11	Phvul.007G236800.1	PF00544	PTHR31683,PTHR31683:SF20	4.2.2.2			Pectin lyase-like superfamily protein
Phvul.008G103100.1	Chr08	complement(11569476..11573409)	8.45	31.54	4.98	1.33e-15	3.91e-14	4.22e-11	Phvul.008G103100.1	PF00249,PF14379	PTHR31314,PTHR31314:SF17				myb-like HTH transcriptional regulator family protein
Phvul.004G107000.1	Chr04	complement(34874652..34876446)	19.27	10.84	3.44	1.44e-15	4.22e-14	4.57e-11	Phvul.004G107000.1		PTHR22814,PTHR22814:SF129				Heavy metal transport/detoxification superfamily protein
Phvul.004G160800.1	Chr04	complement(44266832..44270478)	22.86	7.6	2.93	1.44e-15	4.22e-14	4.57e-11	Phvul.004G160800.1	PF12695	PTHR10992,PTHR10992:SF841				alpha/beta-Hydrolases superfamily protein
Phvul.008G035800.1	Chr08	complement(2969029..2971078)	23.04	-5.44	-2.44	1.44e-15	4.22e-14	4.57e-11	Phvul.008G035800.1	PF00201	PTHR11926,PTHR11926:SF265	2.4.1.85	GO:GO:0016758,GO:GO:0008152		UDP-Glycosyltransferase superfamily protein
Phvul.009G109100.1	Chr09	complement(16363997..16369370)	8.67	255.12	8	1.55e-15	4.54e-14	4.92e-11	Phvul.009G109100.1	PF03055	PTHR10543,PTHR10543:SF30	1.13.11.51		ATCCD1,ATNCED1,CCD1,NCED1	carotenoid cleavage dioxygenase 1
Phvul.001G222800.1	Chr01	complement(48499439..48501607)	46.6	-4	-2	1.67e-15	4.85e-14	5.27e-11	Phvul.001G222800.1	PF00438,PF02772,PF02773	PTHR11964,PTHR11964:SF16	2.5.1.6	GO:GO:0006556,GO:GO:0004478,GO:GO:0005524	AtSAM1,MAT1,SAM-1,SAM1	S-adenosylmethionine synthetase 1
Phvul.003G122600.1	Chr03	30182713..30189120	14.37	4.97	2.31	1.67e-15	4.85e-14	5.27e-11	Phvul.003G122600.1	PF00005,PF00664	PTHR24221,PTHR24221:SF205	3.6.3.44	GO:GO:0016887,GO:GO:0005524,GO:GO:0055085,GO:GO:0042626,GO:GO:0016021,GO:GO:0006810	ABCB4,ATPGP4,MDR4,PGP4	ATP binding cassette subfamily B4
Phvul.008G089700.1	Chr08	9120541..9134557	15.61	7.53	2.91	1.67e-15	4.85e-14	5.27e-11	Phvul.008G089700.1	PF07478,PF01820	PTHR23132,PTHR23132:SF0	6.3.2.4	GO:GO:0008716,GO:GO:0005737		D-alanine--D-alanine ligase family
Phvul.008G168500.1	Chr08	complement(43794250..43798111)	3.58	-11.19	-3.48	1.67e-15	4.85e-14	5.27e-11	Phvul.008G168500.1	PF13334,PF01762	PTHR11214,PTHR11214:SF74	2.4.1.134	GO:GO:0016020,GO:GO:0008378,GO:GO:0006486		Galactosyltransferase family protein
Phvul.003G192700.2	Chr03	complement(40507850..40511014)	41.04	12.72	3.67	1.78e-15	5.16e-14	5.62e-11	Phvul.003G192700.2	PF01145	PTHR10264,PTHR10264:SF92		GO:GO:0016020	ATHIR1,HIR1	SPFH/Band 7/PHB domain-containing membrane-associated protein family
Phvul.011G196900.1	Chr11	complement(47341552..47347552)	11.68	-9.01	-3.17	1.78e-15	5.16e-14	5.62e-11	Phvul.011G196900.1	PF00892	PTHR31218,PTHR31218:SF19		GO:GO:0016021,GO:GO:0016020,GO:GO:0022857		nodulin MtN21 /EamA-like transporter family protein
Phvul.001G124800.1	Chr01	35169903..35171234	145.29	-8.96	-3.16	1.89e-15	5.46e-14	5.97e-11	Phvul.001G124800.1	PF08241	PTHR10108,PTHR10108:SF692	2.1.1.145	GO:GO:0008168,GO:GO:0008152		S-adenosyl-L-methionine-dependent methyltransferases superfamily protein
Phvul.007G000600.1	Chr07	complement(36343..41661)	11.37	4.34	2.12	1.89e-15	5.46e-14	5.97e-11	Phvul.007G000600.1	PF16746	PTHR34119,PTHR34119:SF2				hydroxyproline-rich glycoprotein family protein
Phvul.009G209300.1	Chr09	30941963..30942675	37.11	-8.78	-3.13	1.89e-15	5.46e-14	5.97e-11	Phvul.009G209300.1		PTHR35121,PTHR35121:SF2
Phvul.011G020400.1	Chr11	1594074..1596010	13.29	78.5	6.29	1.89e-15	5.46e-14	5.97e-11	Phvul.011G020400.1	PF00581	PTHR12231,PTHR12231:SF108				Rhodanese/Cell cycle control phosphatase superfamily protein
Phvul.011G093100.2	Chr11	complement(9419005..9423971)	2.87	-71.94	-6.17	1.89e-15	5.46e-14	5.97e-11	Phvul.011G093100.2	PF00533,PF05406,PF02877,PF00644	PTHR10459,PTHR10459:SF54	2.4.2.30	GO:GO:0006471,GO:GO:0003950		NAD+ ADP-ribosyltransferases;NAD+ ADP-ribosyltransferases
Phvul.010G009500.1	Chr10	1509087..1510738	808.54	-11.07	-3.47	2e-15	5.77e-14	6.32e-11	Phvul.010G009500.1	PF01439	PTHR33543		GO:GO:0046872	ATMT-1,ATMT-K,MT2A	metallothionein 2A
Phvul.008G051600.1	Chr08	4565511..4566346	34.75	23.17	4.53	2.11e-15	6.09e-14	6.67e-11	Phvul.008G051600.1		PTHR34124,PTHR34124:SF2
Phvul.011G008700.1	Chr11	637169..640503	8.54	10.76	3.43	2.22e-15	6.4e-14	7.03e-11	Phvul.011G008700.1	PF14008,PF16656,PF00149	PTHR22953,PTHR22953:SF22	3.1.3.2	GO:GO:0016787	ATPAP10,PAP10	purple acid phosphatase 10
Phvul.007G214200.1	Chr07	45319074..45319780	31.49	-12.14	-3.6	2.33e-15	6.71e-14	7.38e-11	Phvul.007G214200.1	PF02672	PTHR33921,PTHR33921:SF2			CP12,CP12-2	CP12 domain-containing protein 2
Phvul.008G090600.1	Chr08	complement(9210129..9211610)	19.81	18.38	4.2	2.33e-15	6.71e-14	7.38e-11	Phvul.008G090600.1	PF00201	PTHR11926,PTHR11926:SF384	2.4.1.272	GO:GO:0016758,GO:GO:0008152	UGT73B5	UDP-glucosyl transferase 73B5
Phvul.002G118900.1	Chr02	24123993..24128210	6.28	-10.52	-3.4	2.44e-15	7.01e-14	7.73e-11	Phvul.002G118900.1	PF00368	PTHR10572,PTHR10572:SF7	1.1.1.34	GO:GO:0055114,GO:GO:0050662,GO:GO:0015936,GO:GO:0004420	HMG1,HMGR1	hydroxy methylglutaryl CoA reductase 1
Phvul.002G220700.1	Chr02	complement(38422518..38424248)	452.46	11.03	3.46	2.44e-15	7.01e-14	7.73e-11	Phvul.002G220700.1	PF00564	PTHR31066,PTHR31066:SF4		GO:GO:0005515		Octicosapeptide/Phox/Bem1p family protein
Phvul.010G025800.1	Chr10	3827903..3829434	9.19	-15.43	-3.95	2.44e-15	7.01e-14	7.73e-11	Phvul.010G025800.1	PF04720	PTHR31579,PTHR31579:SF4				Protein of unknown function (DUF506)
Phvul.001G087100.1	Chr01	15596710..15598982	52.48	-5.21	-2.38	2.55e-15	7.31e-14	8.08e-11	Phvul.001G087100.1	PF02893	PTHR31969,PTHR31969:SF7				GRAM domain family protein
Phvul.001G137300.1	Chr01	38417095..38421009	4.26	19.42	4.28	2.55e-15	7.31e-14	8.08e-11	Phvul.001G137300.1	PF08263,PF00560,PF13855,PF00069	PTHR27000,PTHR27000:SF146	2.7.11.1	GO:GO:0005515,GO:GO:0006468,GO:GO:0005524,GO:GO:0004672		Leucine-rich repeat receptor-like protein kinase family protein
Phvul.008G274200.1	Chr08	58350579..58355815	15.56	4.08	2.03	2.55e-15	7.31e-14	8.08e-11	Phvul.008G274200.1	PF03009	PTHR23344,PTHR23344:SF8	3.1.4.46	GO:GO:0008081,GO:GO:0006629,GO:GO:0008889	SVL2	SHV3-like 2
Phvul.005G014900.1	Chr05	complement(1335454..1339316)	13.1	8.27	3.05	2.66e-15	7.62e-14	8.43e-11	Phvul.005G014900.1	PF11883,PF01657,PF07714	PTHR27002,PTHR27002:SF95	2.7.11.1	GO:GO:0004674,GO:GO:0006468,GO:GO:0004672	CRK10,RLK4	cysteine-rich RLK (RECEPTOR-like protein kinase) 10
Phvul.005G032700.1	Chr05	3026261..3027193	60.14	8.18	3.03	2.66e-15	7.62e-14	8.43e-11	Phvul.005G032700.1	PF03018	PTHR21495,PTHR21495:SF59				Disease resistance-responsive (dirigent-like protein) family protein
Phvul.003G123600.2	Chr03	30308888..30315385	42.67	-6.24	-2.64	2.78e-15	7.92e-14	8.78e-11	Phvul.003G123600.2	PF11976	PTHR10666			UBQ10	polyubiquitin 10
Phvul.010G085100.1	Chr10	31707286..31708492	24.64	-7.93	-2.99	2.78e-15	7.92e-14	8.78e-11	Phvul.010G085100.1	PF13499	PTHR10891,PTHR10891:SF573				EF hand calcium-binding protein family
Phvul.006G185900.1	Chr06	29477128..29479236	18.92	-7.17	-2.84	2.89e-15	8.21e-14	9.13e-11	Phvul.006G185900.1	PF00097	PTHR12313,PTHR12313:SF6		GO:GO:0046872	ATRMA1,RMA1	RING membrane-anchor 1
Phvul.007G031800.2	Chr07	2483866..2488280	25.47	10.11	3.34	2.89e-15	8.21e-14	9.13e-11	Phvul.007G031800.2	PF02358,PF00982	PTHR10788,PTHR10788:SF48	2.4.1.15,3.1.3.12	GO:GO:0005992,GO:GO:0003824	ATTPS5,TPS5	trehalose phosphatase/synthase 5
Phvul.007G119500.1	Chr07	complement(19396550..19398841)	22.06	256.12	8	2.89e-15	8.21e-14	9.13e-11	Phvul.007G119500.1	PF05922,PF00082	PTHR10795,PTHR10795:SF394	3.4.14.10	GO:GO:0006508,GO:GO:0004252	ARA12	Subtilase family protein
Phvul.011G082100.1	Chr11	7739902..7740685	54.81	12.85	3.68	3e-15	8.52e-14	9.48e-11	Phvul.011G082100.1
Phvul.007G228100.1	Chr07	46782908..46789002	8.07	262.01	8.03	3.11e-15	8.83e-14	9.84e-11	Phvul.007G228100.1	PF01040	PTHR11048,PTHR11048:SF26	2.5.1.36	GO:GO:0016021,GO:GO:0004659	ATHPT,HPT1,TPT1,VTE2	homogentisate phytyltransferase 1
Phvul.008G243400.1	Chr08	55734814..55737932	30.81	6.02	2.59	3.22e-15	9.14e-14	1.02e-10	Phvul.008G243400.1	PF03798	PTHR13439,PTHR13439:SF13		GO:GO:0016021		TRAM, LAG1 and CLN8 (TLC) lipid-sensing domain containing protein
Phvul.008G181900.2	Chr08	48062358..48064563	37.86	-4.78	-2.26	3.33e-15	9.43e-14	1.05e-10	Phvul.008G181900.2		PTHR34464
Phvul.010G096000.4	Chr10	complement(34907944..34916846)	1.65	-8.1	-3.02	3.33e-15	9.43e-14	1.05e-10	Phvul.010G096000.4	PF07287	PTHR13943,PTHR13943:SF48
Phvul.007G176100.1	Chr07	41171834..41174157	35.44	-3.81	-1.93	3.44e-15	9.74e-14	1.09e-10	Phvul.007G176100.1	PF04720	PTHR31579,PTHR31579:SF5				Protein of unknown function (DUF506)
Phvul.001G214300.1	Chr01	47752802..47756576	8.93	-42.22	-5.4	3.66e-15	1.03e-13	1.16e-10	Phvul.001G214300.1	PF05691	PTHR31268,PTHR31268:SF8	2.4.1.67		AtSTS,STS	stachyose synthase
Phvul.007G119700.1	Chr07	complement(19979316..19980432)	19.75	14.3	3.84	3.66e-15	1.03e-13	1.16e-10	Phvul.007G119700.1	PF07883	PTHR31238,PTHR31238:SF42				RmlC-like cupins superfamily protein
Phvul.002G143300.1	Chr02	27922353..27924390	15.82	11.51	3.52	3.77e-15	1.06e-13	1.19e-10	Phvul.002G143300.1	PF00005,PF01061	PTHR19241,PTHR19241:SF296		GO:GO:0016887,GO:GO:0005524,GO:GO:0016020		ABC-2 type transporter family protein
Phvul.003G147200.1	Chr03	complement(34693791..34695339)	7.59	-26.22	-4.71	3.77e-15	1.06e-13	1.19e-10	Phvul.003G147200.1	PF04535	PTHR11615,PTHR11615:SF161				Uncharacterised protein family (UPF0497)
Phvul.011G008600.1	Chr11	complement(629442..630367)	21.45	31.71	4.99	3.77e-15	1.06e-13	1.19e-10	Phvul.011G008600.1
Phvul.011G100800.1	Chr11	10955610..10956989	17.48	10.78	3.43	3.89e-15	1.09e-13	1.23e-10	Phvul.011G100800.1	PF12695	PTHR23024,PTHR23024:SF189	3.1.1.1			alpha/beta-Hydrolases superfamily protein
Phvul.010G160900.1	Chr10	complement(42911990..42913864)	25.58	5.36	2.42	4.55e-15	1.28e-13	1.44e-10	Phvul.010G160900.1	PF14531,PF03822	PTHR24347,PTHR24347:SF199	2.7.11.1	GO:GO:0007165	CIPK5,SnRK3.24	CBL-interacting protein kinase 5
Phvul.001G254000.1	Chr01	complement(51124934..51127053)	276.27	12.79	3.68	4.66e-15	1.31e-13	1.48e-10	Phvul.001G254000.1	PF00046,PF02183	PTHR24326,PTHR24326:SF193		GO:GO:0003677,GO:GO:0043565,GO:GO:0006355,GO:GO:0003700	ATHB-16,ATHB16,HB16	homeobox protein 16
Phvul.006G102300.1	Chr06	21904738..21905775	94.33	-12.91	-3.69	4.66e-15	1.31e-13	1.48e-10	Phvul.006G102300.1	PF00967	PTHR22595,PTHR22595:SF62		GO:GO:0050832,GO:GO:0042742	HEL,PR-4,PR4	pathogenesis-related 4
Phvul.009G212300.1	Chr09	31430120..31439096	8.25	-4.12	-2.04	4.66e-15	1.31e-13	1.48e-10	Phvul.009G212300.1	PF00515,PF00564,PF13414	PTHR22904,PTHR22904:SF367		GO:GO:0005515		Octicosapeptide/Phox/Bem1p (PB1) domain-containing protein / tetratricopeptide repeat (TPR)-containing protein
Phvul.010G123600.1	Chr10	39367898..39369441	164.69	6.17	2.63	4.77e-15	1.34e-13	1.51e-10	Phvul.010G123600.1	PF04525	PTHR31087,PTHR31087:SF25				Protein of unknown function (DUF567)
Phvul.005G159100.2	Chr05	complement(38464269..38465242)	35.6	9.25	3.21	4.88e-15	1.37e-13	1.55e-10	Phvul.005G159100.2	PF03168	PTHR31234,PTHR31234:SF2				Late embryogenesis abundant (LEA) hydroxyproline-rich glycoprotein family
Phvul.003G084600.1	Chr03	complement(14240765..14242964)	210.75	8.1	3.02	5e-15	1.4e-13	1.58e-10	Phvul.003G084600.1	PF03188,PF04526	PTHR23130,PTHR23130:SF80		GO:GO:0016021		Auxin-responsive family protein
Phvul.001G240300.2	Chr01	50018716..50021153	21.2	13.82	3.79	5.11e-15	1.43e-13	1.62e-10	Phvul.001G240300.2	PF00249	PTHR24078,PTHR24078:SF261				Duplicated homeodomain-like superfamily protein
Phvul.011G092600.2	Chr11	complement(9383811..9387642)	14.51	10.99	3.46	5.33e-15	1.49e-13	1.69e-10	Phvul.011G092600.2	PF02225,PF00082	PTHR10795,PTHR10795:SF427	3.4.14.10	GO:GO:0006508,GO:GO:0004252	AIR3	Subtilisin-like serine endopeptidase family protein
Phvul.003G002500.2	Chr03	complement(223580..232949)	3.34	10.33	3.37	5.55e-15	1.55e-13	1.76e-10	Phvul.003G002500.2	PF01637	PTHR23155,PTHR23155:SF554		GO:GO:0005524		NB-ARC domain-containing disease resistance protein
Phvul.011G003300.2	Chr11	complement(246787..254646)	3.63	22.98	4.52	5.66e-15	1.58e-13	1.79e-10	Phvul.011G003300.2	PF02833	PTHR12112,PTHR12112:SF15	3.6.1.1	GO:GO:0016462,GO:GO:0005737
Phvul.001G022400.1	Chr01	complement(1952954..1958574)	3.09	28.25	4.82	5.77e-15	1.61e-13	1.83e-10	Phvul.001G022400.1	PF00497,PF00060,PF01094	PTHR18966,PTHR18966:SF202		GO:GO:0016020,GO:GO:0004970	ATGLR3.2,ATGLUR2,GLR3.2,GLUR2	glutamate receptor 2
Phvul.005G130100.1	Chr05	complement(35532409..35533653)	25.37	13.62	3.77	5.88e-15	1.64e-13	1.86e-10	Phvul.005G130100.1		PTHR10593,PTHR10593:SF41				C2H2 and C2HC zinc fingers superfamily protein
Phvul.003G044400.1	Chr03	5040124..5045381	19.23	5.21	2.38	6e-15	1.67e-13	1.9e-10	Phvul.003G044400.1	PF00560,PF08263,PF00069	PTHR27001,PTHR27001:SF226	2.7.11.1	GO:GO:0005515,GO:GO:0006468,GO:GO:0005524,GO:GO:0004672	NIK1	NSP-interacting kinase 1
Phvul.002G325500.1	Chr02	complement(48411128..48411652)	51.46	13.02	3.7	6.11e-15	1.7e-13	1.93e-10	Phvul.002G325500.1	PF03018	PTHR21495,PTHR21495:SF79				Disease resistance-responsive (dirigent-like protein) family protein
Phvul.003G273200.1	Chr03	complement(49900193..49903340)	9.15	46.07	5.53	6.22e-15	1.72e-13	1.97e-10	Phvul.003G273200.1		PTHR37891,PTHR37891:SF1
Phvul.005G100400.1	Chr05	complement(30242528..30246075)	23.85	4.69	2.23	6.22e-15	1.72e-13	1.97e-10	Phvul.005G100400.1	PF08263,PF13855,PF00069	PTHR27000,PTHR27000:SF215	2.7.11.1	GO:GO:0005515,GO:GO:0006468,GO:GO:0005524,GO:GO:0004672	HSL1	HAESA-like 1
Phvul.004G099900.1	Chr04	complement(29299142..29303552)	5.33	21.43	4.42	6.33e-15	1.75e-13	2e-10	Phvul.004G099900.1	PF08263,PF00560,PF13855	PTHR27004,PTHR27004:SF13	2.7.11.1	GO:GO:0005515		disease resistance family protein / LRR family protein
Phvul.002G035300.1	Chr02	3510849..3513317	14.66	9.51	3.25	6.66e-15	1.84e-13	2.11e-10	Phvul.002G035300.1	PF04720	PTHR31579,PTHR31579:SF17				Protein of unknown function (DUF506)
Phvul.002G094600.1	Chr02	complement(17103478..17104874)	31.17	5.48	2.45	6.88e-15	1.9e-13	2.18e-10	Phvul.002G094600.1	PF00450	PTHR11802,PTHR11802:SF30	3.4.16.5	GO:GO:0006508,GO:GO:0004185	scpl50	serine carboxypeptidase-like 50
Phvul.003G292700.1	Chr03	51850091..51850794	34.02	-8.78	-3.13	6.99e-15	1.93e-13	2.21e-10	Phvul.003G292700.1	PF13499	PTHR10891,PTHR10891:SF533				Calcium-binding EF-hand family protein
Phvul.008G123900.1	Chr08	complement(17112511..17118449)	12.02	3.96	1.99	6.99e-15	1.93e-13	2.21e-10	Phvul.008G123900.1	PF13774,PF00957	PTHR21136,PTHR21136:SF108		GO:GO:0016192,GO:GO:0016021	ATVAMP726,VAMP726	vesicle-associated membrane protein 726
Phvul.005G076300.2	Chr05	complement(15073406..15076404)	16.39	-7.38	-2.88	7.11e-15	1.96e-13	2.25e-10	Phvul.005G076300.2	PF03083	PTHR10791,PTHR10791:SF57				Nodulin MtN3 family protein
Phvul.005G082900.1	Chr05	complement(19948540..19952307)	40.42	4.95	2.31	7.33e-15	2.02e-13	2.32e-10	Phvul.005G082900.1	PF00232	PTHR10353,PTHR10353:SF42	3.2.1.21	GO:GO:0005975,GO:GO:0004553	BGLU47	beta-glucosidase 47
Phvul.005G085100.2	Chr05	20712995..20715341	9.74	-12.62	-3.66	7.33e-15	2.02e-13	2.32e-10	Phvul.005G085100.2	PF00149	PTHR11668,PTHR11668:SF267		GO:GO:0016787		Calcineurin-like metallo-phosphoesterase superfamily protein
Phvul.009G116700.1	Chr09	17485614..17486785	16.75	-73.15	-6.19	7.33e-15	2.02e-13	2.32e-10	Phvul.009G116700.1	PF00187,PF00182	PTHR22595,PTHR22595:SF34	3.2.1.14	GO:GO:0008061,GO:GO:0016998,GO:GO:0006032,GO:GO:0004568	ATHCHIB,B-CHI,CHI-B,HCHIB,PR-3,PR3	basic chitinase
Phvul.003G049200.1	Chr03	5919167..5921664	21.02	4.33	2.11	7.44e-15	2.04e-13	2.35e-10	Phvul.003G049200.1	PF00173,PF00487	PTHR19353,PTHR19353:SF28	1.14.19.4	GO:GO:0006629		Fatty acid/sphingolipid desaturase
Phvul.004G137600.1	Chr04	41642966..41643878	130.08	8.48	3.08	7.66e-15	2.1e-13	2.42e-10	Phvul.004G137600.1	PF00197	PTHR33107,PTHR33107:SF1		GO:GO:0004866		Kunitz family trypsin and protease inhibitor protein
Phvul.008G279700.1	Chr08	complement(58648606..58658816)	4.86	20.77	4.38	7.66e-15	2.1e-13	2.42e-10	Phvul.008G279700.1	PF03552	PTHR13301,PTHR13301:SF54	2.4.1.12	GO:GO:0030244,GO:GO:0016760,GO:GO:0016020	ATCSLE1,CSLE1	cellulose synthase like E1
Phvul.008G042700.1	Chr08	complement(3689378..3693416)	9.72	222.23	7.8	7.77e-15	2.13e-13	2.46e-10	Phvul.008G042700.1	PF13360	PTHR32303,PTHR32303:SF5	1.1.2.6
Phvul.003G002500.1	Chr03	complement(223580..232949)	3.4	11.96	3.58	8.1e-15	2.22e-13	2.56e-10	Phvul.003G002500.1	PF01637	PTHR23155,PTHR23155:SF554		GO:GO:0005524		NB-ARC domain-containing disease resistance protein
Phvul.007G161900.1	Chr07	39023406..39026001	37.41	-3.66	-1.87	8.1e-15	2.22e-13	2.56e-10	Phvul.007G161900.1	PF13410,PF13417	PTHR11260,PTHR11260:SF222	2.5.1.18	GO:GO:0005515	GSTL3	Glutathione S-transferase family protein
Phvul.008G289500.1	Chr08	59310665..59313444	95.32	5.2	2.38	8.33e-15	2.27e-13	2.63e-10	Phvul.008G289500.1	PF00221	PTHR10362,PTHR10362:SF19	4.3.1.24		ATPAL1,PAL1	PHE ammonia lyase 1
Phvul.011G197600.1	Chr11	47455404..47458955	9.39	11.42	3.51	8.33e-15	2.27e-13	2.63e-10	Phvul.011G197600.1	PF00931	PTHR23155,PTHR23155:SF414		GO:GO:0043531		NB-ARC domain-containing disease resistance protein
Phvul.011G008000.1	Chr11	594776..595517	27.45	64.11	6	8.44e-15	2.3e-13	2.67e-10	Phvul.011G008000.1
Phvul.008G028000.1	Chr08	complement(2327991..2329724)	10.94	-12.21	-3.61	8.55e-15	2.33e-13	2.7e-10	Phvul.008G028000.1	PF00249	PTHR10641,PTHR10641:SF572			ATMYB121,MYB121	myb domain protein 121
Phvul.003G130400.1	Chr03	complement(31974081..31976785)	38.08	7.26	2.86	8.66e-15	2.36e-13	2.74e-10	Phvul.003G130400.1	PF07714	PTHR27001,PTHR27001:SF15	2.7.11.1	GO:GO:0006468,GO:GO:0004672		Protein kinase superfamily protein
Phvul.003G002500.4	Chr03	complement(223580..232949)	3.21	10.89	3.45	8.88e-15	2.42e-13	2.81e-10	Phvul.003G002500.4	PF01637	PTHR23155,PTHR23155:SF554		GO:GO:0005524		NB-ARC domain-containing disease resistance protein
Phvul.003G097300.1	Chr03	complement(23293045..23294734)	66.69	6.05	2.6	9.1e-15	2.48e-13	2.88e-10	Phvul.003G097300.1	PF00201	PTHR11926,PTHR11926:SF152		GO:GO:0016758,GO:GO:0008152	UGT73B4	UDP-glycosyltransferase 73B4
Phvul.002G127200.1	Chr02	25641762..25645222	26.28	7.01	2.81	9.21e-15	2.5e-13	2.92e-10	Phvul.002G127200.1	PF00474	PTHR11819,PTHR11819:SF94		GO:GO:0055085,GO:GO:0016020,GO:GO:0006810,GO:GO:0005215	ATDUR3,DUR3	solute:sodium symporters;urea transmembrane transporters
Phvul.001G054400.1	Chr01	6226238..6235140	18.37	-3.93	-1.98	9.66e-15	2.62e-13	3.06e-10	Phvul.001G054400.1	PF14510,PF08370,PF00005,PF01061	PTHR19241,PTHR19241:SF219	3.6.3.44	GO:GO:0016887,GO:GO:0005524,GO:GO:0016020	ABCG40,ATABCG40,ATPDR12,PDR12	pleiotropic drug resistance 12
Phvul.004G166400.1	Chr04	44862449..44865654	12.25	10.64	3.41	9.88e-15	2.68e-13	3.13e-10	Phvul.004G166400.1	PF02309	PTHR31734,PTHR31734:SF39		GO:GO:0006355,GO:GO:0005634	IAA27,PAP2	phytochrome-associated protein 2
Phvul.001G108200.2	Chr01	28149703..28153854	5.73	70.69	6.14	9.99e-15	2.71e-13	3.16e-10	Phvul.001G108200.2	PF01554	PTHR11206,PTHR11206:SF102		GO:GO:0055085,GO:GO:0016020,GO:GO:0015297,GO:GO:0015238,GO:GO:0006855		MATE efflux family protein
Phvul.006G138100.1	Chr06	25265514..25267245	15.83	13.22	3.72	1.03e-14	2.79e-13	3.27e-10	Phvul.006G138100.1	PF00067	PTHR24298,PTHR24298:SF178	1.14.13.121	GO:GO:0055114,GO:GO:0020037,GO:GO:0016705,GO:GO:0005506	CYP71B34	cytochrome P450, family 71, subfamily B, polypeptide 34
Phvul.007G226300.1	Chr07	46587028..46589119	18.79	6.15	2.62	1.03e-14	2.79e-13	3.27e-10	Phvul.007G226300.1	PF02133	PTHR30618,PTHR30618:SF0		GO:GO:0055085,GO:GO:0016020,GO:GO:0005215		permease, cytosine/purines, uracil, thiamine, allantoin family protein
Phvul.001G152100.1	Chr01	40757206..40764770	6.89	65.84	6.04	1.04e-14	2.82e-13	3.3e-10	Phvul.001G152100.1	PF03936,PF01397	PTHR31739,PTHR31739:SF4	5.5.1.13	GO:GO:0016829,GO:GO:0010333,GO:GO:0000287,GO:GO:0008152	ABC33,ATCPS1,CPS,CPS1,GA1	Terpenoid cyclases/Protein prenyltransferases superfamily protein
Phvul.001G238700.1	Chr01	49917697..49920144	15.85	7.62	2.93	1.1e-14	2.97e-13	3.48e-10	Phvul.001G238700.1		PTHR33356,PTHR33356:SF4
Phvul.007G254300.1	Chr07	complement(49266277..49268826)	7.84	12.06	3.59	1.1e-14	2.97e-13	3.48e-10	Phvul.007G254300.1	PF00931	PTHR23155,PTHR23155:SF563		GO:GO:0043531		NB-ARC domain-containing disease resistance protein
Phvul.004G116900.1	Chr04	38119673..38124925	3.79	-6.79	-2.76	1.14e-14	3.08e-13	3.62e-10	Phvul.004G116900.1	PF10358	PTHR34452,PTHR34452:SF2				Myosin heavy chain-related protein
Phvul.006G169300.1	Chr06	28052266..28055535	5.96	27.99	4.81	1.15e-14	3.11e-13	3.65e-10	Phvul.006G169300.1	PF00657	PTHR22835,PTHR22835:SF177	3.1.1.3	GO:GO:0016788		GDSL-like Lipase/Acylhydrolase superfamily protein
Phvul.004G178400.1	Chr04	45804953..45808447	10.14	-11.4	-3.51	1.17e-14	3.14e-13	3.69e-10	Phvul.004G178400.1		PTHR31355,PTHR31355:SF5				ARM repeat superfamily protein
Phvul.008G228100.1	Chr08	complement(54150520..54150999)	1074.81	-17.99	-4.17	1.17e-14	3.14e-13	3.69e-10	Phvul.008G228100.1	PF00011	PTHR11527,PTHR11527:SF158				HSP20-like chaperones superfamily protein
Phvul.007G195500.1	Chr07	complement(43407796..43408593)	37.66	11.5	3.52	1.2e-14	3.22e-13	3.79e-10	Phvul.007G195500.1		PTHR26374,PTHR26374:SF211				C2H2 and C2HC zinc fingers superfamily protein
Phvul.002G253200.1	Chr02	complement(41979327..41983224)	24.22	-3.3	-1.72	1.25e-14	3.36e-13	3.97e-10	Phvul.002G253200.1	PF00415	PTHR22870,PTHR22870:SF24				Regulator of chromosome condensation (RCC1) family protein
Phvul.003G157600.1	Chr03	36306673..36316802	17.59	-3.88	-1.96	1.25e-14	3.36e-13	3.97e-10	Phvul.003G157600.1	PF05182	PTHR36884			ATFIP1[V],ATFIPS5,FIP1[V],FIPS5	homolog of yeast FIP1 [V]
Phvul.003G284100.1	Chr03	complement(51021811..51022836)	33.56	-5.64	-2.5	1.25e-14	3.36e-13	3.97e-10	Phvul.003G284100.1	PF05770	PTHR14217,PTHR14217:SF5	2.7.1.158,2.7.1.134,2.7.1.159	GO:GO:0052726,GO:GO:0052725,GO:GO:0047325,GO:GO:0032957,GO:GO:0005622,GO:GO:0005524,GO:GO:0000287		Inositol 1,3,4-trisphosphate 5/6-kinase family protein
Phvul.009G235700.1	Chr09	34746948..34754176	4.13	7.49	2.9	1.28e-14	3.42e-13	4.04e-10	Phvul.009G235700.1	PF00010	PTHR31945,PTHR31945:SF9		GO:GO:0046983		basic helix-loop-helix (bHLH) DNA-binding superfamily protein
Phvul.008G011400.1	Chr08	1054575..1057293	43.02	4.48	2.16	1.31e-14	3.5e-13	4.14e-10	Phvul.008G011400.1	PF00012	PTHR19375,PTHR19375:SF227			ATHSP70,HSP70	heat shock protein 70
Phvul.009G242300.1	Chr09	35580284..35582958	19.41	-5.3	-2.41	1.31e-14	3.5e-13	4.14e-10	Phvul.009G242300.1	PF08241	PTHR12176,PTHR12176:SF28	3.4.24.71	GO:GO:0008168,GO:GO:0008152		S-adenosyl-L-methionine-dependent methyltransferases superfamily protein
Phvul.002G067000.1	Chr02	complement(7950048..7951680)	9.66	-7.9	-2.98	1.35e-14	3.62e-13	4.29e-10	Phvul.002G067000.1	PF00854	PTHR11654,PTHR11654:SF98		GO:GO:0016020,GO:GO:0006810,GO:GO:0005215	ATNRT1:2,NRT1:2,NTL1	nitrate transporter 1:2
Phvul.007G253200.2	Chr07	complement(49163379..49167532)	3.15	-23.79	-4.57	1.4e-14	3.73e-13	4.43e-10	Phvul.007G253200.2	PF05691	PTHR31268,PTHR31268:SF9			AtSIP2,SIP2	seed imbibition 2
Phvul.003G194400.1	Chr03	complement(40691734..40702409)	17.08	5.24	2.39	1.43e-14	3.82e-13	4.53e-10	Phvul.003G194400.1	PF13639,PF01814,PF05495,PF14599	PTHR21319,PTHR21319:SF17	6.3.2.19	GO:GO:0008270,GO:GO:0005515		zinc ion binding
Phvul.009G060000.1	Chr09	complement(10678638..10682918)	6.89	17.67	4.14	1.45e-14	3.87e-13	4.6e-10	Phvul.009G060000.1	PF00067	PTHR24286,PTHR24286:SF28	1.14.13.93	GO:GO:0055114,GO:GO:0020037,GO:GO:0016705,GO:GO:0005506	CYP722A1	cytochrome P450, family 722, subfamily A, polypeptide 1
Phvul.011G005900.1	Chr11	complement(439550..444057)	2.43	-34.21	-5.1	1.45e-14	3.87e-13	4.6e-10	Phvul.011G005900.1	PF11837,PF08244,PF00251	PTHR31953,PTHR31953:SF6	3.2.1.26	GO:GO:0004575,GO:GO:0004564	ATBETAFRUCT4,VAC-INV	Glycosyl hydrolases family 32 protein
Phvul.003G048300.1	Chr03	complement(5787258..5791131)	6.04	12.94	3.69	1.47e-14	3.9e-13	4.64e-10	Phvul.003G048300.1		PTHR13593,PTHR13593:SF52				PLC-like phosphodiesterases superfamily protein
Phvul.011G059900.1	Chr11	5215699..5219304	27.98	4.01	2	1.47e-14	3.9e-13	4.64e-10	Phvul.011G059900.1	PF00939	PTHR10283,PTHR10283:SF76		GO:GO:0055085,GO:GO:0016020,GO:GO:0006814,GO:GO:0005215	DiT1	dicarboxylate transporter 1
Phvul.003G186100.1	Chr03	39817337..39820273	10.13	14.82	3.89	1.49e-14	3.95e-13	4.71e-10	Phvul.003G186100.1	PF13912	PTHR26374				C2H2-like zinc finger protein
Phvul.001G089200.2	Chr01	16326768..16330437	12.63	-5.26	-2.39	1.5e-14	3.97e-13	4.74e-10	Phvul.001G089200.2	PF01842	PTHR31096,PTHR31096:SF22	2.7.7.59	GO:GO:0016597,GO:GO:0008152	ACR6	ACT domain repeat 6
Phvul.002G172400.1	Chr02	32052028..32054543	10.61	-4.72	-2.24	1.5e-14	3.97e-13	4.74e-10	Phvul.002G172400.1		PTHR34781,PTHR34781:SF2
Phvul.002G321700.1	Chr02	48091104..48099000	21.94	-3.57	-1.83	1.5e-14	3.97e-13	4.74e-10	Phvul.002G321700.1	PF02212,PF00350,PF01031	PTHR11566,PTHR11566:SF80		GO:GO:0005525,GO:GO:0003924	ADL1C,ADL5,DL1C,DRP1C	DYNAMIN-like 1C
Phvul.003G249600.2	Chr03	47593839..47596509	7.01	15.45	3.95	1.5e-14	3.97e-13	4.74e-10	Phvul.003G249600.2	PF00651,PF03000	PTHR32370,PTHR32370:SF8		GO:GO:0005515		Phototropic-responsive NPH3 family protein
Phvul.005G095700.1	Chr05	28579399..28579809	254.63	979.49	9.94	1.54e-14	4.08e-13	4.88e-10	Phvul.005G095700.1	PF04398	PTHR31676,PTHR31676:SF32				Protein of unknown function, DUF538
Phvul.007G260500.1	Chr07	complement(49835833..49838098)	9.66	9.96	3.32	1.55e-14	4.11e-13	4.92e-10	Phvul.007G260500.1	PF00069,PF00139	PTHR27007,PTHR27007:SF56	2.7.11.1	GO:GO:0006468,GO:GO:0005524,GO:GO:0004672,GO:GO:0030246		Concanavalin A-like lectin protein kinase family protein
Phvul.009G020600.1	Chr09	complement(4102709..4110027)	31.82	9.21	3.2	1.59e-14	4.19e-13	5.02e-10	Phvul.009G020600.1	PF07714	PTHR23257,PTHR23257:SF375	2.7.12.1	GO:GO:0006468,GO:GO:0004672		ACT-like protein tyrosine kinase family protein
Phvul.003G130600.1	Chr03	32022515..32024332	53.37	4.05	2.02	1.6e-14	4.21e-13	5.06e-10	Phvul.003G130600.1	PF00112	PTHR12411,PTHR12411:SF336	3.4.22.16	GO:GO:0008234,GO:GO:0006508		Cysteine proteinases superfamily protein
Phvul.003G247700.1	Chr03	47363372..47366927	4.92	12.45	3.64	1.6e-14	4.21e-13	5.06e-10	Phvul.003G247700.1	PF07731,PF07732,PF00394	PTHR11709,PTHR11709:SF26	1.10.3.3	GO:GO:0055114,GO:GO:0016491,GO:GO:0005507	sks17	SKU5 similar 17
Phvul.007G081000.1	Chr07	7763631..7766798	33.78	-3.38	-1.76	1.6e-14	4.21e-13	5.06e-10	Phvul.007G081000.1	PF00170	PTHR22952,PTHR22952:SF184		GO:GO:0043565,GO:GO:0006355,GO:GO:0003700		Basic-leucine zipper (bZIP) transcription factor family protein
Phvul.011G003300.1	Chr11	complement(246787..254646)	3.3	27.78	4.8	1.6e-14	4.21e-13	5.06e-10	Phvul.011G003300.1	PF02833	PTHR12112,PTHR12112:SF15	3.6.1.1	GO:GO:0016462,GO:GO:0005737
Phvul.003G155400.1	Chr03	complement(36023612..36026345)	9.02	44.08	5.46	1.61e-14	4.23e-13	5.09e-10	Phvul.003G155400.1	PF00450	PTHR11802,PTHR11802:SF87	3.4.16.6	GO:GO:0006508,GO:GO:0004185	BRS1,SCPL24	alpha/beta-Hydrolases superfamily protein
Phvul.002G006900.1	Chr02	complement(762566..763876)	54.98	5.83	2.54	1.68e-14	4.41e-13	5.3e-10	Phvul.002G006900.1	PF03479	PTHR31100,PTHR31100:SF14				Predicted AT-hook DNA-binding family protein
Phvul.005G071400.1	Chr05	11939073..11939803	98.15	-69	-6.11	1.7e-14	4.46e-13	5.37e-10	Phvul.005G071400.1	PF00304	PTHR33147			LCR68,PDF2.3	low-molecular-weight cysteine-rich 68
Phvul.002G145900.1	Chr02	28244605..28246577	31.81	7.67	2.94	1.71e-14	4.48e-13	5.41e-10	Phvul.002G145900.1	PF00201	PTHR11926,PTHR11926:SF220	2.4.1.323	GO:GO:0016758,GO:GO:0008152	AtUGT85A3,UGT85A3	UDP-glucosyl transferase 85A3
Phvul.002G253800.1	Chr02	42016695..42020476	10.77	-34.34	-5.1	1.71e-14	4.48e-13	5.41e-10	Phvul.002G253800.1	PF03372	PTHR11200,PTHR11200:SF106	3.1.3.56		BST1,DER4,MRH3	DNAse I-like superfamily protein
Phvul.009G244000.1	Chr09	complement(35714173..35715910)	46.34	9.31	3.22	1.74e-14	4.57e-13	5.51e-10	Phvul.009G244000.1	PF00067	PTHR24298,PTHR24298:SF61		GO:GO:0055114,GO:GO:0020037,GO:GO:0016705,GO:GO:0005506	CYP81D3	cytochrome P450, family 81, subfamily D, polypeptide 3
Phvul.002G197800.3	Chr02	35635386..35637954	184.36	-8.34	-3.06	1.75e-14	4.59e-13	5.55e-10	Phvul.002G197800.3	PF07712	PTHR33390,PTHR33390:SF1
Phvul.008G214200.1	Chr08	52589492..52591465	27.07	-14.68	-3.88	1.75e-14	4.59e-13	5.55e-10	Phvul.008G214200.1	PF14226,PF03171	PTHR10209,PTHR10209:SF193	1.14.17.4	GO:GO:0055114,GO:GO:0016491	ACO4,EAT1,EFE	ethylene-forming enzyme
Phvul.001G255300.2	Chr01	complement(51196357..51201318)	6.98	-3.93	-1.98	1.77e-14	4.61e-13	5.58e-10	Phvul.001G255300.2	PF05212	PTHR31210,PTHR31210:SF7				Protein of unknown function (DUF707)
Phvul.004G102900.1	Chr04	32290094..32297182	15.52	4.42	2.14	1.77e-14	4.61e-13	5.58e-10	Phvul.004G102900.1	PF05496	PTHR23074,PTHR23074:SF98	3.6.1.3	GO:GO:0009378,GO:GO:0006310,GO:GO:0006281		P-loop containing nucleoside triphosphate hydrolases superfamily protein
Phvul.002G184800.1	Chr02	complement(33835754..33839759)	5.56	12.14	3.6	1.8e-14	4.69e-13	5.69e-10	Phvul.002G184800.1	PF08263,PF00560,PF07714,PF13855	PTHR27000,PTHR27000:SF5	2.7.11.1	GO:GO:0005515,GO:GO:0006468,GO:GO:0004672	BRL2,VH1	BRI1-like 2
Phvul.009G174800.1	Chr09	25387068..25394742	4.14	-6.8	-2.77	1.82e-14	4.75e-13	5.76e-10	Phvul.009G174800.1	PF02727,PF02728,PF01179	PTHR10638,PTHR10638:SF34	1.4.3.21	GO:GO:0055114,GO:GO:0048038,GO:GO:0009308,GO:GO:0008131,GO:GO:0005507		Copper amine oxidase family protein
Phvul.001G222800.2	Chr01	complement(48499439..48501607)	46.21	-3.76	-1.91	1.88e-14	4.89e-13	5.94e-10	Phvul.001G222800.2	PF00438,PF02772,PF02773	PTHR11964,PTHR11964:SF16	2.5.1.6	GO:GO:0006556,GO:GO:0004478,GO:GO:0005524	AtSAM1,MAT1,SAM-1,SAM1	S-adenosylmethionine synthetase 1
Phvul.008G098300.1	Chr08	complement(10351935..10354490)	18.79	-5.11	-2.35	1.94e-14	5.06e-13	6.15e-10	Phvul.008G098300.1	PF13837	PTHR10032,PTHR10032:SF215		GO:GO:0006351,GO:GO:0005634,GO:GO:0003700		Homeodomain-like superfamily protein
Phvul.004G162300.1	Chr04	44444006..44447858	5	14.43	3.85	1.97e-14	5.11e-13	6.22e-10	Phvul.004G162300.1	PF00171	PTHR11699,PTHR11699:SF182	1.2.1.5	GO:GO:0055114,GO:GO:0016491,GO:GO:0008152	ALDH1A,ALDH2C4,REF1	aldehyde dehydrogenase 2C4
Phvul.006G182100.1	Chr06	complement(29147203..29150526)	21.22	3.63	1.86	1.98e-14	5.13e-13	6.25e-10	Phvul.006G182100.1	PF01556,PF00226	PTHR24078,PTHR24078:SF188				DNAJ heat shock family protein
Phvul.004G076900.1	Chr04	complement(12915932..12918015)	20.03	-4.31	-2.11	2.02e-14	5.24e-13	6.39e-10	Phvul.004G076900.1	PF02365	PTHR31744,PTHR31744:SF10		GO:GO:0006355,GO:GO:0003677	ANAC087	Arabidopsis NAC domain containing protein 87
Phvul.003G149900.1	Chr03	complement(35192848..35199500)	4.7	-8.02	-3	2.08e-14	5.38e-13	6.57e-10	Phvul.003G149900.1	PF01980	PTHR12818,PTHR12818:SF0
Phvul.006G112200.1	Chr06	22804166..22808740	17.92	5.01	2.33	2.09e-14	5.41e-13	6.6e-10	Phvul.006G112200.1	PF00027,PF00520	PTHR10217,PTHR10217:SF465		GO:GO:0055085,GO:GO:0016020,GO:GO:0006811,GO:GO:0005216	ATCNGC1,CNGC1	cyclic nucleotide gated channel 1
Phvul.001G255200.1	Chr01	complement(51192545..51193604)	20.03	-16.47	-4.04	2.11e-14	5.46e-13	6.67e-10	Phvul.001G255200.1	PF13639	PTHR14155,PTHR14155:SF110		GO:GO:0008270,GO:GO:0005515		RING/U-box superfamily protein
Phvul.002G311800.1	Chr02	47305284..47313714	6.14	8.09	3.02	2.11e-14	5.46e-13	6.67e-10	Phvul.002G311800.1	PF00400,PF04564	PTHR22849,PTHR22849:SF13	2.7.11.7	GO:GO:0005515,GO:GO:0016567,GO:GO:0004842		Transducin/WD40 repeat-like superfamily protein
Phvul.004G080600.1	Chr04	13830158..13830680	59.78	10.17	3.35	2.13e-14	5.51e-13	6.74e-10	Phvul.004G080600.1		PTHR34114,PTHR34114:SF2			AGP14,ATAGP14	arabinogalactan protein 14
Phvul.007G138800.1	Chr07	34151268..34156080	4.66	-6.31	-2.66	2.14e-14	5.53e-13	6.78e-10	Phvul.007G138800.1		PTHR34213,PTHR34213:SF2				Nuclear transport factor 2 (NTF2) family protein
Phvul.006G140700.1	Chr06	complement(25519721..25521694)	10.17	-17.58	-4.14	2.19e-14	5.64e-13	6.92e-10	Phvul.006G140700.1		PTHR33513,PTHR33513:SF2
Phvul.010G152800.1	Chr10	complement(42251281..42253931)	7.3	-80.47	-6.33	2.21e-14	5.7e-13	6.99e-10	Phvul.010G152800.1	PF03000	PTHR32370,PTHR32370:SF16				Phototropic-responsive NPH3 family protein
Phvul.008G178900.1	Chr08	complement(47218866..47220984)	17.31	8.11	3.02	2.34e-14	6.03e-13	7.41e-10	Phvul.008G178900.1	PF00153	PTHR24089,PTHR24089:SF396				Mitochondrial substrate carrier family protein
Phvul.010G004200.1	Chr10	complement(742095..749926)	3.61	112.32	6.81	2.34e-14	6.03e-13	7.41e-10	Phvul.010G004200.1		PTHR11654,PTHR11654:SF130		GO:GO:0016020,GO:GO:0006810,GO:GO:0005215		Major facilitator superfamily protein
Phvul.010G007400.1	Chr10	complement(1136150..1140869)	3.21	-10.91	-3.45	2.36e-14	6.08e-13	7.48e-10	Phvul.010G007400.1	PF10250	PTHR31741,PTHR31741:SF4				O-fucosyltransferase family protein
Phvul.003G012600.1	Chr03	1175568..1176271	94.93	-21.09	-4.4	2.39e-14	6.13e-13	7.55e-10	Phvul.003G012600.1	PF02298	PTHR34052,PTHR34052:SF1		GO:GO:0009055		Cupredoxin superfamily protein
Phvul.009G186400.1	Chr09	27567879..27570714	6.67	-23.76	-4.57	2.44e-14	6.27e-13	7.73e-10	Phvul.009G186400.1	PF03330,PF01357	PTHR31867			ATEXP15,ATEXPA15,ATHEXP ALPHA 1.3,EXP15,EXPA15	expansin A15
Phvul.007G274400.1	Chr07	51229977..51231954	33.19	4.44	2.15	2.5e-14	6.41e-13	7.9e-10	Phvul.007G274400.1		PTHR33333,PTHR33333:SF2
Phvul.001G089200.1	Chr01	16326311..16330437	11.07	-8.26	-3.05	2.58e-14	6.6e-13	8.15e-10	Phvul.001G089200.1	PF01842	PTHR31096,PTHR31096:SF22	2.7.7.59	GO:GO:0016597,GO:GO:0008152	ACR6	ACT domain repeat 6
Phvul.002G119300.2	Chr02	24191200..24194977	16.32	6.65	2.73	2.59e-14	6.63e-13	8.18e-10	Phvul.002G119300.2	PF03547	PTHR31651,PTHR31651:SF5		GO:GO:0055085,GO:GO:0016021		Auxin efflux carrier family protein
Phvul.003G106700.1	Chr03	26604905..26610067	12	-3.81	-1.93	2.63e-14	6.73e-13	8.32e-10	Phvul.003G106700.1	PF02817,PF00364,PF00198	PTHR23151,PTHR23151:SF71	2.3.1.168	GO:GO:0016746,GO:GO:0008152	BCE2,DIN3,LTA1	2-oxoacid dehydrogenases acyltransferase family protein
Phvul.006G184700.1	Chr06	complement(29369763..29372759)	72.06	-4.19	-2.07	2.63e-14	6.73e-13	8.32e-10	Phvul.006G184700.1	PF07714	PTHR23257,PTHR23257:SF81	2.7.11.1	GO:GO:0006468,GO:GO:0004672,GO:GO:0004674		Protein kinase superfamily protein
Phvul.001G213400.1	Chr01	complement(47675460..47677497)	39.01	6.02	2.59	2.64e-14	6.75e-13	8.36e-10	Phvul.001G213400.1	PF03514	PTHR31636,PTHR31636:SF39			RGL,RGL1	RGA-like 1
Phvul.001G179300.1	Chr01	complement(44372046..44378693)	13.29	4.06	2.02	2.68e-14	6.83e-13	8.47e-10	Phvul.001G179300.1	PF00005,PF00664	PTHR24221,PTHR24221:SF119	3.6.3.44	GO:GO:0016887,GO:GO:0005524,GO:GO:0055085,GO:GO:0042626,GO:GO:0016021,GO:GO:0006810	ABCB1,ATPGP1,PGP1	ATP binding cassette subfamily B1
Phvul.002G262200.1	Chr02	42856907..42859420	23.14	7.87	2.98	2.73e-14	6.97e-13	8.64e-10	Phvul.002G262200.1	PF07731,PF00394	PTHR11709,PTHR11709:SF28	1.10.3.2,1.10.3.3	GO:GO:0055114,GO:GO:0016491,GO:GO:0005507		Cupredoxin superfamily protein
Phvul.009G108300.1	Chr09	16290192..16293422	6.92	18.18	4.18	2.78e-14	7.08e-13	8.78e-10	Phvul.009G108300.1	PF01048	PTHR21234,PTHR21234:SF28	3.2.2.9	GO:GO:0009116,GO:GO:0003824		Phosphorylase superfamily protein
Phvul.002G056100.1	Chr02	5719458..5720329	58.33	4.5	2.17	2.81e-14	7.15e-13	8.89e-10	Phvul.002G056100.1		PTHR27009,PTHR27009:SF18				RING/U-box superfamily protein
Phvul.011G030400.3	Chr11	complement(2559252..2564373)	4.87	10.08	3.33	2.81e-14	7.15e-13	8.89e-10	Phvul.011G030400.3	PF00106	PTHR24322,PTHR24322:SF411	1.3.1.9	GO:GO:0016491,GO:GO:0008152	ENR1,MOD1	NAD(P)-binding Rossmann-fold superfamily protein
Phvul.011G016100.1	Chr11	1267957..1269043	681.38	-15.49	-3.95	2.83e-14	7.2e-13	8.96e-10	Phvul.011G016100.1	PF00011	PTHR11527,PTHR11527:SF95			ATHSP23.6-MITO,HSP23.6-MITO	mitochondrion-localized small heat shock protein 23.6
Phvul.001G040700.1	Chr01	complement(4147723..4152276)	18.17	9.75	3.29	2.86e-14	7.28e-13	9.06e-10	Phvul.001G040700.1	PF00069,PF00139	PTHR27007,PTHR27007:SF24	2.7.11.1	GO:GO:0006468,GO:GO:0005524,GO:GO:0004672,GO:GO:0030246		Concanavalin A-like lectin protein kinase family protein
Phvul.008G031800.1	Chr08	2633636..2635298	21.72	-4.86	-2.28	2.88e-14	7.3e-13	9.1e-10	Phvul.008G031800.1	PF13499	PTHR10891,PTHR10891:SF533				Calcium-binding EF-hand family protein
Phvul.002G104300.1	Chr02	complement(21059113..21059559)	47.27	48.96	5.61	2.9e-14	7.35e-13	9.17e-10	Phvul.002G104300.1		PTHR34779
Phvul.008G022000.1	Chr08	1898790..1901795	5.6	-15.66	-3.97	3e-14	7.6e-13	9.48e-10	Phvul.008G022000.1	PF01619	PTHR13914,PTHR13914:SF0	1.5.5.2	GO:GO:0006562,GO:GO:0004657		Methylenetetrahydrofolate reductase family protein
Phvul.003G264400.1	Chr03	49155738..49164507	5.07	9.22	3.2	3.09e-14	7.82e-13	9.76e-10	Phvul.003G264400.1	PF09261,PF01074,PF07748	PTHR11607,PTHR11607:SF18	3.2.1.24	GO:GO:0008270,GO:GO:0004553,GO:GO:0005975,GO:GO:0004559,GO:GO:0015923,GO:GO:0006013		Glycosyl hydrolase family 38 protein
Phvul.007G157800.1	Chr07	complement(38352069..38354191)	88.18	-4.33	-2.12	3.11e-14	7.87e-13	9.84e-10	Phvul.007G157800.1	PF00241	PTHR11913,PTHR11913:SF22		GO:GO:0005622,GO:GO:0003779,GO:GO:0030042,GO:GO:0015629	ADF4,ATADF4	actin depolymerizing factor 4
Phvul.011G121900.1	Chr11	21318621..21319128	46.26	-12.14	-3.6	3.18e-14	8.03e-13	1e-09	Phvul.011G121900.1
Phvul.001G024900.1	Chr01	2226702..2228463	12.37	41.61	5.38	3.26e-14	8.25e-13	1.03e-09	Phvul.001G024900.1	PF02984,PF00134	PTHR10177,PTHR10177:SF242		GO:GO:0005634	CYCD3,CYCD3;1	CYCLIN D3;1
Phvul.010G018900.1	Chr10	complement(2942960..2948437)	4.3	12.49	3.64	3.38e-14	8.52e-13	1.07e-09	Phvul.010G018900.1	PF08276,PF00954,PF01453,PF07714	PTHR27002,PTHR27002:SF157	2.7.11.1	GO:GO:0048544,GO:GO:0006468,GO:GO:0004672		S-locus lectin protein kinase family protein
Phvul.006G061500.1	Chr06	17873023..17877116	106.88	-9.04	-3.18	3.55e-14	8.96e-13	1.12e-09	Phvul.006G061500.1	PF01490	PTHR22950,PTHR22950:SF277			AAP7	amino acid permease 7
Phvul.008G269600.1	Chr08	complement(57975591..57979296)	116.28	9.05	3.18	3.57e-14	9.01e-13	1.13e-09	Phvul.008G269600.1		PTHR20884,PTHR20884:SF10	2.7.7.69	GO:GO:0080048	VTC2	mannose-1-phosphate guanylyltransferase (GDP)s;GDP-galactose:mannose-1-phosphate guanylyltransferases;GDP-galactose:glucose-1-phosphate guanylyltransferases;GDP-galactose:myoinositol-1-phosphate guanylyltransferases;glucose-1-phosphate guanylyltransferase
Phvul.002G099000.1	Chr02	19281751..19286728	5.07	7.76	2.96	3.69e-14	9.28e-13	1.17e-09	Phvul.002G099000.1	PF07690	PTHR24064,PTHR24064:SF210		GO:GO:0055085,GO:GO:0016021	PHT1;9	phosphate transporter 1;9
Phvul.003G255500.1	Chr03	48323712..48328006	32.2	-4.37	-2.13	3.79e-14	9.53e-13	1.2e-09	Phvul.003G255500.1		PTHR35490,PTHR35490:SF1
Phvul.002G326600.1	Chr02	complement(48486270..48487996)	17.61	9.73	3.28	3.8e-14	9.55e-13	1.2e-09	Phvul.002G326600.1	PF14226,PF03171	PTHR10209,PTHR10209:SF193	1.14.17.4	GO:GO:0055114,GO:GO:0016491	ACO4,EAT1,EFE	ethylene-forming enzyme
Phvul.011G086600.1	Chr11	8366284..8367709	14	58.2	5.86	3.85e-14	9.68e-13	1.22e-09	Phvul.011G086600.1		PTHR10593,PTHR10593:SF41				C2H2 and C2HC zinc fingers superfamily protein
Phvul.006G163800.1	Chr06	27473027..27475278	30.12	3.78	1.92	3.87e-14	9.73e-13	1.23e-09	Phvul.006G163800.1	PF00067	PTHR24286,PTHR24286:SF0		GO:GO:0055114,GO:GO:0020037,GO:GO:0016705,GO:GO:0005506	CYP710A1	cytochrome P450, family 710, subfamily A, polypeptide 1
Phvul.002G278300.1	Chr02	44261232..44264439	14.53	4.98	2.32	3.94e-14	9.88e-13	1.25e-09	Phvul.002G278300.1	PF03765,PF00650	PTHR23324,PTHR23324:SF48				SEC14 cytosolic factor family protein / phosphoglyceride transfer family protein
Phvul.008G207900.1	Chr08	51932589..51936106	5.29	-171.09	-7.42	3.94e-14	9.88e-13	1.25e-09	Phvul.008G207900.1	PF00107,PF08240	PTHR11695,PTHR11695:SF492	1.1.1.1	GO:GO:0055114,GO:GO:0016491,GO:GO:0008270		Zinc-binding alcohol dehydrogenase family protein
Phvul.006G133600.1	Chr06	24812247..24818368	3.34	17.81	4.15	4.05e-14	1.01e-12	1.28e-09	Phvul.006G133600.1	PF01794,PF08022,PF08030	PTHR11972	1.16.1.7	GO:GO:0055114,GO:GO:0016491	ATFRO7,FRO7	ferric reduction oxidase 7
Phvul.007G025700.1	Chr07	1870202..1871692	9.97	-12.66	-3.66	4.05e-14	1.01e-12	1.28e-09	Phvul.007G025700.1	PF12695	PTHR23024,PTHR23024:SF194	3.1.1.1		AtCXE17,CXE17	carboxyesterase 17
Phvul.002G314100.1	Chr02	47476474..47480195	6.65	95.09	6.57	4.11e-14	1.03e-12	1.3e-09	Phvul.002G314100.1	PF00171	PTHR11699,PTHR11699:SF182	1.2.1.5	GO:GO:0055114,GO:GO:0016491,GO:GO:0008152	ALDH1A,ALDH2C4,REF1	aldehyde dehydrogenase 2C4
Phvul.006G028600.1	Chr06	12241634..12247379	28.22	-3.84	-1.94	4.15e-14	1.04e-12	1.31e-09	Phvul.006G028600.1	PF13450	PTHR10742,PTHR10742:SF238	1.5.3.17		ATPAO2,PAO2	polyamine oxidase 2
Phvul.003G130500.1	Chr03	32014318..32014903	102.21	4.8	2.26	4.34e-14	1.08e-12	1.37e-09	Phvul.003G130500.1	PF08246	PTHR12411,PTHR12411:SF336	3.4.22.16	GO:GO:0008234	AALP,ALP,SAG2	aleurain-like protease
Phvul.003G058100.1	Chr03	7690837..7693324	18.43	18.19	4.19	4.36e-14	1.09e-12	1.38e-09	Phvul.003G058100.1	PF05057	PTHR31828,PTHR31828:SF1	3.1.1.32			alpha/beta-Hydrolases superfamily protein
Phvul.007G044500.1	Chr07	complement(3533951..3534754)	438.82	-9.4	-3.23	4.39e-14	1.09e-12	1.39e-09	Phvul.007G044500.1	PF13912	PTHR26374,PTHR26374:SF208			AZF2,ZF2	zinc-finger protein 2
Phvul.009G080100.1	Chr09	12915505..12920902	8.37	-4.96	-2.31	4.42e-14	1.1e-12	1.4e-09	Phvul.009G080100.1	PF01189	PTHR22807,PTHR22807:SF4	2.1.1.176	GO:GO:0008168		S-adenosyl-L-methionine-dependent methyltransferases superfamily protein
Phvul.002G019800.1	Chr02	complement(2179458..2181828)	6.65	35.32	5.14	4.52e-14	1.12e-12	1.43e-09	Phvul.002G019800.1	PF01734	PTHR32176		GO:GO:0006629	AtPLAIVC,PLA V,PLP4	PATATIN-like protein 4
Phvul.007G099700.1	Chr07	complement(10658806..10660153)	357.81	10.47	3.39	4.54e-14	1.13e-12	1.44e-09	Phvul.007G099700.1					ATEXT3,EXT3,RSH	extensin 3
Phvul.004G154400.1	Chr04	complement(43604661..43608504)	23.08	4.69	2.23	4.65e-14	1.16e-12	1.47e-09	Phvul.004G154400.1	PF05623	PTHR31343,PTHR31343:SF5				Protein of unknown function (DUF789)
Phvul.011G004400.1	Chr11	328771..330869	16.12	8.98	3.17	4.67e-14	1.16e-12	1.48e-09	Phvul.011G004400.1	PF04674	PTHR31279,PTHR31279:SF7			EXL3	EXORDIUM like 3
Phvul.003G090200.1	Chr03	17889308..17889779	90.74	-73.04	-6.19	4.76e-14	1.18e-12	1.51e-09	Phvul.003G090200.1		PTHR33220,PTHR33220:SF1
Phvul.003G019500.1	Chr03	complement(1731650..1735699)	9.73	-4.03	-2.01	4.83e-14	1.2e-12	1.53e-09	Phvul.003G019500.1	PF13962,PF12796	PTHR24186,PTHR24186:SF9				Ankyrin repeat family protein
Phvul.006G189500.1	Chr06	29746000..29747550	32.21	15.2	3.93	4.84e-14	1.2e-12	1.53e-09	Phvul.006G189500.1	PF01344	PTHR24412,PTHR24412:SF243		GO:GO:0005515		Galactose oxidase/kelch repeat superfamily protein
Phvul.007G058600.1	Chr07	4883398..4884735	70.13	-7.55	-2.92	4.84e-14	1.2e-12	1.53e-09	Phvul.007G058600.1	PF14368	PTHR33044,PTHR33044:SF13				Bifunctional inhibitor/lipid-transfer protein/seed storage 2S albumin superfamily protein
Phvul.006G176600.1	Chr06	28695619..28698518	8.06	-5.63	-2.49	4.87e-14	1.21e-12	1.54e-09	Phvul.006G176600.1		PTHR23315,PTHR23315:SF131	6.3.2.19			ARM repeat superfamily protein
Phvul.011G053800.2	Chr11	complement(4564998..4568542)	7.2	11.63	3.54	5.07e-14	1.25e-12	1.61e-09	Phvul.011G053800.2	PF00294	PTHR10584,PTHR10584:SF168	2.7.1.4			pfkB-like carbohydrate kinase family protein
Phvul.003G228700.1	Chr03	44882912..44888182	4.17	12.14	3.6	5.15e-14	1.27e-12	1.63e-09	Phvul.003G228700.1	PF03372	PTHR11200,PTHR11200:SF107	3.1.3.56		5PTASE2,AT5PTASE2,IP5PII	myo-inositol polyphosphate 5-phosphatase 2
Phvul.009G080200.1	Chr09	complement(12921534..12922280)	1612.38	-12.79	-3.68	5.2e-14	1.28e-12	1.64e-09	Phvul.009G080200.1	PF00011	PTHR11527,PTHR11527:SF93			HSP17.6II	17.6 kDa class II heat shock protein
Phvul.003G228700.2	Chr03	44884631..44888182	12.12	5.38	2.43	5.23e-14	1.29e-12	1.65e-09	Phvul.003G228700.2		PTHR11200,PTHR11200:SF107	3.1.3.56		5PTASE2,AT5PTASE2,IP5PII	myo-inositol polyphosphate 5-phosphatase 2
Phvul.003G095000.1	Chr03	complement(20872005..20872940)	71.28	-8.86	-3.15	5.34e-14	1.32e-12	1.69e-09	Phvul.003G095000.1	PF04819	PTHR16007,PTHR16007:SF29				Family of unknown function (DUF716)
Phvul.004G114600.2	Chr04	37669820..37673449	70.01	-5.54	-2.47	5.36e-14	1.32e-12	1.7e-09	Phvul.004G114600.2	PF00501	PTHR24095,PTHR24095:SF171	6.2.1.8	GO:GO:0008152,GO:GO:0003824		AMP-dependent synthetase and ligase family protein
Phvul.006G146700.1	Chr06	26031804..26038179	5.57	-4.45	-2.15	5.58e-14	1.37e-12	1.77e-09	Phvul.006G146700.1	PF02485	PTHR31042,PTHR31042:SF2		GO:GO:0016020,GO:GO:0008375		Core-2/I-branching beta-1,6-N-acetylglucosaminyltransferase family protein
Phvul.002G067200.1	Chr02	8154166..8156347	38.05	5.21	2.38	5.62e-14	1.38e-12	1.78e-09	Phvul.002G067200.1	PF00046,PF02183	PTHR24326,PTHR24326:SF190		GO:GO:0003677,GO:GO:0043565,GO:GO:0006355,GO:GO:0003700	ATHB-1,ATHB1,HAT5,HB-1,HD-ZIP-1	homeobox 1
Phvul.004G054600.1	Chr04	7075125..7079504	40.75	-3.5	-1.81	5.6e-14	1.38e-12	1.77e-09	Phvul.004G054600.1	PF00571,PF00654	PTHR11689,PTHR11689:SF67		GO:GO:0055085,GO:GO:0016020,GO:GO:0006821,GO:GO:0005247	ATCLC-B,CLC-B	chloride channel B
Phvul.003G087700.1	Chr03	15564743..15567448	6.68	-84.71	-6.4	5.75e-14	1.41e-12	1.82e-09	Phvul.003G087700.1	PF05701	PTHR32054,PTHR32054:SF3				Plant protein of unknown function (DUF827)
Phvul.008G279600.1	Chr08	complement(58639788..58643941)	8.53	9.93	3.31	5.87e-14	1.44e-12	1.86e-09	Phvul.008G279600.1	PF03552	PTHR13301,PTHR13301:SF54	2.4.1.12	GO:GO:0030244,GO:GO:0016760,GO:GO:0016020	ATCSLE1,CSLE1	cellulose synthase like E1
Phvul.007G190000.1	Chr07	42624373..42625124	21.1	-6.9	-2.79	5.95e-14	1.46e-12	1.88e-09	Phvul.007G190000.1		PTHR34538,PTHR34538:SF2
Phvul.009G065500.2	Chr09	11205876..11210331	26.71	-4.03	-2.01	6.03e-14	1.48e-12	1.91e-09	Phvul.009G065500.2	PF00170	PTHR22952,PTHR22952:SF194		GO:GO:0043565,GO:GO:0006355,GO:GO:0003700	ABF2,AREB1,ATAREB1	abscisic acid responsive elements-binding factor 2
Phvul.008G116600.1	Chr08	14388403..14394848	3.1	13.45	3.75	6.08e-14	1.49e-12	1.92e-09	Phvul.008G116600.1	PF08659	PTHR24322,PTHR24322:SF593	1.1.1.206			NAD(P)-binding Rossmann-fold superfamily protein
Phvul.005G183600.1	Chr05	40437581..40441082	76.11	6.35	2.67	6.16e-14	1.51e-12	1.95e-09	Phvul.005G183600.1	PF00067	PTHR24279,PTHR24279:SF57	1.14.13.78	GO:GO:0055114,GO:GO:0020037,GO:GO:0016705,GO:GO:0005506	ATKO1,CYP701A3,GA3	GA requiring 3
Phvul.007G100900.1	Chr07	complement(10966196..10970519)	10.15	-4.94	-2.31	6.16e-14	1.51e-12	1.95e-09	Phvul.007G100900.1	PF00005,PF01061	PTHR19241,PTHR19241:SF303		GO:GO:0016887,GO:GO:0005524,GO:GO:0016020		ABC-2 type transporter family protein
Phvul.009G021800.1	Chr09	4860316..4863593	8.04	-18.44	-4.2	6.17e-14	1.51e-12	1.95e-09	Phvul.009G021800.1		PTHR35112
Phvul.003G287000.1	Chr03	51294378..51295157	117.94	850.36	9.73	6.22e-14	1.52e-12	1.97e-09	Phvul.003G287000.1	PF00139	PTHR32401,PTHR32401:SF5		GO:GO:0030246		Concanavalin A-like lectin protein kinase family protein
Phvul.006G144600.1	Chr06	complement(25822307..25824383)	12.89	101.78	6.67	6.25e-14	1.52e-12	1.98e-09	Phvul.006G144600.1	PF05627	PTHR33159,PTHR33159:SF8			RIN4	RPM1 interacting protein 4
Phvul.009G144100.1	Chr09	complement(21031439..21033715)	12.75	15.89	3.99	6.26e-14	1.53e-12	1.98e-09	Phvul.009G144100.1	PF14543	PTHR13683,PTHR13683:SF259	3.4.23.12	GO:GO:0006508,GO:GO:0004190		Eukaryotic aspartyl protease family protein
Phvul.001G230500.1	Chr01	49176444..49179604	148.08	10.79	3.43	6.37e-14	1.55e-12	2.02e-09	Phvul.001G230500.1	PF12041,PF03514	PTHR31636,PTHR31636:SF47			RGA,RGA1	GRAS family transcription factor family protein
Phvul.008G117000.1	Chr08	complement(14479708..14486893)	1.57	-71.11	-6.15	6.41e-14	1.56e-12	2.03e-09	Phvul.008G117000.1	PF13561	PTHR24322,PTHR24322:SF593	1.1.1.206			NAD(P)-binding Rossmann-fold superfamily protein
Phvul.009G045000.2	Chr09	complement(8704897..8709930)	2.81	-9.41	-3.23	6.47e-14	1.57e-12	2.05e-09	Phvul.009G045000.2	PF00072,PF06203	PTHR26402,PTHR26402:SF560		GO:GO:0000160,GO:GO:0005515	APRR5,PRR5	pseudo-response regulator 5
Phvul.005G052500.1	Chr05	complement(6792804..6793658)	39.54	71.03	6.15	6.59e-14	1.6e-12	2.09e-09	Phvul.005G052500.1	PF13847	PTHR32266,PTHR32266:SF11	2.5.1.43		ATNAS4,NAS4	nicotianamine synthase 4
Phvul.001G165500.1	Chr01	complement(42592897..42601687)	7.37	-3.75	-1.91	6.64e-14	1.61e-12	2.1e-09	Phvul.001G165500.1	PF00664,PF00005	PTHR24223,PTHR24223:SF189	3.6.3.44	GO:GO:0055085,GO:GO:0042626,GO:GO:0016021,GO:GO:0006810,GO:GO:0005524,GO:GO:0016887	ABCC5,ATABCC5,ATMRP5,MRP5	multidrug resistance-associated protein 5
Phvul.002G149800.1	Chr02	complement(29029843..29032323)	18.6	-5.09	-2.35	6.72e-14	1.63e-12	2.13e-09	Phvul.002G149800.1	PF00564	PTHR31066		GO:GO:0005515		Octicosapeptide/Phox/Bem1p family protein
Phvul.010G054400.1	Chr10	8600367..8602193	23.51	15.25	3.93	6.82e-14	1.65e-12	2.16e-09	Phvul.010G054400.1	PF00931,PF13676	PTHR11017,PTHR11017:SF155		GO:GO:0043531,GO:GO:0007165,GO:GO:0005515	RPP5	Disease resistance protein (TIR-NBS-LRR class) family
Phvul.005G063800.1	Chr05	complement(9284470..9286981)	6.58	-9.93	-3.31	6.96e-14	1.69e-12	2.2e-09	Phvul.005G063800.1	PF00067	PTHR24282,PTHR24282:SF53	1.14.13.173	GO:GO:0055114,GO:GO:0020037,GO:GO:0016705,GO:GO:0005506	CYP72A7	cytochrome P450, family 72, subfamily A, polypeptide 7
Phvul.008G276200.1	Chr08	complement(58486204..58489949)	6.81	9.98	3.32	7.11e-14	1.72e-12	2.25e-09	Phvul.008G276200.1	PF00664,PF00005	PTHR24223,PTHR24223:SF245	3.6.3.44	GO:GO:0055085,GO:GO:0042626,GO:GO:0016021,GO:GO:0006810,GO:GO:0005524,GO:GO:0016887	ATMRP3,MRP3	multidrug resistance-associated protein 3
Phvul.001G105700.2	Chr01	complement(26793560..26795924)	11.25	7.77	2.96	7.31e-14	1.77e-12	2.31e-09	Phvul.001G105700.2	PF04515	PTHR12385,PTHR12385:SF51				Plasma-membrane choline transporter family protein
Phvul.008G141700.1	Chr08	25163855..25166021	12.02	27.09	4.76	7.46e-14	1.8e-12	2.36e-09	Phvul.008G141700.1	PF03055	PTHR10543,PTHR10543:SF36	1.13.11.68,1.13.11.71		ATCCD7,CCD7,MAX3	carotenoid cleavage dioxygenase 7
Phvul.010G001600.1	Chr10	509078..511791	13.58	8.35	3.06	7.76e-14	1.87e-12	2.46e-09	Phvul.010G001600.1
Phvul.006G165800.1	Chr06	27671014..27672864	5.91	-24.26	-4.6	7.82e-14	1.88e-12	2.47e-09	Phvul.006G165800.1	PF09425,PF06200	PTHR33077,PTHR33077:SF17			JAZ8,TIFY5A	jasmonate-zim-domain protein 8
Phvul.001G259400.1	Chr01	complement(51487678..51491391)	23.83	4.36	2.13	7.86e-14	1.89e-12	2.49e-09	Phvul.001G259400.1	PF13561	PTHR24322,PTHR24322:SF619	1.1.1.100			NAD(P)-binding Rossmann-fold superfamily protein
Phvul.004G169200.1	Chr04	45066688..45068241	41.66	5.49	2.46	8.08e-14	1.95e-12	2.56e-09	Phvul.004G169200.1	PF13639	PTHR14155,PTHR14155:SF95		GO:GO:0008270,GO:GO:0005515		RING/U-box superfamily protein
Phvul.003G020000.1	Chr03	complement(1766801..1769529)	5.85	-8.44	-3.08	8.53e-14	2.05e-12	2.7e-09	Phvul.003G020000.1	PF14226,PF03171	PTHR10209,PTHR10209:SF148	1.14.20.2	GO:GO:0055114,GO:GO:0016491		2-oxoglutarate (2OG) and Fe(II)-dependent oxygenase superfamily protein
Phvul.002G222600.1	Chr02	complement(38716518..38721907)	27.86	-5.71	-2.51	9.48e-14	2.28e-12	3e-09	Phvul.002G222600.1	PF07887	PTHR31713,PTHR31713:SF2		GO:GO:0006950,GO:GO:0005516		Calmodulin-binding protein
Phvul.001G133600.1	Chr01	complement(37726212..37728725)	12.83	6.16	2.62	9.56e-14	2.3e-12	3.02e-09	Phvul.001G133600.1	PF00931	PTHR23155,PTHR23155:SF563		GO:GO:0043531		NB-ARC domain-containing disease resistance protein
Phvul.007G253200.1	Chr07	complement(49163379..49167532)	2.86	-22.77	-4.51	9.78e-14	2.35e-12	3.09e-09	Phvul.007G253200.1	PF05691	PTHR31268,PTHR31268:SF9			AtSIP2,SIP2	seed imbibition 2
Phvul.008G114200.1	Chr08	13775089..13782137	2.87	47.93	5.58	1e-13	2.4e-12	3.17e-09	Phvul.008G114200.1	PF00854	PTHR11654,PTHR11654:SF79		GO:GO:0016020,GO:GO:0006810,GO:GO:0005215		Major facilitator superfamily protein
Phvul.001G008900.1	Chr01	758262..760057	36.05	-9.38	-3.23	1.03e-13	2.47e-12	3.26e-09	Phvul.001G008900.1	PF00067	PTHR24298,PTHR24298:SF86		GO:GO:0055114,GO:GO:0020037,GO:GO:0016705,GO:GO:0005506	CYP71B36	cytochrome P450, family 71, subfamily B, polypeptide 36
Phvul.005G025700.1	Chr05	complement(2333592..2336056)	34.38	9.06	3.18	1.06e-13	2.54e-12	3.35e-09	Phvul.005G025700.1	PF13837	PTHR31307,PTHR31307:SF7				sequence-specific DNA binding transcription factors
Phvul.006G208400.1	Chr06	complement(31057924..31059662)	11.77	16.96	4.08	1.08e-13	2.59e-12	3.43e-09	Phvul.006G208400.1	PF00201	PTHR11926,PTHR11926:SF227	2.4.1.273	GO:GO:0016758,GO:GO:0008152		UDP-Glycosyltransferase superfamily protein
Phvul.011G024800.1	Chr11	complement(2073568..2075676)	7.8	-8.62	-3.11	1.08e-13	2.59e-12	3.42e-09	Phvul.011G024800.1	PF01357	PTHR31692,PTHR31692:SF4			ATEXLA2,ATEXPL2,ATHEXP BETA 2.2,EXLA2,EXPL2	expansin-like A2
Phvul.003G217800.1	Chr03	complement(43427043..43432069)	11.54	8.79	3.14	1.11e-13	2.65e-12	3.5e-09	Phvul.003G217800.1	PF07731,PF00394,PF07732	PTHR11709,PTHR11709:SF82	1.10.3.3	GO:GO:0055114,GO:GO:0016491,GO:GO:0005507	SKU5	Cupredoxin superfamily protein
Phvul.002G111900.1	Chr02	complement(22774390..22777865)	10.72	-12.98	-3.7	1.14e-13	2.73e-12	3.62e-09	Phvul.002G111900.1	PF00067	PTHR24298,PTHR24298:SF73		GO:GO:0055114,GO:GO:0020037,GO:GO:0016705,GO:GO:0005506	CYP84A1,FAH1	ferulic acid 5-hydroxylase 1
Phvul.011G042000.1	Chr11	complement(3658063..3661805)	20.43	3.81	1.93	1.17e-13	2.8e-12	3.71e-09	Phvul.011G042000.1	PF08263,PF00560,PF00069,PF13855	PTHR27000,PTHR27000:SF23	2.7.11.1,2.7.10.2	GO:GO:0005515,GO:GO:0006468,GO:GO:0005524,GO:GO:0004672	ATCLV1,CLV1,FAS3,FLO5	Leucine-rich receptor-like protein kinase family protein
Phvul.007G058400.1	Chr07	complement(4857640..4861180)	18.93	9.85	3.3	1.2e-13	2.87e-12	3.81e-09	Phvul.007G058400.1	PF04570	PTHR33059,PTHR33059:SF26				Protein of unknown function (DUF581)
Phvul.006G110800.1	Chr06	complement(22651330..22656397)	12.07	-3.9	-1.96	1.34e-13	3.19e-12	4.24e-09	Phvul.006G110800.1	PF00153	PTHR24089,PTHR24089:SF329			ADNT1	adenine nucleotide transporter 1
Phvul.008G253300.1	Chr08	complement(56737705..56740644)	144.27	-7.08	-2.82	1.42e-13	3.39e-12	4.5e-09	Phvul.008G253300.1		PTHR33494,PTHR33494:SF1
Phvul.001G084000.1	Chr01	complement(14986698..14988815)	12.57	-14.69	-3.88	1.43e-13	3.4e-12	4.52e-09	Phvul.001G084000.1	PF00847	PTHR31190,PTHR31190:SF1		GO:GO:0006355,GO:GO:0003700		Integrase-type DNA-binding superfamily protein
Phvul.009G159300.1	Chr09	23102730..23109132	25.37	-4.12	-2.04	1.46e-13	3.46e-12	4.6e-09	Phvul.009G159300.1	PF02861,PF07728,PF00004,PF10431	PTHR11638,PTHR11638:SF118		GO:GO:0019538,GO:GO:0016887,GO:GO:0005524	CLPD,ERD1,SAG15	Clp ATPase
Phvul.005G115900.1	Chr05	complement(33511213..33512412)	9.95	-11.53	-3.53	1.48e-13	3.52e-12	4.69e-09	Phvul.005G115900.1	PF00069	PTHR24361,PTHR24361:SF380	2.7.11.25	GO:GO:0006468,GO:GO:0005524,GO:GO:0004672	MAPKKK15	mitogen-activated protein kinase kinase kinase 15
Phvul.004G101700.1	Chr04	30140220..30146311	24.94	4.08	2.03	1.49e-13	3.53e-12	4.72e-09	Phvul.004G101700.1	PF02887,PF00224	PTHR11817,PTHR11817:SF2	2.7.1.40	GO:GO:0030955,GO:GO:0006096,GO:GO:0004743,GO:GO:0000287	PKP-BETA1,PKP1,PKP2	plastidic pyruvate kinase beta subunit 1
Phvul.005G158600.1	Chr05	38414904..38419964	16.64	6.99	2.81	1.49e-13	3.53e-12	4.7e-09	Phvul.005G158600.1		PTHR10593,PTHR10593:SF24			AtIDD7,IDD7	indeterminate(ID)-domain 7
Phvul.008G034300.1	Chr08	2877060..2880429	9.79	7.91	2.98	1.49e-13	3.53e-12	4.7e-09	Phvul.008G034300.1	PF00201	PTHR11926,PTHR11926:SF265	2.4.1.203	GO:GO:0016758,GO:GO:0008152		UDP-Glycosyltransferase superfamily protein
Phvul.011G155300.1	Chr11	41014856..41029550	4.66	3.73	1.9	1.49e-13	3.53e-12	4.72e-09	Phvul.011G155300.1	PF00612,PF00063	PTHR13140,PTHR13140:SF384	3.6.4.1	GO:GO:0005515,GO:GO:0016459,GO:GO:0005524,GO:GO:0003774	ATM2,ATM4,ATMYOS1	myosin 2
Phvul.010G139300.1	Chr10	complement(41137349..41143470)	21.13	-5.78	-2.53	1.53e-13	3.61e-12	4.83e-09	Phvul.010G139300.1	PF02140,PF01301	PTHR23421,PTHR23421:SF74	3.2.1.23	GO:GO:0030246,GO:GO:0005975,GO:GO:0004553	BGAL1	beta galactosidase 1
Phvul.010G129000.1	Chr10	complement(39891173..39893446)	54.33	5.17	2.37	1.53e-13	3.62e-12	4.84e-09	Phvul.010G129000.1	PF07714	PTHR27001,PTHR27001:SF227	2.7.11.1	GO:GO:0006468,GO:GO:0004672		Protein kinase superfamily protein
Phvul.003G214100.1	Chr03	complement(42954231..42956480)	15.32	6.93	2.79	1.56e-13	3.69e-12	4.94e-09	Phvul.003G214100.1	PF05922,PF02225,PF00082	PTHR10795,PTHR10795:SF369	3.4.21.25	GO:GO:0006508,GO:GO:0004252	SDD1	Subtilase family protein
Phvul.009G239900.1	Chr09	complement(35270635..35276258)	4.94	16.94	4.08	1.57e-13	3.7e-12	4.96e-09	Phvul.009G239900.1	PF07714	PTHR27009,PTHR27009:SF17	2.7.11.1	GO:GO:0006468,GO:GO:0004672		Protein kinase superfamily protein
Phvul.002G061300.1	Chr02	6704172..6705363	19.55	-288.75	-8.17	1.61e-13	3.8e-12	5.09e-09	Phvul.002G061300.1	PF04640	PTHR31065,PTHR31065:SF1				PLATZ transcription factor family protein
Phvul.006G187600.1	Chr06	complement(29584697..29603097)	3.63	3.51	1.81	1.63e-13	3.85e-12	5.16e-09	Phvul.006G187600.1		PTHR35130,PTHR35130:SF1			SFR6	sensitive to freezing 6
Phvul.009G190200.1	Chr09	28186663..28188944	12.02	7.23	2.85	1.64e-13	3.86e-12	5.19e-09	Phvul.009G190200.1	PF02183,PF00046	PTHR24326,PTHR24326:SF276		GO:GO:0043565,GO:GO:0006355,GO:GO:0003700,GO:GO:0003677	ATHB-1,ATHB1,HAT5,HB-1,HD-ZIP-1	homeobox 1
Phvul.001G226800.1	Chr01	48825991..48829437	6.33	8.65	3.11	1.7e-13	4.01e-12	5.39e-09	Phvul.001G226800.1	PF00481	PTHR13832,PTHR13832:SF158	3.1.3.16	GO:GO:0003824,GO:GO:0006470,GO:GO:0004722		Protein phosphatase 2C family protein
Phvul.010G100200.1	Chr10	complement(35585976..35588616)	39.64	-3.19	-1.67	1.71e-13	4.03e-12	5.42e-09	Phvul.010G100200.1	PF00179	PTHR24067,PTHR24067:SF156	6.3.2.19		UBC5	ubiquitin-conjugating enzyme 5
Phvul.005G099500.1	Chr05	29982130..29983171	38.92	37.9	5.24	1.77e-13	4.16e-12	5.61e-09	Phvul.005G099500.1	PF02469	PTHR32077,PTHR32077:SF6			FLA9	FASCICLIN-like arabinoogalactan 9
Phvul.002G023400.1	Chr02	2498853..2503451	37.33	-6.42	-2.68	1.79e-13	4.2e-12	5.66e-09	Phvul.002G023400.1	PF07714	PTHR27005,PTHR27005:SF34	2.7.11.1	GO:GO:0006468,GO:GO:0004672		Protein kinase superfamily protein
Phvul.009G207300.1	Chr09	complement(30672689..30675626)	13.89	-12.62	-3.66	1.84e-13	4.32e-12	5.83e-09	Phvul.009G207300.1	PF12937,PF13516	PTHR24006,PTHR24006:SF501		GO:GO:0005515	EBF1,FBL6	EIN3-binding F box protein 1
Phvul.001G268700.1	Chr01	52034776..52036089	37.85	6.79	2.76	2.03e-13	4.77e-12	6.43e-09	Phvul.001G268700.1	PF08100,PF00891	PTHR11746,PTHR11746:SF98		GO:GO:0046983,GO:GO:0008171		O-methyltransferase family protein
Phvul.010G096100.1	Chr10	complement(34922569..34926467)	5.16	-12.59	-3.65	2.04e-13	4.78e-12	6.45e-09	Phvul.010G096100.1	PF05686	PTHR12203,PTHR12203:SF28	2.4.2.26		DTA2	downstream target of AGL15 2
Phvul.007G231600.1	Chr07	47123651..47126499	10	-8.89	-3.15	2.11e-13	4.93e-12	6.66e-09	Phvul.007G231600.1	PF00076	PTHR24012		GO:GO:0003676		RNA-binding (RRM/RBD/RNP motifs) family protein
Phvul.003G158700.1	Chr03	36408967..36412280	9.65	-5.12	-2.36	2.14e-13	5.02e-12	6.79e-09	Phvul.003G158700.1	PF07714,PF00704	PTHR27002,PTHR27002:SF1	2.7.11.1	GO:GO:0006468,GO:GO:0004672,GO:GO:0005975,GO:GO:0004553	CES101	lectin protein kinase family protein
Phvul.005G152900.1	Chr05	complement(37989265..37990592)	48.08	4.34	2.12	2.15e-13	5.02e-12	6.79e-09	Phvul.005G152900.1	PF13499	PTHR10891,PTHR10891:SF586			MSS3	Calcium-binding EF-hand family protein
Phvul.009G133100.1	Chr09	19575822..19582666	10.7	-3.5	-1.81	2.16e-13	5.04e-12	6.83e-09	Phvul.009G133100.1	PF01842	PTHR31096,PTHR31096:SF5	2.7.7.59	GO:GO:0016597,GO:GO:0008152	ACR3	ACT domain repeat 3
Phvul.003G022500.1	Chr03	1986135..1986698	36.76	80.95	6.34	2.18e-13	5.09e-12	6.9e-09	Phvul.003G022500.1
Phvul.010G002200.1	Chr10	555449..560880	16.4	3.98	1.99	2.18e-13	5.09e-12	6.9e-09	Phvul.010G002200.1
Phvul.008G015800.1	Chr08	1376890..1379073	216.49	11.55	3.53	2.22e-13	5.19e-12	7.04e-09	Phvul.008G015800.1	PF00248	PTHR11732,PTHR11732:SF220	2.3.1.170			NAD(P)-linked oxidoreductase superfamily protein
Phvul.004G025800.1	Chr04	complement(2628836..2629444)	52.34	8.2	3.04	2.28e-13	5.31e-12	7.21e-09	Phvul.004G025800.1
Phvul.003G024600.1	Chr03	complement(2172247..2178407)	6.47	-6.08	-2.6	2.3e-13	5.36e-12	7.28e-09	Phvul.003G024600.1	PF03105,PF03124	PTHR10783,PTHR10783:SF35		GO:GO:0016021	PHO1;H1	EXS (ERD1/XPR1/SYG1) family protein
Phvul.009G182300.1	Chr09	26859474..26864172	9.79	-5.31	-2.41	2.31e-13	5.36e-12	7.3e-09	Phvul.009G182300.1	PF00171	PTHR11699,PTHR11699:SF187	1.2.1.19,1.2.1.8	GO:GO:0055114,GO:GO:0016491,GO:GO:0008152	ALDH10A8	aldehyde dehydrogenase 10A8
Phvul.001G226600.1	Chr01	48812004..48815341	6.05	-6.37	-2.67	2.35e-13	5.47e-12	7.45e-09	Phvul.001G226600.1	PF00929	PTHR13058,PTHR13058:SF19	2.7.7.7			Polynucleotidyl transferase, ribonuclease H-like superfamily protein
Phvul.005G042200.1	Chr05	complement(4206438..4207137)	259.35	-10.41	-3.38	2.35e-13	5.47e-12	7.45e-09	Phvul.005G042200.1		PTHR34268,PTHR34268:SF2
Phvul.007G173900.1	Chr07	complement(40768228..40778767)	6.82	-3.67	-1.88	2.4e-13	5.56e-12	7.58e-09	Phvul.007G173900.1	PF00364,PF13535,PF02785,PF00289	PTHR18866	6.4.1.4		MCCA	methylcrotonyl-CoA carboxylase alpha chain, mitochondrial / 3-methylcrotonyl-CoA carboxylase 1 (MCCA)
Phvul.007G078600.1	Chr07	7402550..7404529	1085.94	8.22	3.04	2.42e-13	5.6e-12	7.64e-09	Phvul.007G078600.1
Phvul.009G210000.1	Chr09	31029034..31031648	28.28	-5.64	-2.49	2.44e-13	5.66e-12	7.73e-09	Phvul.009G210000.1	PF07690	PTHR11662,PTHR11662:SF153		GO:GO:0055085,GO:GO:0016021		Major facilitator superfamily protein
Phvul.002G173900.1	Chr02	complement(32357057..32359387)	17.92	15.41	3.95	2.47e-13	5.72e-12	7.81e-09	Phvul.002G173900.1	PF00067	PTHR24298,PTHR24298:SF79	1.14.13.21	GO:GO:0055114,GO:GO:0020037,GO:GO:0016705,GO:GO:0005506	CYP78A5,KLU	cytochrome P450, family 78, subfamily A, polypeptide 5
Phvul.001G066700.1	Chr01	8564152..8565089	21.96	-24.46	-4.61	2.48e-13	5.75e-12	7.86e-09	Phvul.001G066700.1						RING/U-box superfamily protein
Phvul.010G009600.1	Chr10	complement(1515567..1524256)	9.85	4.1	2.03	2.56e-13	5.91e-12	8.09e-09	Phvul.010G009600.1	PF01694	PTHR22936,PTHR22936:SF38		GO:GO:0016021,GO:GO:0004252,GO:GO:0006508	ATRBL1,RBL1	RHOMBOID-like 1
Phvul.003G087900.1	Chr03	15595009..15596336	13.86	11.22	3.49	2.56e-13	5.92e-12	8.11e-09	Phvul.003G087900.1	PF00582	PTHR31964,PTHR31964:SF10	6.3.2.19	GO:GO:0006950		Adenine nucleotide alpha hydrolases-like superfamily protein
Phvul.007G026300.1	Chr07	1912289..1916874	18.83	4.92	2.3	2.6e-13	6e-12	8.22e-09	Phvul.007G026300.1	PF02817,PF00364,PF00198	PTHR23151,PTHR23151:SF61	2.3.1.12	GO:GO:0016746,GO:GO:0008152	LTA2,PLE2	2-oxoacid dehydrogenases acyltransferase family protein
Phvul.009G103100.1	Chr09	complement(15601579..15603919)	11.44	95.84	6.58	2.83e-13	6.52e-12	8.94e-09	Phvul.009G103100.1	PF13855,PF08263,PF07714	PTHR27008,PTHR27008:SF5	2.7.11.1	GO:GO:0005515,GO:GO:0006468,GO:GO:0004672		Leucine-rich repeat protein kinase family protein
Phvul.011G166600.1	Chr11	43615366..43618021	6.14	33.16	5.05	2.9e-13	6.68e-12	9.16e-09	Phvul.011G166600.1
Phvul.006G082500.1	Chr06	20149658..20151427	18.08	7.69	2.94	2.92e-13	6.73e-12	9.23e-09	Phvul.006G082500.1	PF01230	PTHR23089,PTHR23089:SF19	3.6.1.29		FHIT	FRAGILE HISTIDINE TRIAD
Phvul.011G122100.1	Chr11	complement(21506429..21507751)	46.85	5.06	2.34	3.08e-13	7.08e-12	9.73e-09	Phvul.011G122100.1	PF08100,PF00891	PTHR11746,PTHR11746:SF83		GO:GO:0046983,GO:GO:0008171		O-methyltransferase family protein
Phvul.004G025700.1	Chr04	2620084..2627427	31.59	-4.25	-2.09	3.12e-13	7.18e-12	9.87e-09	Phvul.004G025700.1	PF00690,PF00702,PF00122	PTHR24093,PTHR24093:SF264	3.6.3.6	GO:GO:0046872,GO:GO:0000166	AHA11,HA11	H(+)-ATPase 11
Phvul.009G078400.2	Chr09	12764108..12770520	6.5	31.81	4.99	3.14e-13	7.23e-12	9.95e-09	Phvul.009G078400.2	PF00067	PTHR24301,PTHR24301:SF2	1.14.14.1	GO:GO:0055114,GO:GO:0020037,GO:GO:0016705,GO:GO:0005506	CYP711A1,MAX1	cytochrome P450, family 711, subfamily A, polypeptide 1
Phvul.002G095600.1	Chr02	17366512..17373433	5.81	-4.2	-2.07	3.21e-13	7.37e-12	1.01e-08	Phvul.002G095600.1	PF10250	PTHR31288,PTHR31288:SF10				O-fucosyltransferase family protein
Phvul.005G148300.1	Chr05	complement(37587522..37590945)	28.7	4.39	2.14	3.25e-13	7.45e-12	1.03e-08	Phvul.005G148300.1	PF00153	PTHR24089,PTHR24089:SF316			AAC2	ADP/ATP carrier 2
Phvul.004G018900.1	Chr04	1950512..1956987	39.44	5.87	2.55	3.39e-13	7.78e-12	1.07e-08	Phvul.004G018900.1	PF03098	PTHR11903,PTHR11903:SF14			ALPHA-DOX1,DIOX1,DOX1,PADOX-1	Peroxidase superfamily protein
Phvul.007G062800.1	Chr07	complement(5479953..5487986)	3.07	-4.83	-2.27	3.43e-13	7.85e-12	1.08e-08	Phvul.007G062800.1	PF16487,PF16488,PF08699,PF16486,PF02170,PF02171	PTHR22891,PTHR22891:SF45		GO:GO:0005515,GO:GO:0003676	AGO10,PNH,ZLL	Stabilizer of iron transporter SufD / Polynucleotidyl transferase
Phvul.008G179000.1	Chr08	complement(47235718..47240822)	11.95	4.78	2.26	3.43e-13	7.85e-12	1.08e-08	Phvul.008G179000.1		PTHR24006,PTHR24006:SF430			AFB5	auxin F-box protein 5
Phvul.007G211400.1	Chr07	44977220..44979547	16.63	15.53	3.96	3.45e-13	7.91e-12	1.09e-08	Phvul.007G211400.1	PF00295	PTHR31375,PTHR31375:SF43	3.2.1.15	GO:GO:0005975,GO:GO:0004650		Pectin lyase-like superfamily protein
Phvul.003G021300.1	Chr03	complement(1883804..1886583)	12.84	12.36	3.63	3.51e-13	8.03e-12	1.11e-08	Phvul.003G021300.1	PF16916,PF01545	PTHR11562,PTHR11562:SF60		GO:GO:0055085,GO:GO:0016021,GO:GO:0008324,GO:GO:0006812		Cation efflux family protein
Phvul.003G186000.1	Chr03	39802814..39805224	10.13	-14.59	-3.87	3.53e-13	8.06e-12	1.12e-08	Phvul.003G186000.1	PF00984,PF03720,PF03721	PTHR11374,PTHR11374:SF28	1.1.1.22	GO:GO:0055114,GO:GO:0051287,GO:GO:0016616		UDP-glucose 6-dehydrogenase family protein
Phvul.003G295900.1	Chr03	complement(52114312..52115975)	23.95	-5.36	-2.42	3.59e-13	8.19e-12	1.13e-08	Phvul.003G295900.1		PTHR36345,PTHR36345:SF1			MEE14	maternal effect embryo arrest 14
Phvul.009G162000.1	Chr09	complement(23563688..23566524)	3.48	-36.12	-5.17	3.63e-13	8.29e-12	1.15e-08	Phvul.009G162000.1	PF00010	PTHR31945,PTHR31945:SF2		GO:GO:0046983	ATICE1,ICE1,SCRM	basic helix-loop-helix (bHLH) DNA-binding superfamily protein
Phvul.010G064100.1	Chr10	12052256..12055594	6.95	6.88	2.78	3.7e-13	8.44e-12	1.17e-08	Phvul.010G064100.1	PF01187	PTHR11954,PTHR11954:SF25	5.3.2.1,5.3.3.12			Tautomerase/MIF superfamily protein
Phvul.001G103200.1	Chr01	complement(23998627..24001807)	16.06	6.01	2.59	3.75e-13	8.54e-12	1.19e-08	Phvul.001G103200.1	PF01554	PTHR11206,PTHR11206:SF102		GO:GO:0055085,GO:GO:0016020,GO:GO:0015297,GO:GO:0015238,GO:GO:0006855		MATE efflux family protein
Phvul.007G217100.1	Chr07	45580701..45581962	53.53	6.4	2.68	3.79e-13	8.63e-12	1.2e-08	Phvul.007G217100.1	PF01501	PTHR13778,PTHR13778:SF8	2.4.1.43	GO:GO:0016757	GATL7	galacturonosyltransferase-like 7
Phvul.002G111700.1	Chr02	22747159..22751948	27.59	-3.53	-1.82	3.83e-13	8.72e-12	1.21e-08	Phvul.002G111700.1	PF02213	PTHR22884,PTHR22884:SF339		GO:GO:0005515		PHD finger family protein / SWIB complex BAF60b domain-containing protein / GYF domain-containing protein
Phvul.004G014600.1	Chr04	complement(1510144..1512716)	24.42	-19.39	-4.28	4.02e-13	9.14e-12	1.27e-08	Phvul.004G014600.1	PF00389,PF02826	PTHR10996,PTHR10996:SF171	1.2.1.2	GO:GO:0055114,GO:GO:0051287,GO:GO:0016616,GO:GO:0008152	FDH	formate dehydrogenase
Phvul.009G253300.1	Chr09	complement(36598132..36600662)	13.45	7.46	2.9	4.02e-13	9.14e-12	1.27e-08	Phvul.009G253300.1	PF04833	PTHR31052,PTHR31052:SF3		GO:GO:0031225,GO:GO:0016049,GO:GO:0010215	ATSEB1,COBL7,SEB1	COBRA-like protein-7 precursor
Phvul.007G205200.1	Chr07	44423693..44424198	28.08	-7.44	-2.9	4.04e-13	9.18e-12	1.28e-08	Phvul.007G205200.1		PTHR33511,PTHR33511:SF2
Phvul.002G054100.1	Chr02	complement(4932069..4933829)	101.4	3.67	1.88	4.08e-13	9.26e-12	1.29e-08	Phvul.002G054100.1	PF00201	PTHR11926,PTHR11926:SF190	2.4.1.128	GO:GO:0016758,GO:GO:0008152	UGT73B3	UDP-glucosyl transferase 73B3
Phvul.003G062900.1	Chr03	8679229..8697331	13.94	-4.12	-2.04	4.11e-13	9.31e-12	1.3e-08	Phvul.003G062900.1	PF01326	PTHR22931,PTHR22931:SF1	2.7.9.4	GO:GO:0016310,GO:GO:0016301,GO:GO:0005524	GWD,GWD1,SEX1,SOP,SOP1	Pyruvate phosphate dikinase, PEP/pyruvate binding domain
Phvul.007G158800.2	Chr07	complement(38513629..38518349)	6.76	15.66	3.97	4.32e-13	9.79e-12	1.37e-08	Phvul.007G158800.2	PF03372	PTHR11200,PTHR11200:SF115				DNAse I-like superfamily protein
Phvul.011G001700.1	Chr11	150848..152375	21.82	-5.01	-2.32	4.53e-13	1.03e-11	1.43e-08	Phvul.011G001700.1	PF13664	PTHR23241,PTHR23241:SF50				Late embryogenesis abundant protein (LEA) family protein
Phvul.006G105400.1	Chr06	22158811..22162650	5.57	9	3.17	4.68e-13	1.06e-11	1.48e-08	Phvul.006G105400.1	PF00155	PTHR10289,PTHR10289:SF5	4.1.2.5,4.1.2.48	GO:GO:0030170,GO:GO:0009058	THA1	threonine aldolase 1
Phvul.008G192400.1	Chr08	complement(49874653..49878008)	13.27	-7.36	-2.88	4.8e-13	1.08e-11	1.52e-08	Phvul.008G192400.1	PF00004	PTHR32429,PTHR32429:SF12		GO:GO:0005524	RCA	rubisco activase
Phvul.011G121300.1	Chr11	21239427..21240472	1908.34	-186.29	-7.54	4.86e-13	1.1e-11	1.54e-08	Phvul.011G121300.1		PTHR33047
Phvul.001G070500.1	Chr01	9314478..9331840	2.25	-5.53	-2.47	4.93e-13	1.11e-11	1.56e-08	Phvul.001G070500.1	PF08729	PTHR21669,PTHR21669:SF13				wound-responsive family protein
Phvul.003G112300.1	Chr03	complement(28223979..28231400)	12.11	4.2	2.07	4.91e-13	1.11e-11	1.55e-08	Phvul.003G112300.1	PF01134,PF00070,PF02852	PTHR22912,PTHR22912:SF165	1.8.1.4	GO:GO:0050660,GO:GO:0008033,GO:GO:0055114,GO:GO:0016491,GO:GO:0045454	LPD1,ptlpd1	lipoamide dehydrogenase 1
Phvul.009G004100.1	Chr09	797267..809207	4.71	4.34	2.12	4.89e-13	1.11e-11	1.55e-08	Phvul.009G004100.1	PF13920,PF00225	PTHR24115,PTHR24115:SF429	3.6.4.4	GO:GO:0008017,GO:GO:0007018,GO:GO:0005524,GO:GO:0003777,GO:GO:0005871		Kinesin motor family protein
Phvul.011G197400.1	Chr11	47439546..47442349	8.94	8.7	3.12	4.95e-13	1.12e-11	1.57e-08	Phvul.011G197400.1	PF00931	PTHR23155,PTHR23155:SF414		GO:GO:0043531		NB-ARC domain-containing disease resistance protein
Phvul.008G086900.1	Chr08	complement(8629913..8631928)	14.07	154.92	7.28	5e-13	1.13e-11	1.58e-08	Phvul.008G086900.1	PF00141	PTHR31388,PTHR31388:SF29	1.11.1.7	GO:GO:0055114,GO:GO:0020037,GO:GO:0006979,GO:GO:0004601		Peroxidase superfamily protein
Phvul.002G147300.1	Chr02	complement(28477186..28482035)	27.83	-3.39	-1.76	5.05e-13	1.14e-11	1.6e-08	Phvul.002G147300.1	PF10250	PTHR31933,PTHR31933:SF3				O-fucosyltransferase family protein
Phvul.002G239400.1	Chr02	40558650..40561863	22.01	7.26	2.86	5.09e-13	1.14e-11	1.61e-08	Phvul.002G239400.1	PF13855,PF07714	PTHR27000,PTHR27000:SF154	2.7.11.1	GO:GO:0005515,GO:GO:0006468,GO:GO:0004672	MEE62	Leucine-rich repeat protein kinase family protein
Phvul.006G101700.1	Chr06	21866846..21870121	11.47	-5.92	-2.57	5.14e-13	1.16e-11	1.63e-08	Phvul.006G101700.1	PF00170,PF12498	PTHR22952,PTHR22952:SF90		GO:GO:0043565,GO:GO:0006355,GO:GO:0003700	AtbZIP63,BZO2H3	bZIP transcription factor family protein
Phvul.003G246200.1	Chr03	complement(47189612..47192842)	15.42	4.86	2.28	5.27e-13	1.18e-11	1.67e-08	Phvul.003G246200.1	PF00300	PTHR23029,PTHR23029:SF51	3.1.3.3			Phosphoglycerate mutase family protein
Phvul.002G111300.1	Chr02	22651130..22652347	30.94	18.09	4.18	5.44e-13	1.22e-11	1.72e-08	Phvul.002G111300.1	PF12681	PTHR10374,PTHR10374:SF23	4.4.1.5			Lactoylglutathione lyase / glyoxalase I family protein
Phvul.001G155200.1	Chr01	complement(41268985..41272439)	53.68	4.52	2.18	5.53e-13	1.24e-11	1.75e-08	Phvul.001G155200.1	PF00690,PF00702,PF00689,PF00122	PTHR24093,PTHR24093:SF292	3.6.3.8	GO:GO:0046872,GO:GO:0000166		ATPase E1-E2 type family protein / haloacid dehalogenase-like hydrolase family protein
Phvul.002G048100.1	Chr02	complement(4480988..4483345)	6.97	11.1	3.47	5.93e-13	1.33e-11	1.88e-08	Phvul.002G048100.1	PF00291	PTHR10314,PTHR10314:SF123	4.2.1.20			Pyridoxal-5\'-phosphate-dependent enzyme family protein
Phvul.003G020500.1	Chr03	1804467..1810304	2.59	-10.06	-3.33	5.93e-13	1.33e-11	1.88e-08	Phvul.003G020500.1	PF05042	PTHR31495,PTHR31495:SF1	1.11.2.3			Caleosin-related family protein
Phvul.005G004400.1	Chr05	complement(329111..330812)	32.59	5.43	2.44	5.92e-13	1.33e-11	1.87e-08	Phvul.005G004400.1	PF08031,PF01565	PTHR32448	1.3.3.8	GO:GO:0055114,GO:GO:0050660,GO:GO:0016491		FAD-binding Berberine family protein
Phvul.007G261100.2	Chr07	complement(49924936..49927622)	70.21	-6.27	-2.65	6.01e-13	1.34e-11	1.9e-08	Phvul.007G261100.2	PF08327,PF09229	PTHR13009,PTHR13009:SF8		GO:GO:0006950,GO:GO:0051087,GO:GO:0001671		Aha1 domain-containing protein
Phvul.001G010900.1	Chr01	complement(950888..956952)	8.67	8.13	3.02	6.03e-13	1.35e-11	1.91e-08	Phvul.001G010900.1	PF01301	PTHR23421,PTHR23421:SF51	3.2.1.23	GO:GO:0005975,GO:GO:0004553	BGAL5	beta-galactosidase 5
Phvul.002G087000.2	Chr02	13763558..13766123	12.62	6.16	2.62	6.03e-13	1.35e-11	1.91e-08	Phvul.002G087000.2		PTHR19305,PTHR19305:SF7			ATSNAP33,ATSNAP33B,SNAP33,SNP33	soluble N-ethylmaleimide-sensitive factor adaptor protein 33
Phvul.010G120700.1	Chr10	38996419..38999301	21.88	5.69	2.51	6.14e-13	1.37e-11	1.94e-08	Phvul.010G120700.1	PF02365	PTHR31989,PTHR31989:SF5		GO:GO:0006355,GO:GO:0003677	NTL9	NAC transcription factor-like 9
Phvul.011G016200.1	Chr11	1270147..1271173	10.26	-43.42	-5.44	6.17e-13	1.37e-11	1.95e-08	Phvul.011G016200.1	PF00011	PTHR11527,PTHR11527:SF95			ATHSP23.6-MITO,HSP23.6-MITO	mitochondrion-localized small heat shock protein 23.6
Phvul.004G160000.1	Chr04	44168364..44170592	15.65	4.89	2.29	6.33e-13	1.41e-11	2e-08	Phvul.004G160000.1	PF05241	PTHR14207,PTHR14207:SF0		GO:GO:0047750,GO:GO:0016125,GO:GO:0016021	HYD1	C-8,7 sterol isomerase
Phvul.001G241200.1	Chr01	complement(50096595..50098225)	237.61	6.59	2.72	6.41e-13	1.43e-11	2.03e-08	Phvul.001G241200.1	PF00230	PTHR19139,PTHR19139:SF90		GO:GO:0016020,GO:GO:0006810,GO:GO:0005215	PIP1;4,PIP1E,TMP-C	plasma membrane intrinsic protein 1;4
Phvul.011G120900.1	Chr11	21198936..21199596	698.35	-173.47	-7.44	6.42e-13	1.43e-11	2.03e-08	Phvul.011G120900.1		PTHR37395,PTHR37395:SF2
Phvul.004G000800.1	Chr04	complement(69243..72924)	74.74	-4.87	-2.28	6.46e-13	1.44e-11	2.04e-08	Phvul.004G000800.1	PF02887,PF00224	PTHR11817,PTHR11817:SF5	2.7.1.40	GO:GO:0030955,GO:GO:0006096,GO:GO:0004743,GO:GO:0000287		Pyruvate kinase family protein
Phvul.006G007800.1	Chr06	4252089..4256742	7.64	180.04	7.49	6.5e-13	1.44e-11	2.06e-08	Phvul.006G007800.1	PF00450	PTHR11802,PTHR11802:SF66	3.4.16.6	GO:GO:0006508,GO:GO:0004185	scpl40	serine carboxypeptidase-like 40
Phvul.002G084000.1	Chr02	complement(13002774..13006753)	5.35	9.14	3.19	6.7e-13	1.49e-11	2.12e-08	Phvul.002G084000.1	PF02701	PTHR31089,PTHR31089:SF4		GO:GO:0006355,GO:GO:0003677	CDF3	cycling DOF factor 3
Phvul.007G140100.1	Chr07	complement(34520501..34521750)	31.49	-6.2	-2.63	6.76e-13	1.5e-11	2.14e-08	Phvul.007G140100.1	PF00071	PTHR24073,PTHR24073:SF536		GO:GO:0007264,GO:GO:0005525	ATRAB,ATRAB ALPHA,ATRAB18B,ATRABC2A,RABC2A	RAB GTPase homolog C2A
Phvul.006G115000.1	Chr06	complement(23057336..23061136)	11.11	4.89	2.29	6.86e-13	1.52e-11	2.17e-08	Phvul.006G115000.1	PF04970	PTHR13943,PTHR13943:SF32	2.3.1.135			NC domain-containing protein-related
Phvul.007G228400.1	Chr07	46818666..46823512	13.7	626.48	9.29	6.9e-13	1.53e-11	2.18e-08	Phvul.007G228400.1	PF01040	PTHR11048,PTHR11048:SF26	2.5.1.36	GO:GO:0016021,GO:GO:0004659	ATHPT,HPT1,TPT1,VTE2	homogentisate phytyltransferase 1
Phvul.011G048700.1	Chr11	4199959..4201362	52.1	-25.66	-4.68	6.93e-13	1.53e-11	2.19e-08	Phvul.011G048700.1	PF00042	PTHR22924		GO:GO:0020037,GO:GO:0019825	AHB1,ARATH GLB1,ATGLB1,GLB1,HB1,NSHB1	hemoglobin 1
Phvul.010G039000.1	Chr10	complement(5711128..5714114)	10.82	-80.02	-6.32	7.06e-13	1.56e-11	2.23e-08	Phvul.010G039000.1	PF12708	PTHR31375,PTHR31375:SF2	3.2.1.15			Pectin lyase-like superfamily protein
Phvul.009G236800.1	Chr09	34873545..34880247	6.11	4.57	2.19	7.12e-13	1.57e-11	2.25e-08	Phvul.009G236800.1	PF02225,PF06280,PF05922,PF00082	PTHR10795,PTHR10795:SF431	3.4.21.25	GO:GO:0016020,GO:GO:0005618,GO:GO:0004252,GO:GO:0006508		PA-domain containing subtilase family protein
Phvul.001G080500.1	Chr01	13176443..13177425	25.41	-7.3	-2.87	7.22e-13	1.59e-11	2.28e-08	Phvul.001G080500.1	PF03168	PTHR31852,PTHR31852:SF48			NHL25	NDR1/HIN1-like 25
Phvul.005G073300.1	Chr05	complement(12748177..12751372)	8.55	6	2.59	7.23e-13	1.59e-11	2.29e-08	Phvul.005G073300.1	PF01554	PTHR11206,PTHR11206:SF78		GO:GO:0055085,GO:GO:0016020,GO:GO:0015297,GO:GO:0015238,GO:GO:0006855	ALF5	MATE efflux family protein
Phvul.010G083300.1	Chr10	31138346..31139536	15.93	15.04	3.91	7.23e-13	1.59e-11	2.29e-08	Phvul.010G083300.1	PF07279	PTHR33593,PTHR33593:SF2				Protein of unknown function (DUF1442)
Phvul.004G162100.1	Chr04	44426684..44427426	488.22	-7.67	-2.94	7.26e-13	1.6e-11	2.3e-08	Phvul.004G162100.1	PF01381,PF08523	PTHR10245,PTHR10245:SF33		GO:GO:0043565	ATMBF1C,MBF1C	multiprotein bridging factor 1C
Phvul.008G237000.1	Chr08	complement(55109929..55111560)	70.66	-4.69	-2.23	7.24e-13	1.6e-11	2.29e-08	Phvul.008G237000.1	PF00011	PTHR11527,PTHR11527:SF142				HSP20-like chaperones superfamily protein
Phvul.003G212300.1	Chr03	42733153..42736040	11.83	-3.99	-2	7.77e-13	1.71e-11	2.46e-08	Phvul.003G212300.1	PF14299	PTHR31960,PTHR31960:SF2			AtPP2-A12,PP2-A12	phloem protein 2-A12
Phvul.011G066900.3	Chr11	complement(5799817..5804104)	7.43	-6.85	-2.78	7.92e-13	1.74e-11	2.51e-08	Phvul.011G066900.3	PF06136	PTHR31083,PTHR31083:SF4				Domain of unknown function (DUF966)
Phvul.009G055800.1	Chr09	10303068..10304151	13.9	18.63	4.22	8.24e-13	1.81e-11	2.61e-08	Phvul.009G055800.1	PF01151	PTHR11157,PTHR11157:SF11	2.3.1.199	GO:GO:0016021	HOS3-1	GNS1/SUR4 membrane protein family
Phvul.007G036400.1	Chr07	2919484..2919804	790.61	-77.2	-6.27	8.29e-13	1.82e-11	2.62e-08	Phvul.007G036400.1
Phvul.008G017200.1	Chr08	complement(1459744..1466135)	6.47	-4.12	-2.04	8.57e-13	1.88e-11	2.71e-08	Phvul.008G017200.1	PF00282	PTHR11999,PTHR11999:SF5	4.1.2.27	GO:GO:0030170,GO:GO:0019752,GO:GO:0016831	ATDPL1,DPL1	dihydrosphingosine phosphate lyase
Phvul.009G070200.1	Chr09	11805527..11810729	17.79	-3.35	-1.74	8.56e-13	1.88e-11	2.71e-08	Phvul.009G070200.1	PF00173	PTHR19359,PTHR19359:SF29	1.14.13.88		ATB5-B,ATCB5-D,B5 #3,CB5-D	cytochrome B5 isoform D
Phvul.004G002800.1	Chr04	260414..262503	20.52	12.3	3.62	8.95e-13	1.96e-11	2.83e-08	Phvul.004G002800.1	PF00117	PTHR11922,PTHR11922:SF38	3.5.1.94			Class I glutamine amidotransferase-like superfamily protein
Phvul.010G022000.1	Chr10	complement(3262614..3264657)	6.47	-101.79	-6.67	9.23e-13	2.02e-11	2.92e-08	Phvul.010G022000.1	PF16135	PTHR31413,PTHR31413:SF4		GO:GO:0007165		nuclear transport factor 2 (NTF2) family protein / RNA recognition motif (RRM)-containing protein
Phvul.006G173500.1	Chr06	28425098..28426505	19.5	17.49	4.13	9.36e-13	2.05e-11	2.96e-08	Phvul.006G173500.1	PF00847	PTHR31194,PTHR31194:SF14		GO:GO:0006355,GO:GO:0003700	RAP2.11	related to AP2 11
Phvul.001G126300.1	Chr01	35502847..35507028	17.15	3.82	1.93	9.49e-13	2.08e-11	3e-08	Phvul.001G126300.1	PF13419	PTHR12725,PTHR12725:SF60	3.1.3.29			Haloacid dehalogenase-like hydrolase (HAD) superfamily protein
Phvul.001G129300.1	Chr01	36706878..36711411	9.36	-5.71	-2.51	9.49e-13	2.08e-11	3e-08	Phvul.001G129300.1	PF01210,PF07479	PTHR11728,PTHR11728:SF17	1.1.1.8	GO:GO:0055114,GO:GO:0051287,GO:GO:0046168,GO:GO:0016616,GO:GO:0005975,GO:GO:0004367,GO:GO:0009331,GO:GO:0006072	GPDHC1	6-phosphogluconate dehydrogenase family protein
Phvul.002G088200.2	Chr02	complement(14119321..14122265)	18.85	-4.97	-2.31	9.69e-13	2.12e-11	3.07e-08	Phvul.002G088200.2	PF01344	PTHR24413,PTHR24413:SF138		GO:GO:0005515		Galactose oxidase/kelch repeat superfamily protein
Phvul.003G056100.1	Chr03	7193391..7196321	11.24	4.84	2.28	9.82e-13	2.14e-11	3.11e-08	Phvul.003G056100.1	PF02181	PTHR23213,PTHR23213:SF239			ATFH8,FH8	formin 8
Phvul.009G063100.1	Chr09	complement(10992812..11001356)	2.78	-9.16	-3.2	9.82e-13	2.14e-11	3.11e-08	Phvul.009G063100.1	PF02602		4.2.1.75	GO:GO:0033014,GO:GO:0004852	ATDUF3,ATUROS,DUF3,HEMD,UROS	uroporphyrinogen-III synthase family protein
Phvul.007G024400.1	Chr07	1763697..1767760	3.46	17.59	4.14	9.91e-13	2.16e-11	3.14e-08	Phvul.007G024400.1	PF00544	PTHR31683,PTHR31683:SF11	4.2.2.2			Pectin lyase-like superfamily protein
Phvul.003G274700.1	Chr03	50065761..50071075	8.3	-4.96	-2.31	1e-12	2.18e-11	3.16e-08	Phvul.003G274700.1	PF07722,PF06418	PTHR11550,PTHR11550:SF11	6.3.4.2	GO:GO:0016787,GO:GO:0006541,GO:GO:0006221,GO:GO:0003883		CTP synthase family protein
Phvul.001G262700.1	Chr01	51701510..51706015	18.54	-3.46	-1.79	1.01e-12	2.2e-11	3.2e-08	Phvul.001G262700.1	PF00646	PTHR32133,PTHR32133:SF111		GO:GO:0005515		Galactose oxidase/kelch repeat superfamily protein
Phvul.001G249200.1	Chr01	50732048..50736818	11.34	6.53	2.71	1.01e-12	2.21e-11	3.21e-08	Phvul.001G249200.1	PF01019	PTHR11686,PTHR11686:SF9	2.3.2.2,3.4.19.13	GO:GO:0006749,GO:GO:0003840	GGT1	gamma-glutamyl transpeptidase 1
Phvul.001G145500.1	Chr01	complement(39715804..39716361)	705.83	6.06	2.6	1.06e-12	2.29e-11	3.34e-08	Phvul.001G145500.1	PF03018	PTHR21495,PTHR21495:SF71				Disease resistance-responsive (dirigent-like protein) family protein
Phvul.002G318100.1	Chr02	47829516..47833578	11.33	4.54	2.18	1.05e-12	2.29e-11	3.33e-08	Phvul.002G318100.1	PF07887	PTHR31713,PTHR31713:SF15		GO:GO:0006950,GO:GO:0005516		Calmodulin binding protein-like
Phvul.001G182600.1	Chr01	44754051..44755517	48.69	657.28	9.36	1.07e-12	2.32e-11	3.38e-08	Phvul.001G182600.1	PF00201	PTHR11926,PTHR11926:SF248	2.4.1.203	GO:GO:0016758,GO:GO:0008152	UGT73C2	UDP-glucosyl transferase 73C2
Phvul.002G092200.1	Chr02	16046657..16048624	64.79	3.75	1.91	1.08e-12	2.34e-11	3.41e-08	Phvul.002G092200.1	PF08263	PTHR27000,PTHR27000:SF60				Leucine-rich repeat (LRR) family protein
Phvul.006G047300.1	Chr06	16091296..16095072	17.82	5.12	2.36	1.08e-12	2.34e-11	3.41e-08	Phvul.006G047300.1	PF03106	PTHR31429,PTHR31429:SF18		GO:GO:0043565,GO:GO:0006355,GO:GO:0003700	AtWRKY42,WRKY42	WRKY family transcription factor
Phvul.002G292300.1	Chr02	45571487..45574158	78.7	12.74	3.67	1.09e-12	2.37e-11	3.46e-08	Phvul.002G292300.1	PF12708	PTHR31339,PTHR31339:SF7				Pectin lyase-like superfamily protein
Phvul.006G133700.1	Chr06	24820877..24824475	74.05	4.62	2.21	1.14e-12	2.46e-11	3.59e-08	Phvul.006G133700.1	PF00759	PTHR22298,PTHR22298:SF36	3.2.1.4	GO:GO:0005975,GO:GO:0004553	ATGH9A1,DEC,GH9A1,IRX2,KOR,KOR1,RSW2,TSD1	glycosyl hydrolase 9A1
Phvul.005G053100.1	Chr05	6907607..6911347	55.22	-5.7	-2.51	1.16e-12	2.51e-11	3.67e-08	Phvul.005G053100.1	PF00043,PF02798	PTHR11260,PTHR11260:SF204	2.5.1.18	GO:GO:0005515	ATGSTU22,GSTU22	glutathione S-transferase TAU 22
Phvul.002G076500.1	Chr02	complement(11311145..11312098)	15.36	16.89	4.08	1.19e-12	2.58e-11	3.77e-08	Phvul.002G076500.1	PF01471,PF00413	PTHR10201,PTHR10201:SF152	3.4.24.34	GO:GO:0031012,GO:GO:0008270,GO:GO:0006508,GO:GO:0004222	MMP	matrix metalloproteinase
Phvul.007G261800.2	Chr07	50033566..50041638	8.71	-3.29	-1.72	1.22e-12	2.63e-11	3.85e-08	Phvul.007G261800.2	PF15801,PF03372	PTHR12121,PTHR12121:SF34	3.1.13.4			DNAse I-like superfamily protein
Phvul.004G049200.1	Chr04	complement(5742762..5745170)	11.34	9.65	3.27	1.23e-12	2.66e-11	3.9e-08	Phvul.004G049200.1	PF03639	PTHR31983	3.2.1.39	GO:GO:0052862,GO:GO:0052861,GO:GO:0016998		glycosyl hydrolase family 81 protein
Phvul.010G102300.1	Chr10	complement(35938015..35938383)	69.25	8.89	3.15	1.24e-12	2.67e-11	3.92e-08	Phvul.010G102300.1	PF00808	PTHR10252,PTHR10252:SF41			NF-YC4	nuclear factor Y, subunit C4
Phvul.005G030900.1	Chr05	2866049..2870135	4.16	16.36	4.03	1.25e-12	2.69e-11	3.95e-08	Phvul.005G030900.1	PF08276,PF00954,PF01453,PF00069	PTHR27002,PTHR27002:SF67	2.7.11.1	GO:GO:0048544,GO:GO:0006468,GO:GO:0005524,GO:GO:0004672		S-locus lectin protein kinase family protein
Phvul.011G192200.1	Chr11	46884221..46887786	11.79	6.48	2.7	1.25e-12	2.7e-11	3.96e-08	Phvul.011G192200.1	PF00931	PTHR23155,PTHR23155:SF414		GO:GO:0043531		LRR and NB-ARC domains-containing disease resistance protein
Phvul.002G014700.1	Chr02	1663659..1665443	69.7	-12.26	-3.62	1.29e-12	2.78e-11	4.1e-08	Phvul.002G014700.1	PF00067	PTHR24298,PTHR24298:SF61	1.14.13.89	GO:GO:0055114,GO:GO:0020037,GO:GO:0016705,GO:GO:0005506	CYP81D8	cytochrome P450, family 81, subfamily D, polypeptide 8
Phvul.007G268000.1	Chr07	50633830..50636070	43.33	-3.46	-1.79	1.29e-12	2.78e-11	4.09e-08	Phvul.007G268000.1	PF04970	PTHR13943,PTHR13943:SF44				NC domain-containing protein-related
Phvul.008G096500.1	Chr08	complement(10022378..10028194)	5.09	5.57	2.48	1.29e-12	2.78e-11	4.08e-08	Phvul.008G096500.1	PF01040	PTHR11048,PTHR11048:SF18	2.5.1.62	GO:GO:0016021,GO:GO:0004659	ATG4,CHLG,G4	UbiA prenyltransferase family protein
Phvul.011G065900.1	Chr11	5728451..5733301	10.47	-3.79	-1.92	1.3e-12	2.79e-11	4.11e-08	Phvul.011G065900.1
Phvul.001G043500.1	Chr01	complement(4508101..4509593)	19.02	10.48	3.39	1.31e-12	2.8e-11	4.13e-08	Phvul.001G043500.1		PTHR33228,PTHR33228:SF1			ATGDU2,GDU2	glutamine dumper 2
Phvul.007G041000.1	Chr07	complement(3296565..3297257)	183.71	-12.27	-3.62	1.31e-12	2.81e-11	4.14e-08	Phvul.007G041000.1	PF04450	PTHR33321				Plant basic secretory protein (BSP) family protein
Phvul.003G053500.1	Chr03	complement(6749946..6750455)	31.21	11.94	3.58	1.34e-12	2.88e-11	4.24e-08	Phvul.003G053500.1
Phvul.003G164200.1	Chr03	37276336..37279663	18.44	-3.38	-1.76	1.38e-12	2.96e-11	4.37e-08	Phvul.003G164200.1	PF02485	PTHR19297,PTHR19297:SF98		GO:GO:0016020,GO:GO:0008375		Core-2/I-branching beta-1,6-N-acetylglucosaminyltransferase family protein
Phvul.004G106900.1	Chr04	complement(34866518..34867929)	31.72	5.4	2.43	1.39e-12	2.96e-11	4.39e-08	Phvul.004G106900.1	PF00403	PTHR22814,PTHR22814:SF129		GO:GO:0046872,GO:GO:0030001		Heavy metal transport/detoxification superfamily protein
Phvul.009G197100.1	Chr09	29177561..29179718	23.47	9.47	3.24	1.38e-12	2.96e-11	4.37e-08	Phvul.009G197100.1	PF00141	PTHR31235,PTHR31235:SF51	1.11.1.7	GO:GO:0055114,GO:GO:0020037,GO:GO:0006979,GO:GO:0004601		Peroxidase superfamily protein
Phvul.009G243900.1	Chr09	35707555..35711196	17.48	4.99	2.32	1.38e-12	2.96e-11	4.37e-08	Phvul.009G243900.1	PF00450	PTHR11802,PTHR11802:SF95	3.4.16.5	GO:GO:0006508,GO:GO:0004185	CPY,SCPL49	SERINE CARBOXYPEPTIDASE-LIKE 49
Phvul.011G120500.1	Chr11	21156313..21157326	46853.9	-144.73	-7.18	1.38e-12	2.96e-11	4.38e-08	Phvul.011G120500.1		PTHR33047
Phvul.008G222100.1	Chr08	complement(53446019..53448594)	19.27	7.9	2.98	1.46e-12	3.12e-11	4.63e-08	Phvul.008G222100.1	PF00514,PF04564	PTHR23315,PTHR23315:SF132	6.3.2.19	GO:GO:0005515,GO:GO:0016567,GO:GO:0004842	ATPUB13,PUB13	plant U-box 13
Phvul.009G079400.2	Chr09	complement(12860340..12863595)	8.74	10.05	3.33	1.51e-12	3.22e-11	4.77e-08	Phvul.009G079400.2	PF05254	PTHR21329
Phvul.008G223600.1	Chr08	complement(53685811..53691299)	9.69	6.05	2.6	1.52e-12	3.24e-11	4.8e-08	Phvul.008G223600.1	PF02861,PF07724	PTHR11638,PTHR11638:SF113		GO:GO:0019538,GO:GO:0005524		Double Clp-N motif-containing P-loop nucleoside triphosphate hydrolases superfamily protein
Phvul.011G014300.1	Chr11	complement(1134677..1137603)	27.34	4.48	2.16	1.53e-12	3.26e-11	4.84e-08	Phvul.011G014300.1	PF00931	PTHR23155,PTHR23155:SF402		GO:GO:0043531	RPP13	NB-ARC domain-containing disease resistance protein
Phvul.007G245700.1	Chr07	48535709..48538176	120.28	-5.42	-2.44	1.57e-12	3.34e-11	4.95e-08	Phvul.007G245700.1	PF05922	PTHR10795,PTHR10795:SF316	3.4.21.25			Proteinase inhibitor, propeptide
Phvul.002G185300.1	Chr02	complement(33941278..33946277)	4.81	5.92	2.57	1.59e-12	3.38e-11	5.03e-08	Phvul.002G185300.1	PF02705	PTHR30540,PTHR30540:SF5		GO:GO:0071805,GO:GO:0016020,GO:GO:0015079	ATKT1,ATKT1P,ATKUP1,KT1,KUP1	potassium transporter 1
Phvul.007G114000.1	Chr07	15287359..15288610	19.74	139.61	7.13	1.6e-12	3.41e-11	5.07e-08	Phvul.007G114000.1	PF08100,PF00891	PTHR11746,PTHR11746:SF78	2.1.1.150	GO:GO:0046983,GO:GO:0008171		O-methyltransferase family protein
Phvul.008G116700.2	Chr08	complement(14412639..14413555)	24.01	43.53	5.44	1.64e-12	3.49e-11	5.19e-08	Phvul.008G116700.2	PF00106	PTHR24322,PTHR24322:SF425	1.1.1.206	GO:GO:0016491,GO:GO:0008152		NAD(P)-binding Rossmann-fold superfamily protein
Phvul.002G267200.1	Chr02	43267813..43272184	9.35	-3.99	-2	1.72e-12	3.65e-11	5.44e-08	Phvul.002G267200.1		PTHR21677			TKI1	TSL-kinase interacting protein 1
Phvul.001G212400.1	Chr01	47586725..47588920	5.66	-6.79	-2.76	1.72e-12	3.66e-11	5.45e-08	Phvul.001G212400.1	PF12906,PF12428	PTHR23012,PTHR23012:SF93	6.3.2.19	GO:GO:0008270		RING/FYVE/PHD zinc finger superfamily protein
Phvul.006G101600.2	Chr06	complement(21857644..21860049)	14.92	17.08	4.09	1.73e-12	3.66e-11	5.46e-08	Phvul.006G101600.2	PF16363	PTHR10366,PTHR10366:SF327	5.1.3.18		GME	GDP-D-mannose 3\',5\'-epimerase
Phvul.002G333500.1	Chr02	49011859..49016470	7.22	8.66	3.11	1.79e-12	3.79e-11	5.65e-08	Phvul.002G333500.1	PF01412	PTHR23180,PTHR23180:SF262		GO:GO:0005096	AGD15	ARF-GAP domain 15
Phvul.011G109300.1	Chr11	13542652..13543178	21.76	-69.19	-6.11	1.79e-12	3.79e-11	5.65e-08	Phvul.011G109300.1	PF00253	PTHR19836,PTHR19836:SF22		GO:GO:0006412,GO:GO:0005840,GO:GO:0005622,GO:GO:0003735	RPS14	mitochondrial ribosomal protein S14
Phvul.003G188400.1	Chr03	complement(40066093..40072275)	6.43	-3.65	-1.87	1.81e-12	3.84e-11	5.74e-08	Phvul.003G188400.1	PF06203,PF00072	PTHR26402,PTHR26402:SF465		GO:GO:0005515,GO:GO:0000160	APRR1,AtTOC1,PRR1,TOC1	CCT motif -containing response regulator protein
Phvul.004G106900.2	Chr04	complement(34866518..34867929)	34.07	4.64	2.21	1.84e-12	3.89e-11	5.82e-08	Phvul.004G106900.2	PF00403	PTHR22814,PTHR22814:SF129		GO:GO:0046872,GO:GO:0030001		Copper transport protein family
Phvul.002G196800.1	Chr02	complement(35413372..35415513)	21	-7.56	-2.92	1.86e-12	3.93e-11	5.89e-08	Phvul.002G196800.1	PF03106	PTHR31221,PTHR31221:SF19		GO:GO:0043565,GO:GO:0006355,GO:GO:0003700	ATWRKY28,WRKY28	WRKY DNA-binding protein 28
Phvul.002G290900.1	Chr02	complement(45389730..45392796)	56.12	-4.45	-2.15	1.91e-12	4.03e-11	6.03e-08	Phvul.002G290900.1		PTHR31798,PTHR31798:SF2				hydroxyproline-rich glycoprotein family protein
Phvul.009G246200.1	Chr09	35981369..35983254	7.13	15.43	3.95	1.99e-12	4.21e-11	6.31e-08	Phvul.009G246200.1	PF03171,PF14226	PTHR10209,PTHR10209:SF169	4.2.1.78	GO:GO:0055114,GO:GO:0016491		2-oxoglutarate (2OG) and Fe(II)-dependent oxygenase superfamily protein
Phvul.009G226800.1	Chr09	complement(33527973..33529331)	8.18	-45.04	-5.49	2.07e-12	4.38e-11	6.56e-08	Phvul.009G226800.1	PF04525	PTHR31087,PTHR31087:SF3				Protein of unknown function (DUF567)
Phvul.003G152900.1	Chr03	complement(35710737..35716123)	3.56	8.22	3.04	2.13e-12	4.5e-11	6.75e-08	Phvul.003G152900.1	PF08263,PF13855,PF00069	PTHR27001,PTHR27001:SF144	2.7.11.1	GO:GO:0005515,GO:GO:0006468,GO:GO:0005524,GO:GO:0004672		Leucine-rich repeat protein kinase family protein
Phvul.002G025100.1	Chr02	2705909..2707704	9.5	-7.85	-2.97	2.14e-12	4.51e-11	6.76e-08	Phvul.002G025100.1	PF00067	PTHR24298,PTHR24298:SF178	1.14.13.121	GO:GO:0055114,GO:GO:0020037,GO:GO:0016705,GO:GO:0005506	CYP71B11	ytochrome p450, family 71, subfamily B, polypeptide 11
Phvul.011G035900.1	Chr11	complement(3143514..3144376)	65.93	-3.76	-1.91	2.16e-12	4.55e-11	6.84e-08	Phvul.011G035900.1	PF00403	PTHR22814,PTHR22814:SF155		GO:GO:0046872,GO:GO:0030001	ATFP6,FP6,HIPP26	farnesylated protein 6
Phvul.010G003300.1	Chr10	complement(639042..640412)	16.03	10.6	3.41	2.21e-12	4.66e-11	7e-08	Phvul.010G003300.1	PF03140	PTHR31549,PTHR31549:SF12				Plant protein of unknown function (DUF247)
Phvul.006G050400.1	Chr06	16507864..16522922	24.74	-113.77	-6.83	2.23e-12	4.69e-11	7.05e-08	Phvul.006G050400.1	PF03009	PTHR23344,PTHR23344:SF8	3.1.4.46	GO:GO:0008081,GO:GO:0006629,GO:GO:0008889	SVL2	SHV3-like 2
Phvul.009G229400.1	Chr09	33889576..33893086	40.69	-3.58	-1.84	2.25e-12	4.73e-11	7.12e-08	Phvul.009G229400.1	PF10998	PTHR31201,PTHR31201:SF1
Phvul.002G052800.1	Chr02	4834843..4836296	10.89	14.34	3.84	2.27e-12	4.77e-11	7.18e-08	Phvul.002G052800.1					AGP18,ATAGP18	arabinogalactan protein 18
Phvul.002G277500.1	Chr02	complement(44147852..44153421)	4.63	-8.98	-3.17	2.36e-12	4.95e-11	7.47e-08	Phvul.002G277500.1	PF00307	PTHR18959		GO:GO:0005515
Phvul.008G241700.1	Chr08	complement(55593191..55599344)	2.9	-10.17	-3.35	2.36e-12	4.95e-11	7.47e-08	Phvul.008G241700.1	PF13450	PTHR10742,PTHR10742:SF228	1.5.3.16,1.5.3.17		ATPAO4,PAO4	polyamine oxidase 4
Phvul.003G062800.1	Chr03	complement(8626240..8629008)	32.37	19.45	4.28	2.37e-12	4.96e-11	7.49e-08	Phvul.003G062800.1	PF07690	PTHR23515,PTHR23515:SF3		GO:GO:0055085,GO:GO:0016021	ATNRT2.5,NRT2.5	nitrate transporter2.5
Phvul.005G150600.1	Chr05	complement(37788284..37795351)	9.57	635.42	9.31	2.41e-12	5.06e-11	7.64e-08	Phvul.005G150600.1	PF00232	PTHR10353,PTHR10353:SF81	3.2.1.21	GO:GO:0005975,GO:GO:0004553	BGLU13	beta glucosidase 13
Phvul.003G260700.1	Chr03	48873866..48881942	4.44	-4.22	-2.08	2.46e-12	5.15e-11	7.78e-08	Phvul.003G260700.1		PTHR33400,PTHR33400:SF2				Zinc finger C-x8-C-x5-C-x3-H type family protein
Phvul.005G038200.1	Chr05	complement(3730744..3734523)	14.46	-4.83	-2.27	2.47e-12	5.17e-11	7.81e-08	Phvul.005G038200.1	PF00590	PTHR21091,PTHR21091:SF16		GO:GO:0008168,GO:GO:0008152	UPM1	urophorphyrin methylase 1
Phvul.007G228600.1	Chr07	complement(46840398..46844092)	25.86	4.91	2.3	2.53e-12	5.3e-11	8.01e-08	Phvul.007G228600.1	PF00657	PTHR22835,PTHR22835:SF216	3.1.1.49	GO:GO:0016788		GDSL-like Lipase/Acylhydrolase superfamily protein
Phvul.011G002000.1	Chr11	161273..164811	32.37	3.25	1.7	2.55e-12	5.32e-11	8.05e-08	Phvul.011G002000.1	PF07690	PTHR11654,PTHR11654:SF94		GO:GO:0055085,GO:GO:0016021,GO:GO:0016020,GO:GO:0006810,GO:GO:0005215		Major facilitator superfamily protein
Phvul.007G211800.1	Chr07	45045204..45046968	18.03	-9.37	-3.23	2.57e-12	5.37e-11	8.13e-08	Phvul.007G211800.1	PF00249	PTHR10641,PTHR10641:SF494			AtMYB112,MYB112	myb domain protein 112
Phvul.002G267300.1	Chr02	43274549..43277953	6.74	54.88	5.78	2.63e-12	5.49e-11	8.32e-08	Phvul.002G267300.1	PF00069	PTHR24056,PTHR24056:SF193	2.7.11.22,2.7.11.23	GO:GO:0006468,GO:GO:0005524,GO:GO:0004672		Protein kinase superfamily protein
Phvul.009G261400.2	Chr09	37333667..37335367	21.71	-17.09	-4.1	2.64e-12	5.5e-11	8.34e-08	Phvul.009G261400.2	PF13639	PTHR14155,PTHR14155:SF99		GO:GO:0008270,GO:GO:0005515		RING/U-box superfamily protein
Phvul.007G261100.1	Chr07	complement(49923852..49927622)	9.23	-34.42	-5.11	2.66e-12	5.54e-11	8.41e-08	Phvul.007G261100.1	PF08327,PF09229	PTHR13009,PTHR13009:SF8		GO:GO:0006950,GO:GO:0051087,GO:GO:0001671		Aha1 domain-containing protein
Phvul.009G175800.1	Chr09	complement(25636385..25641263)	38.38	-3.61	-1.85	2.7e-12	5.63e-11	8.55e-08	Phvul.009G175800.1	PF02933,PF05496,PF07724,PF02359	PTHR23077,PTHR23077:SF82	3.6.4.6	GO:GO:0009378,GO:GO:0006310,GO:GO:0006281,GO:GO:0005524		ATPase, AAA-type, CDC48 protein
Phvul.011G092100.1	Chr11	complement(9240332..9242012)	14.74	-11.3	-3.5	2.7e-12	5.63e-11	8.55e-08	Phvul.011G092100.1	PF00067	PTHR24296,PTHR24296:SF7		GO:GO:0055114,GO:GO:0020037,GO:GO:0016705,GO:GO:0005506	CYP94C1	cytochrome P450, family 94, subfamily C, polypeptide 1
Phvul.008G220300.1	Chr08	53276921..53280333	27.86	-4.27	-2.1	2.79e-12	5.81e-11	8.83e-08	Phvul.008G220300.1	PF07731,PF00394,PF07732	PTHR11709,PTHR11709:SF22	1.10.3.2	GO:GO:0055114,GO:GO:0016491,GO:GO:0005507	LAC5	laccase 5
Phvul.008G013100.1	Chr08	1157742..1161899	24.75	3.64	1.86	2.81e-12	5.85e-11	8.9e-08	Phvul.008G013100.1		PTHR31096,PTHR31096:SF4	2.7.7.59			ACT domain-containing protein
Phvul.007G107400.1	Chr07	12985305..12987476	239.71	-8.24	-3.04	2.96e-12	6.14e-11	9.36e-08	Phvul.007G107400.1	PF00141	PTHR31235,PTHR31235:SF11	1.11.1.7	GO:GO:0055114,GO:GO:0020037,GO:GO:0006979,GO:GO:0004601		Peroxidase superfamily protein
Phvul.007G038400.1	Chr07	3071377..3073726	7.91	9.17	3.2	2.97e-12	6.17e-11	9.4e-08	Phvul.007G038400.1	PF02984,PF00134	PTHR10177,PTHR10177:SF251		GO:GO:0005634	CYCD3,CYCD3;1	CYCLIN D3;1
Phvul.007G158100.1	Chr07	complement(38418307..38421225)	36.78	-3.89	-1.96	2.99e-12	6.21e-11	9.46e-08	Phvul.007G158100.1		PTHR34952
Phvul.008G277500.1	Chr08	complement(58538731..58540882)	54.47	3.27	1.71	3e-12	6.22e-11	9.49e-08	Phvul.008G277500.1	PF00067	PTHR24298,PTHR24298:SF159		GO:GO:0055114,GO:GO:0020037,GO:GO:0016705,GO:GO:0005506	CYP71B11	ytochrome p450, family 71, subfamily B, polypeptide 11
Phvul.008G070100.1	Chr08	complement(6289477..6292865)	17.78	3.82	1.93	3.01e-12	6.24e-11	9.53e-08	Phvul.008G070100.1	PF08449	PTHR10778,PTHR10778:SF19		GO:GO:0055085	ATUTR2,UTR2	UDP-galactose transporter 2
Phvul.009G200200.1	Chr09	complement(29658343..29662475)	11.73	-4.39	-2.14	3.06e-12	6.33e-11	9.68e-08	Phvul.009G200200.1	PF12590,PF01643	PTHR31727,PTHR31727:SF2	3.1.2.14	GO:GO:0016790,GO:GO:0006633	FATB	fatty acyl-ACP thioesterases B
Phvul.002G180900.1	Chr02	complement(33326391..33327007)	15.32	-18.25	-4.19	3.11e-12	6.45e-11	9.85e-08	Phvul.002G180900.1	PF00168	PTHR32246,PTHR32246:SF20		GO:GO:0005515	BAL,BAP2	BON association protein 2
Phvul.002G071500.1	Chr02	9822329..9825223	10.93	6.36	2.67	3.19e-12	6.6e-11	1.01e-07	Phvul.002G071500.1	PF03181	PTHR31458,PTHR31458:SF2			PG2	polygalacturonase 2
Phvul.011G151200.1	Chr11	39691491..39693331	68.03	4.2	2.07	3.2e-12	6.6e-11	1.01e-07	Phvul.011G151200.1	PF00201	PTHR11926,PTHR11926:SF253		GO:GO:0016758,GO:GO:0008152	UGT89B1	UDP-glucosyl transferase 89B1
Phvul.011G120800.1	Chr11	21190591..21191203	27.81	-17.14	-4.1	3.2e-12	6.61e-11	1.01e-07	Phvul.011G120800.1
Phvul.003G020800.1	Chr03	1825785..1829000	7.56	-7.6	-2.93	3.36e-12	6.93e-11	1.06e-07	Phvul.003G020800.1	PF05042	PTHR31495,PTHR31495:SF1	1.11.2.3			Caleosin-related family protein
Phvul.004G143900.1	Chr04	complement(42389875..42397414)	2.62	8.79	3.14	3.4e-12	7.01e-11	1.08e-07	Phvul.004G143900.1	PF00520	PTHR10217,PTHR10217:SF475		GO:GO:0055085,GO:GO:0016020,GO:GO:0006811,GO:GO:0005216	ATCNGC20,CNBT1,CNGC20	cyclic nucleotide-binding transporter 1
Phvul.002G154900.1	Chr02	29657311..29660559	6.98	-7.15	-2.84	3.42e-12	7.04e-11	1.08e-07	Phvul.002G154900.1	PF00612,PF13178	PTHR32295,PTHR32295:SF13		GO:GO:0005515	IQD22	IQ-domain 22
Phvul.006G125700.1	Chr06	complement(24031814..24033701)	68.67	-4.33	-2.11	3.55e-12	7.32e-11	1.12e-07	Phvul.006G125700.1	PF08031,PF01565	PTHR32448,PTHR32448:SF34	1.3.3.8	GO:GO:0055114,GO:GO:0050660,GO:GO:0016491		FAD-binding Berberine family protein
Phvul.002G046800.1	Chr02	4333601..4339431	109.72	-9.91	-3.31	3.57e-12	7.35e-11	1.13e-07	Phvul.002G046800.1	PF07690	PTHR23500,PTHR23500:SF70		GO:GO:0055085,GO:GO:0016021	ATSTP13,MSS1,STP13	Major facilitator superfamily protein
Phvul.002G244900.1	Chr02	complement(41164615..41169434)	46.85	38.24	5.26	3.65e-12	7.51e-11	1.15e-07	Phvul.002G244900.1	PF01925	PTHR14255,PTHR14255:SF6		GO:GO:0016021		Sulfite exporter TauE/SafE family protein
Phvul.006G083600.1	Chr06	20243196..20244188	48.84	6.27	2.65	3.89e-12	7.99e-11	1.23e-07	Phvul.006G083600.1	PF03168	PTHR31852,PTHR31852:SF1			NHL25	NDR1/HIN1-like 25
Phvul.001G227400.1	Chr01	48875911..48877688	14.14	9.35	3.22	3.91e-12	8.03e-11	1.24e-07	Phvul.001G227400.1		PTHR33385,PTHR33385:SF5
Phvul.003G224800.1	Chr03	complement(44411067..44412702)	471.03	-14.97	-3.9	3.91e-12	8.03e-11	1.24e-07	Phvul.003G224800.1	PF03330,PF01357	PTHR31692,PTHR31692:SF10			AT-EXPR,ATEXLB1,ATEXPR1,ATHEXP BETA 3.1,EXLB1,EXPR	expansin-like B1
Phvul.006G124600.1	Chr06	23956674..23958309	240.84	-9.36	-3.23	3.96e-12	8.13e-11	1.25e-07	Phvul.006G124600.1	PF08031,PF01565	PTHR32448,PTHR32448:SF25	1.3.3.8	GO:GO:0055114,GO:GO:0050660,GO:GO:0016491		FAD-binding Berberine family protein
Phvul.001G185700.1	Chr01	45061214..45062149	109.5	-5.78	-2.53	3.98e-12	8.16e-11	1.26e-07	Phvul.001G185700.1		PTHR12626,PTHR12626:SF7
Phvul.003G166800.1	Chr03	37584915..37586227	14.14	-5.98	-2.58	4.11e-12	8.42e-11	1.3e-07	Phvul.003G166800.1	PF02298	PTHR33021,PTHR33021:SF55		GO:GO:0009055		copper ion binding;electron carriers
Phvul.008G076100.1	Chr08	7270970..7274801	11.31	-3.95	-1.98	4.13e-12	8.45e-11	1.31e-07	Phvul.008G076100.1	PF03479	PTHR31500,PTHR31500:SF15			AHL1,ATAHL1	AT-hook motif nuclear-localized protein 1
Phvul.002G283900.1	Chr02	44753321..44755725	11.98	-6.27	-2.65	4.15e-12	8.5e-11	1.31e-07	Phvul.002G283900.1	PF03083	PTHR10791,PTHR10791:SF22		GO:GO:0016021		Nodulin MtN3 family protein
Phvul.005G070000.1	Chr05	complement(11485759..11490281)	10.25	4.46	2.16	4.3e-12	8.79e-11	1.36e-07	Phvul.005G070000.1	PF08543	PTHR10584,PTHR10584:SF166	2.7.1.15			pfkB-like carbohydrate kinase family protein
Phvul.003G163400.1	Chr03	complement(37133534..37134921)	9.7	-16.97	-4.08	4.32e-12	8.83e-11	1.37e-07	Phvul.003G163400.1	PF12681	PTHR10374,PTHR10374:SF15	2.5.1.18			Lactoylglutathione lyase / glyoxalase I family protein
Phvul.001G083100.1	Chr01	14604051..14608321	3.65	10.27	3.36	4.34e-12	8.86e-11	1.37e-07	Phvul.001G083100.1	PF07714	PTHR27003,PTHR27003:SF68	2.7.11.1	GO:GO:0006468,GO:GO:0004672		Protein kinase superfamily protein
Phvul.004G034300.1	Chr04	complement(3795212..3799093)	13.41	5.51	2.46	4.36e-12	8.9e-11	1.38e-07	Phvul.004G034300.1	PF00364	PTHR23151,PTHR23151:SF70	6.4.1.2		BCCP2,CAC1-B	biotin carboxyl carrier protein 2
Phvul.006G197400.1	Chr06	complement(30285266..30285760)	41.26	-170.5	-7.41	4.37e-12	8.92e-11	1.38e-07	Phvul.006G197400.1	PF00188	PTHR10334,PTHR10334:SF231				CAP (Cysteine-rich secretory proteins, Antigen 5, and Pathogenesis-related 1 protein) superfamily protein
Phvul.008G213200.1	Chr08	complement(52467571..52470845)	6.01	9.02	3.17	4.39e-12	8.95e-11	1.39e-07	Phvul.008G213200.1	PF00560,PF08263,PF13855,PF00069	PTHR27000,PTHR27000:SF196	2.7.11.1	GO:GO:0005515,GO:GO:0006468,GO:GO:0005524,GO:GO:0004672		Leucine-rich repeat receptor-like protein kinase family protein
Phvul.011G183600.1	Chr11	46039844..46041374	11.32	15.15	3.92	4.45e-12	9.06e-11	1.41e-07	Phvul.011G183600.1	PF00407	PTHR31907,PTHR31907:SF2		GO:GO:0009607,GO:GO:0006952		Polyketide cyclase/dehydrase and lipid transport superfamily protein
Phvul.006G115900.1	Chr06	23112601..23117544	5.73	7.4	2.89	4.47e-12	9.09e-11	1.41e-07	Phvul.006G115900.1	PF00173	PTHR19359,PTHR19359:SF22			ATB5-A,ATCB5-E,B5 #2,CB5-E	cytochrome B5 isoform E
Phvul.002G094800.1	Chr02	complement(17134773..17136639)	13.23	6.14	2.62	4.63e-12	9.42e-11	1.46e-07	Phvul.002G094800.1	PF00450	PTHR11802,PTHR11802:SF30	3.4.16.5	GO:GO:0006508,GO:GO:0004185	scpl50	serine carboxypeptidase-like 50
Phvul.001G212400.2	Chr01	47586725..47588920	5.84	-6.08	-2.6	4.67e-12	9.5e-11	1.48e-07	Phvul.001G212400.2	PF12428	PTHR23012,PTHR23012:SF93				RING/FYVE/PHD zinc finger superfamily protein
Phvul.007G226100.1	Chr07	complement(46570488..46573453)	13.07	4.22	2.08	4.7e-12	9.55e-11	1.49e-07	Phvul.007G226100.1	PF07200	PTHR13678			VPS37-1	Modifier of rudimentary (Mod(r)) protein
Phvul.007G138300.1	Chr07	complement(33960432..33960848)	65.56	-571.85	-9.16	4.72e-12	9.58e-11	1.49e-07	Phvul.007G138300.1	PF01277	PTHR33203,PTHR33203:SF7		GO:GO:0016021,GO:GO:0012511	OLE1,OLEO1	oleosin 1
Phvul.003G124800.1	Chr03	complement(30533501..30536358)	19.98	531.49	9.05	4.79e-12	9.72e-11	1.51e-07	Phvul.003G124800.1	PF00854	PTHR11654,PTHR11654:SF170		GO:GO:0016020,GO:GO:0006810,GO:GO:0005215		Major facilitator superfamily protein
Phvul.006G114300.1	Chr06	22990500..22995503	65.05	6.82	2.77	4.86e-12	9.86e-11	1.54e-07	Phvul.006G114300.1	PF02309,PF02362,PF06507	PTHR31384,PTHR31384:SF17		GO:GO:0006355,GO:GO:0005634,GO:GO:0003677,GO:GO:0009725	ARF18	auxin response factor 18
Phvul.008G213400.1	Chr08	52503001..52505569	11.68	7.65	2.94	5.01e-12	1.01e-10	1.58e-07	Phvul.008G213400.1	PF07983,PF00332	PTHR32227,PTHR32227:SF116	3.2.1.39	GO:GO:0005975,GO:GO:0004553		O-Glycosyl hydrolases family 17 protein
Phvul.011G108700.1	Chr11	complement(13221922..13227123)	3	14.43	3.85	5.08e-12	1.03e-10	1.61e-07	Phvul.011G108700.1	PF11883,PF13947,PF08276,PF00954,PF01453,PF07714	PTHR27002,PTHR27002:SF51	2.7.11.1	GO:GO:0004674,GO:GO:0030247,GO:GO:0048544,GO:GO:0006468,GO:GO:0004672		S-locus lectin protein kinase family protein
Phvul.005G044500.1	Chr05	complement(4499033..4505633)	12.45	-3.11	-1.64	5.28e-12	1.07e-10	1.67e-07	Phvul.005G044500.1	PF07722,PF06418	PTHR11550,PTHR11550:SF11	6.3.4.2	GO:GO:0016787,GO:GO:0006541,GO:GO:0006221,GO:GO:0003883	emb2742	CTP synthase family protein
Phvul.003G272300.1	Chr03	49839908..49843671	11.23	4.36	2.13	5.38e-12	1.09e-10	1.7e-07	Phvul.003G272300.1	PF03547	PTHR31651,PTHR31651:SF5		GO:GO:0055085,GO:GO:0016021		Auxin efflux carrier family protein
Phvul.006G205600.1	Chr06	complement(30845245..30847484)	86.9	3.88	1.95	5.36e-12	1.09e-10	1.7e-07	Phvul.006G205600.1	PF00201	PTHR11926,PTHR11926:SF280	2.4.1.324	GO:GO:0016758,GO:GO:0008152	ATUGT85A1,UGT85A1	UDP-Glycosyltransferase superfamily protein
Phvul.003G064500.1	Chr03	complement(9045279..9048456)	188.32	-10.98	-3.46	5.45e-12	1.1e-10	1.72e-07	Phvul.003G064500.1	PF13414,PF00254	PTHR10516,PTHR10516:SF324	5.2.1.8	GO:GO:0006457	ATFKBP65,FKBP65,ROF2	FKBP-type peptidyl-prolyl cis-trans isomerase family protein
Phvul.006G161200.1	Chr06	complement(27293832..27296824)	77.15	-3.86	-1.95	5.46e-12	1.1e-10	1.73e-07	Phvul.006G161200.1	PF01373	PTHR31352,PTHR31352:SF3	3.2.1.2	GO:GO:0016161,GO:GO:0000272	BAM9,BMY3	beta-amylase 3
Phvul.011G139600.1	Chr11	33289722..33292553	6.26	-5.63	-2.49	5.44e-12	1.1e-10	1.72e-07	Phvul.011G139600.1	PF00766	PTHR10909,PTHR10909:SF299	1.3.1.95		ETFALPHA	electron transfer flavoprotein alpha
Phvul.009G012700.1	Chr09	2021544..2026965	3.04	-8.35	-3.06	5.5e-12	1.11e-10	1.74e-07	Phvul.009G012700.1	PF01301	PTHR23421,PTHR23421:SF51	3.2.1.23	GO:GO:0005975,GO:GO:0004553	BGAL3	beta-galactosidase 3
Phvul.003G236300.1	Chr03	45891832..45893752	8.54	28.24	4.82	5.54e-12	1.12e-10	1.75e-07	Phvul.003G236300.1	PF03514	PTHR31636,PTHR31636:SF51				GRAS family transcription factor
Phvul.011G157400.1	Chr11	41495069..41495451	7134.41	-144.24	-7.17	5.66e-12	1.14e-10	1.79e-07	Phvul.011G157400.1
Phvul.004G123600.1	Chr04	39699554..39701390	17.95	9.85	3.3	5.83e-12	1.17e-10	1.84e-07	Phvul.004G123600.1	PF14226,PF03171	PTHR10209,PTHR10209:SF140	1.14.11.12	GO:GO:0055114,GO:GO:0016491	AT2301,ATGA20OX1,GA20OX1,GA5	2-oxoglutarate (2OG) and Fe(II)-dependent oxygenase superfamily protein
Phvul.008G134800.1	Chr08	21399088..21400804	23.41	-10.04	-3.33	5.81e-12	1.17e-10	1.84e-07	Phvul.008G134800.1	PF07714,PF00069	PTHR24351,PTHR24351:SF69	2.7.11.1	GO:GO:0006468,GO:GO:0004672,GO:GO:0005524	AGC2,AGC2-1,AtOXI1,OXI1	AGC (cAMP-dependent, cGMP-dependent and protein kinase C) kinase family protein
Phvul.009G152600.2	Chr09	complement(22182541..22185833)	5.72	-281.33	-8.14	5.88e-12	1.18e-10	1.86e-07	Phvul.009G152600.2
Phvul.006G182700.1	Chr06	29185099..29186245	20.84	11.53	3.53	5.92e-12	1.19e-10	1.87e-07	Phvul.006G182700.1		PTHR35274,PTHR35274:SF2
Phvul.009G074300.1	Chr09	12286871..12290865	3.97	12.94	3.69	5.91e-12	1.19e-10	1.87e-07	Phvul.009G074300.1	PF00847	PTHR32467,PTHR32467:SF26		GO:GO:0006355,GO:GO:0003700,GO:GO:0007275	ANT,CKC,CKC1,DRG	Integrase-type DNA-binding superfamily protein
Phvul.009G100900.1	Chr09	15379525..15385867	79.92	-5.72	-2.52	6.02e-12	1.21e-10	1.9e-07	Phvul.009G100900.1	PF00690,PF00702,PF00122	PTHR24093,PTHR24093:SF361	3.6.3.6	GO:GO:0046872,GO:GO:0000166	AHA5,HA5	H(+)-ATPase 5
Phvul.007G144900.2	Chr07	35903806..35909568	23.91	4.12	2.04	6.06e-12	1.22e-10	1.92e-07	Phvul.007G144900.2	PF00400	PTHR23284,PTHR23284:SF2		GO:GO:0005515	PHF1	phosphate transporter traffic facilitator1
Phvul.001G258900.1	Chr01	complement(51449935..51451731)	19.57	-7.4	-2.89	6.18e-12	1.24e-10	1.95e-07	Phvul.001G258900.1	PF06522	PTHR33417,PTHR33417:SF3				B12D protein
Phvul.001G215100.1	Chr01	complement(47821425..47822714)	13.52	-14.85	-3.89	6.34e-12	1.27e-10	2.01e-07	Phvul.001G215100.1	PF00249	PTHR10641,PTHR10641:SF494			ATMYB2,MYB2	myb domain protein 2
Phvul.007G178600.1	Chr07	complement(41509213..41515337)	23.32	-3.3	-1.72	6.35e-12	1.27e-10	2.01e-07	Phvul.007G178600.1	PF00294	PTHR10584,PTHR10584:SF184	2.7.1.4			pfkB-like carbohydrate kinase family protein
Phvul.011G022600.1	Chr11	1773845..1777127	34.91	3.12	1.64	6.37e-12	1.27e-10	2.01e-07	Phvul.011G022600.1	PF11891	PTHR31620,PTHR31620:SF9				Protein of unknown function (DUF3411)
Phvul.003G108200.1	Chr03	26891005..26893772	75.07	4.23	2.08	6.41e-12	1.28e-10	2.03e-07	Phvul.003G108200.1	PF00481	PTHR13832,PTHR13832:SF198	3.1.3.16	GO:GO:0003824,GO:GO:0006470,GO:GO:0004722		Protein phosphatase 2C family protein
Phvul.005G088400.1	Chr05	complement(24325995..24327128)	9.25	-59.89	-5.9	6.6e-12	1.32e-10	2.09e-07	Phvul.005G088400.1	PF00361	PTHR22773,PTHR22773:SF50	1.6.5.3			NADH dehydrogenase 5B
Phvul.009G229900.1	Chr09	complement(33939666..33943447)	3.27	-7.05	-2.82	6.68e-12	1.33e-10	2.11e-07	Phvul.009G229900.1	PF00481	PTHR13832,PTHR13832:SF303	3.1.3.16	GO:GO:0003824,GO:GO:0006470,GO:GO:0004722	HAB1	homology to ABI1
Phvul.010G018900.2	Chr10	complement(2942960..2948437)	4.02	9.76	3.29	6.79e-12	1.35e-10	2.15e-07	Phvul.010G018900.2	PF08276,PF00954,PF01453,PF07714	PTHR27002,PTHR27002:SF157	2.7.11.1	GO:GO:0048544,GO:GO:0006468,GO:GO:0004672		S-locus lectin protein kinase family protein
Phvul.008G179700.1	Chr08	47420913..47421121	376.9	-75.14	-6.23	6.86e-12	1.37e-10	2.17e-07	Phvul.008G179700.1
Phvul.011G030400.2	Chr11	complement(2559252..2564373)	5.13	11.65	3.54	6.9e-12	1.37e-10	2.18e-07	Phvul.011G030400.2	PF13561	PTHR24322,PTHR24322:SF411			ENR1,MOD1	NAD(P)-binding Rossmann-fold superfamily protein
Phvul.011G158400.1	Chr11	complement(41712480..41716736)	41.21	-3.58	-1.84	6.86e-12	1.37e-10	2.17e-07	Phvul.011G158400.1		PTHR32219,PTHR32219:SF2		GO:GO:0010155,GO:GO:0005886,GO:GO:0005783	PPI1	proton pump interactor 1
Phvul.008G180300.1	Chr08	47624634..47635258	5.78	3.63	1.86	7.1e-12	1.41e-10	2.25e-07	Phvul.008G180300.1		PTHR31110,PTHR31110:SF2
Phvul.009G062400.1	Chr09	10921149..10927462	15.52	3.19	1.67	7.19e-12	1.43e-10	2.28e-07	Phvul.009G062400.1	PF14531	PTHR24361,PTHR24361:SF337	2.7.11.25		MAPKKK5	mitogen-activated protein kinase kinase kinase 5
Phvul.002G014400.1	Chr02	complement(1626824..1629289)	45.11	-4.11	-2.04	7.36e-12	1.46e-10	2.33e-07	Phvul.002G014400.1	PF03321	PTHR31901,PTHR31901:SF7			AUR3,BRU6,GH3-2,GH3.2,YDK1	Auxin-responsive GH3 family protein
Phvul.010G002100.1	Chr10	550578..552238	10.99	7.56	2.92	7.37e-12	1.46e-10	2.33e-07	Phvul.010G002100.1	PF00504	PTHR21649,PTHR21649:SF6		GO:GO:0016020,GO:GO:0009765	LHCB4.2	light harvesting complex photosystem II
Phvul.008G213900.1	Chr08	52554212..52555138	26.56	-242.46	-7.92	7.45e-12	1.48e-10	2.36e-07	Phvul.008G213900.1	PF03171,PF14226	PTHR10209,PTHR10209:SF193	1.14.17.4	GO:GO:0055114,GO:GO:0016491	ACO2,ATACO2	ACC oxidase 2
Phvul.011G160900.1	Chr11	42350632..42354197	19.54	-3.71	-1.89	7.47e-12	1.48e-10	2.36e-07	Phvul.011G160900.1	PF03446,PF00725	PTHR23309	1.1.1.157	GO:GO:0055114,GO:GO:0004616,GO:GO:0016491,GO:GO:0006631,GO:GO:0003857		3-hydroxyacyl-CoA dehydrogenase family protein
Phvul.010G113700.1	Chr10	complement(37897412..37899491)	11.39	7.5	2.91	7.6e-12	1.51e-10	2.4e-07	Phvul.010G113700.1	PF14380,PF13639	PTHR14155,PTHR14155:SF157		GO:GO:0008270,GO:GO:0005515		RING/U-box superfamily protein
Phvul.009G109600.1	Chr09	16431520..16432907	9.89	24.31	4.6	7.68e-12	1.52e-10	2.43e-07	Phvul.009G109600.1	PF00847	PTHR31985,PTHR31985:SF23		GO:GO:0006355,GO:GO:0003700	TINY2	Integrase-type DNA-binding superfamily protein
Phvul.008G053600.1	Chr08	4762888..4768384	7.98	6.56	2.71	7.71e-12	1.53e-10	2.44e-07	Phvul.008G053600.1	PF00450	PTHR11802,PTHR11802:SF102	3.4.16.5	GO:GO:0006508,GO:GO:0004185	scpl20	serine carboxypeptidase-like 20
Phvul.002G287700.1	Chr02	45129328..45134717	7.09	4.93	2.3	8.04e-12	1.59e-10	2.54e-07	Phvul.002G287700.1	PF10358	PTHR34452,PTHR34452:SF2				Myosin heavy chain-related protein
Phvul.006G139100.1	Chr06	complement(25438703..25439635)	58.86	511.99	9	8.06e-12	1.59e-10	2.55e-07	Phvul.006G139100.1	PF14547	PTHR31731,PTHR31731:SF7				Bifunctional inhibitor/lipid-transfer protein/seed storage 2S albumin superfamily protein
Phvul.010G153700.1	Chr10	42324833..42326739	7.89	19.45	4.28	8.24e-12	1.63e-10	2.61e-07	Phvul.010G153700.1	PF00641	PTHR23111,PTHR23111:SF34		GO:GO:0008270		Ran BP2/NZF zinc finger-like superfamily protein
Phvul.006G070600.1	Chr06	complement(18975467..18977108)	30.63	21.79	4.45	8.41e-12	1.66e-10	2.66e-07	Phvul.006G070600.1	PF00583	PTHR23091,PTHR23091:SF221	2.3.1.88	GO:GO:0008080		Acyl-CoA N-acyltransferases (NAT) superfamily protein
Phvul.005G134500.2	Chr05	36164182..36167531	6.93	6.65	2.73	8.48e-12	1.67e-10	2.68e-07	Phvul.005G134500.2	PF02362,PF06507	PTHR31384,PTHR31384:SF27		GO:GO:0003677,GO:GO:0009725,GO:GO:0006355,GO:GO:0005634	ARF16	auxin response factor 16
Phvul.011G024700.1	Chr11	complement(2054940..2056988)	15.43	5.74	2.52	8.54e-12	1.68e-10	2.7e-07	Phvul.011G024700.1	PF02365	PTHR31989,PTHR31989:SF2		GO:GO:0006355,GO:GO:0003677	anac036,NAC036	NAC domain containing protein 36
Phvul.005G019300.1	Chr05	1691748..1692542	299.31	-5.79	-2.53	8.83e-12	1.74e-10	2.79e-07	Phvul.005G019300.1		PTHR33659
Phvul.011G025200.1	Chr11	complement(2105832..2108061)	10.68	7.58	2.92	8.82e-12	1.74e-10	2.79e-07	Phvul.011G025200.1	PF03168	PTHR31852,PTHR31852:SF8
Phvul.008G230700.1	Chr08	complement(54525740..54531173)	15.47	3.45	1.79	9.01e-12	1.77e-10	2.85e-07	Phvul.008G230700.1	PF13540,PF00415	PTHR22870,PTHR22870:SF204				Regulator of chromosome condensation (RCC1) family protein
Phvul.010G126500.1	Chr10	39633497..39634456	22.93	62.12	5.96	9.14e-12	1.8e-10	2.89e-07	Phvul.010G126500.1	PF00550	PTHR20863,PTHR20863:SF31			ACP4	acyl carrier protein 4
Phvul.003G116200.1	Chr03	28958078..28959067	34.21	4.89	2.29	9.29e-12	1.83e-10	2.94e-07	Phvul.003G116200.1		PTHR33124,PTHR33124:SF12				basic helix-loop-helix (bHLH) DNA-binding superfamily protein
Phvul.001G043600.1	Chr01	complement(4529713..4537672)	2.11	8.3	3.05	9.36e-12	1.84e-10	2.96e-07	Phvul.001G043600.1	PF00512,PF02518,PF00072	PTHR24423,PTHR24423:SF475	2.7.13.3	GO:GO:0007165,GO:GO:0000155,GO:GO:0000160	AHK5,CKI2,HK5	histidine kinase 5
Phvul.009G212400.1	Chr09	31453794..31457916	19.81	9.75	3.29	9.37e-12	1.84e-10	2.96e-07	Phvul.009G212400.1	PF03662	PTHR14363,PTHR14363:SF16	3.2.1.31,3.2.1.167	GO:GO:0016798,GO:GO:0016020	AtGUS3,GUS3	glucuronidase 3
Phvul.010G096000.2	Chr10	complement(34907944..34916846)	1.8	-6.41	-2.68	9.38e-12	1.84e-10	2.97e-07	Phvul.010G096000.2	PF07287	PTHR13943,PTHR13943:SF48
Phvul.006G207200.1	Chr06	30970784..30973952	13.12	4.83	2.27	9.43e-12	1.85e-10	2.98e-07	Phvul.006G207200.1	PF01575	PTHR30272,PTHR30272:SF5	4.2.1.59			Thioesterase superfamily protein
Phvul.009G007400.1	Chr09	1173795..1175038	26.54	4.56	2.19	9.5e-12	1.86e-10	3.01e-07	Phvul.009G007400.1	PF13639	PTHR14155,PTHR14155:SF187		GO:GO:0008270,GO:GO:0005515		RING/U-box superfamily protein
Phvul.010G001300.1	Chr10	complement(469936..474098)	6.66	8.31	3.05	9.56e-12	1.87e-10	3.02e-07	Phvul.010G001300.1	PF00201	PTHR11926,PTHR11926:SF220	2.4.1.323	GO:GO:0016758,GO:GO:0008152	AtUGT85A7,UGT85A7	UDP-glucosyl transferase 85A7
Phvul.011G084500.1	Chr11	complement(8102912..8105001)	21.82	-3.11	-1.64	9.93e-12	1.94e-10	3.14e-07	Phvul.011G084500.1	PF00249	PTHR10641,PTHR10641:SF630			AtMYB36,MYB36	myb domain protein 36
Phvul.011G105500.1	Chr11	complement(12262331..12265591)	3	-12.14	-3.6	1e-11	1.96e-10	3.17e-07	Phvul.011G105500.1	PF00463	PTHR21631	4.1.3.1	GO:GO:0019752,GO:GO:0004451	ICL	isocitrate lyase
Phvul.001G248000.1	Chr01	50652658..50655633	47.46	-3.25	-1.7	1.04e-11	2.03e-10	3.28e-07	Phvul.001G248000.1	PF03222	PTHR22950,PTHR22950:SF323		GO:GO:0003333		Transmembrane amino acid transporter family protein
Phvul.011G084000.2	Chr11	complement(8021682..8025179)	73.28	-4.58	-2.19	1.07e-11	2.08e-10	3.37e-07	Phvul.011G084000.2	PF12848,PF00005	PTHR19211,PTHR19211:SF52	3.6.1.3	GO:GO:0016887,GO:GO:0005524	ATGCN1,GCN1	ABC transporter family protein
Phvul.007G185500.1	Chr07	42186380..42187456	13.42	-5.46	-2.45	1.08e-11	2.1e-10	3.41e-07	Phvul.007G185500.1	PF04504	PTHR31662,PTHR31662:SF6				DNA-binding storekeeper protein-related transcriptional regulator
Phvul.007G242100.1	Chr07	complement(48172080..48178280)	3.58	125.34	6.97	1.08e-11	2.11e-10	3.42e-07	Phvul.007G242100.1	PF05922,PF00082	PTHR10795,PTHR10795:SF348	3.4.21.25	GO:GO:0006508,GO:GO:0004252		Subtilisin-like serine endopeptidase family protein
Phvul.005G008800.1	Chr05	758894..762656	3.77	12.53	3.65	1.09e-11	2.13e-10	3.45e-07	Phvul.005G008800.1	PF04511	PTHR11009,PTHR11009:SF13			DER1	DERLIN-1
Phvul.003G156700.1	Chr03	36181801..36192420	2.5	-4.44	-2.15	1.11e-11	2.17e-10	3.52e-07	Phvul.003G156700.1	PF10409,PF02181	PTHR23213,PTHR23213:SF232				actin binding
Phvul.009G145800.1	Chr09	21317021..21318967	10.59	-5.88	-2.56	1.14e-11	2.22e-10	3.61e-07	Phvul.009G145800.1	PF00010	PTHR31945,PTHR31945:SF6		GO:GO:0046983	bHLH093	beta HLH protein 93
Phvul.002G088200.1	Chr02	complement(14119321..14122269)	18.95	-4.99	-2.32	1.16e-11	2.26e-10	3.68e-07	Phvul.002G088200.1	PF01344	PTHR24413,PTHR24413:SF138		GO:GO:0005515		Galactose oxidase/kelch repeat superfamily protein
Phvul.004G102800.1	Chr04	complement(32146628..32150529)	11.6	-11.89	-3.57	1.16e-11	2.26e-10	3.68e-07	Phvul.004G102800.1	PF03595	PTHR31269,PTHR31269:SF2		GO:GO:0055085,GO:GO:0016021,GO:GO:0008308,GO:GO:0006873	SLAH3	SLAC1 homologue 3
Phvul.003G226700.1	Chr03	44650279..44653072	19.74	-3.81	-1.93	1.17e-11	2.28e-10	3.71e-07	Phvul.003G226700.1	PF07714	PTHR27001,PTHR27001:SF228	2.7.11.1	GO:GO:0006468,GO:GO:0004672		Protein kinase superfamily protein
Phvul.006G158100.1	Chr06	27075546..27077072	22.8	-3.62	-1.86	1.18e-11	2.3e-10	3.74e-07	Phvul.006G158100.1	PF01641	PTHR10173,PTHR10173:SF19	1.8.4.12	GO:GO:0055114,GO:GO:0033743,GO:GO:0030091,GO:GO:0016671,GO:GO:0006979	MSRB2	methionine sulfoxide reductase B 2
Phvul.003G031800.1	Chr03	complement(3062642..3064262)	53.41	-2.93	-1.55	1.2e-11	2.33e-10	3.79e-07	Phvul.003G031800.1		PTHR33270,PTHR33270:SF5
Phvul.010G005900.1	Chr10	complement(998679..1001584)	83.1	-18.81	-4.23	1.22e-11	2.38e-10	3.87e-07	Phvul.010G005900.1	PF00394,PF07731,PF07732	PTHR11709,PTHR11709:SF9	1.10.3.2	GO:GO:0055114,GO:GO:0016491,GO:GO:0005507	LAC7	laccase 7
Phvul.004G034500.1	Chr04	complement(3820758..3823664)	38.69	4.14	2.05	1.23e-11	2.39e-10	3.91e-07	Phvul.004G034500.1	PF00984,PF03720,PF03721	PTHR11374,PTHR11374:SF28	1.1.1.22	GO:GO:0055114,GO:GO:0051287,GO:GO:0016616		UDP-glucose 6-dehydrogenase family protein
Phvul.008G289200.1	Chr08	complement(59278723..59279889)	14.41	12.02	3.59	1.24e-11	2.4e-10	3.92e-07	Phvul.008G289200.1		PTHR34947,PTHR34947:SF1
Phvul.005G031100.1	Chr05	complement(2878551..2883354)	8.35	4.62	2.21	1.24e-11	2.41e-10	3.94e-07	Phvul.005G031100.1		PTHR23315,PTHR23315:SF133				ARM repeat superfamily protein
Phvul.007G239400.1	Chr07	47962177..47963177	99.8	-3.59	-1.84	1.26e-11	2.43e-10	3.98e-07	Phvul.007G239400.1	PF00583	PTHR10545		GO:GO:0008080		Acyl-CoA N-acyltransferases (NAT) superfamily protein
Phvul.011G121000.1	Chr11	21200996..21201957	64974.9	-134.74	-7.07	1.25e-11	2.43e-10	3.96e-07	Phvul.011G121000.1		PTHR33047
Phvul.004G014700.1	Chr04	1516599..1518597	15.81	-20.45	-4.35	1.3e-11	2.52e-10	4.13e-07	Phvul.004G014700.1	PF03446	PTHR10996,PTHR10996:SF171	1.2.1.2	GO:GO:0055114,GO:GO:0004616	FDH	formate dehydrogenase
Phvul.004G120000.1	Chr04	38914471..38919076	3.97	11.29	3.5	1.32e-11	2.56e-10	4.19e-07	Phvul.004G120000.1	PF03141	PTHR10108,PTHR10108:SF861		GO:GO:0008168		S-adenosyl-L-methionine-dependent methyltransferases superfamily protein
Phvul.002G138000.1	Chr02	27091353..27092760	19.16	6.07	2.6	1.34e-11	2.58e-10	4.23e-07	Phvul.002G138000.1		PTHR35297,PTHR35297:SF2
Phvul.003G182400.1	Chr03	39406101..39407926	43.11	3.56	1.83	1.35e-11	2.61e-10	4.28e-07	Phvul.003G182400.1	PF01112	PTHR10188,PTHR10188:SF24	3.4.19.5	GO:GO:0016787		N-terminal nucleophile aminohydrolases (Ntn hydrolases) superfamily protein
Phvul.003G224400.1	Chr03	44352988..44355454	135.8	-5.72	-2.52	1.35e-11	2.61e-10	4.27e-07	Phvul.003G224400.1	PF01027	PTHR23291,PTHR23291:SF34			ATBI-1,ATBI1,BI-1,BI1	BAX inhibitor 1
Phvul.005G013200.1	Chr05	complement(1139235..1144375)	3.16	26.29	4.72	1.36e-11	2.61e-10	4.29e-07	Phvul.005G013200.1	PF07714	PTHR27001,PTHR27001:SF171	2.7.11.1	GO:GO:0006468,GO:GO:0004672		Protein kinase superfamily protein
Phvul.002G211400.1	Chr02	complement(37194692..37198085)	6.67	6.17	2.62	1.37e-11	2.64e-10	4.34e-07	Phvul.002G211400.1	PF03000	PTHR32370,PTHR32370:SF6		GO:GO:0016567	JK218,NPH3,RPT3	Phototropic-responsive NPH3 family protein
Phvul.008G144200.1	Chr08	complement(26578787..26580312)	16.16	25.46	4.67	1.37e-11	2.64e-10	4.33e-07	Phvul.008G144200.1	PF00134	PTHR15615,PTHR15615:SF15			CYCP3;2	cyclin p3;2
Phvul.003G109000.1	Chr03	complement(26991324..26992353)	77.92	-17.22	-4.11	1.38e-11	2.65e-10	4.36e-07	Phvul.003G109000.1	PF00407	PTHR31213,PTHR31213:SF20		GO:GO:0009607,GO:GO:0006952	MLP423	MLP-like protein 423
Phvul.009G133000.1	Chr09	19549381..19553385	23.94	5.83	2.54	1.38e-11	2.66e-10	4.37e-07	Phvul.009G133000.1	PF00069	PTHR27001,PTHR27001:SF231	2.7.11.1	GO:GO:0006468,GO:GO:0005524,GO:GO:0004672		Protein kinase protein with adenine nucleotide alpha hydrolases-like domain
Phvul.008G017200.2	Chr08	complement(1459744..1466135)	6.3	-3.67	-1.87	1.4e-11	2.69e-10	4.43e-07	Phvul.008G017200.2	PF00282	PTHR11999,PTHR11999:SF5	4.1.2.27	GO:GO:0030170,GO:GO:0019752,GO:GO:0016831	ATDPL1,DPL1	dihydrosphingosine phosphate lyase
Phvul.007G115400.1	Chr07	complement(16630269..16632122)	8.9	17.77	4.15	1.41e-11	2.72e-10	4.47e-07	Phvul.007G115400.1	PF03140	PTHR31549,PTHR31549:SF23				Plant protein of unknown function (DUF247)
Phvul.009G233200.1	Chr09	complement(34395841..34397782)	32.7	-7.7	-2.94	1.44e-11	2.77e-10	4.56e-07	Phvul.009G233200.1	PF06955,PF00722	PTHR31062,PTHR31062:SF23	2.4.1.207	GO:GO:0048046,GO:GO:0016762,GO:GO:0006073,GO:GO:0005618,GO:GO:0005975,GO:GO:0004553	XTH23,XTR6	xyloglucan endotransglycosylase 6
Phvul.007G100700.1	Chr07	complement(10933630..10934742)	20.17	-526.36	-9.04	1.47e-11	2.81e-10	4.64e-07	Phvul.007G100700.1	PF05512	PTHR33294,PTHR33294:SF5				AWPM-19-like family protein
Phvul.009G121200.2	Chr09	complement(18016424..18020824)	9.24	-4.05	-2.02	1.47e-11	2.82e-10	4.65e-07	Phvul.009G121200.2	PF02493,PF01504	PTHR23086,PTHR23086:SF33	2.7.1.68	GO:GO:0046488,GO:GO:0016307	PIP5K2	phosphatidylinositol-4-phosphate 5-kinase 2
Phvul.006G111400.1	Chr06	22739000..22741202	98.12	3.6	1.85	1.52e-11	2.92e-10	4.82e-07	Phvul.006G111400.1	PF00201	PTHR11926,PTHR11926:SF197	2.4.1.218	GO:GO:0016758,GO:GO:0008152	GT72B1,UGT72B1	UDP-Glycosyltransferase superfamily protein
Phvul.008G101300.1	Chr08	complement(11085866..11088792)	5.59	8.38	3.07	1.52e-11	2.92e-10	4.82e-07	Phvul.008G101300.1	PF13672	PTHR13832,PTHR13832:SF228	3.1.3.16	GO:GO:0006470,GO:GO:0004722	PLL5	pol-like 5
Phvul.003G247200.2	Chr03	complement(47265895..47270840)	33.05	3.44	1.78	1.54e-11	2.94e-10	4.87e-07	Phvul.003G247200.2	PF05659,PF00931	PTHR23155,PTHR23155:SF543		GO:GO:0043531		Disease resistance protein (CC-NBS-LRR class) family
Phvul.003G131600.1	Chr03	complement(32132282..32135990)	12.63	4.43	2.15	1.57e-11	3.01e-10	4.98e-07	Phvul.003G131600.1	PF00724	PTHR22893,PTHR22893:SF67	1.3.1.42	GO:GO:0055114,GO:GO:0016491,GO:GO:0010181	DDE1,OPR3	oxophytodienoate-reductase 3
Phvul.006G119800.1	Chr06	complement(23490241..23491445)	7.91	-15.79	-3.98	1.6e-11	3.05e-10	5.06e-07	Phvul.006G119800.1	PF04043	PTHR31080,PTHR31080:SF23		GO:GO:0004857		Plant invertase/pectin methylesterase inhibitor superfamily protein
Phvul.003G113400.1	Chr03	complement(28431965..28433734)	41.19	-5.52	-2.46	1.6e-11	3.06e-10	5.07e-07	Phvul.003G113400.1	PF03070	PTHR20858,PTHR20858:SF18				Haem oxygenase-like, multi-helical
Phvul.010G163600.2	Chr10	43068318..43068917	34.93	-449.83	-8.81	1.64e-11	3.13e-10	5.19e-07	Phvul.010G163600.2
Phvul.004G066000.1	Chr04	complement(9349523..9354294)	7.36	-3.91	-1.97	1.64e-11	3.14e-10	5.2e-07	Phvul.004G066000.1	PF12695	PTHR11614,PTHR11614:SF86	2.3.1.22			alpha/beta-Hydrolases superfamily protein
Phvul.009G108100.1	Chr09	16259288..16260467	58.6	24.67	4.62	1.67e-11	3.18e-10	5.27e-07	Phvul.009G108100.1	PF07876	PTHR33178,PTHR33178:SF2			ATHS1,HS1	heat stable protein 1
Phvul.002G128600.2	Chr02	25803778..25809031	14.25	7.74	2.95	1.72e-11	3.27e-10	5.43e-07	Phvul.002G128600.2		PTHR36890
Phvul.003G060100.1	Chr03	complement(8063468..8065670)	10.93	6.37	2.67	1.72e-11	3.28e-10	5.44e-07	Phvul.003G060100.1	PF13561,PF00106	PTHR24322,PTHR24322:SF230		GO:GO:0016491,GO:GO:0008152		NAD(P)-binding Rossmann-fold superfamily protein
Phvul.003G064400.2	Chr03	complement(9032258..9036687)	3.71	-5.85	-2.55	1.74e-11	3.32e-10	5.52e-07	Phvul.003G064400.2		PTHR36761,PTHR36761:SF1				Tetratricopeptide repeat (TPR)-like superfamily protein
Phvul.001G029200.1	Chr01	complement(2699631..2700343)	16.32	-17.5	-4.13	1.76e-11	3.34e-10	5.57e-07	Phvul.001G029200.1	PF06404	PTHR33285		GO:GO:0008283,GO:GO:0008083,GO:GO:0005576	ATPSK3 (FORMER SYMBOL),ATPSK4,PSK4	phytosulfokine 4 precursor
Phvul.002G285600.1	Chr02	complement(44944635..44946573)	30.21	-3.9	-1.96	1.75e-11	3.34e-10	5.55e-07	Phvul.002G285600.1	PF00403	PTHR22814,PTHR22814:SF13		GO:GO:0046872,GO:GO:0030001		Heavy metal transport/detoxification superfamily protein
Phvul.003G097200.1	Chr03	complement(23219507..23220928)	20.89	16.16	4.01	1.76e-11	3.34e-10	5.56e-07	Phvul.003G097200.1	PF00201	PTHR11926,PTHR11926:SF152		GO:GO:0016758,GO:GO:0008152	UGT73B4	UDP-glycosyltransferase 73B4
Phvul.002G255300.1	Chr02	42205314..42207433	15.52	4.17	2.06	1.76e-11	3.35e-10	5.58e-07	Phvul.002G255300.1		PTHR35310
Phvul.003G251200.1	Chr03	complement(47842178..47843230)	23.71	-5.12	-2.36	1.76e-11	3.35e-10	5.58e-07	Phvul.003G251200.1	PF01501	PTHR13778,PTHR13778:SF12	2.4.1.43	GO:GO:0016757	GATL2	galacturonosyltransferase-like 2
Phvul.007G209600.1	Chr07	complement(44828291..44833761)	62.73	-5.21	-2.38	1.77e-11	3.37e-10	5.61e-07	Phvul.007G209600.1	PF00005,PF00664	PTHR24221,PTHR24221:SF205	3.6.3.44	GO:GO:0016887,GO:GO:0005524,GO:GO:0055085,GO:GO:0042626,GO:GO:0016021,GO:GO:0006810	ABCB4,ATPGP4,MDR4,PGP4	ATP binding cassette subfamily B4
Phvul.009G223300.1	Chr09	complement(33062782..33064905)	14.89	4.68	2.23	1.84e-11	3.49e-10	5.82e-07	Phvul.009G223300.1	PF01485	PTHR11685,PTHR11685:SF149		GO:GO:0016567,GO:GO:0004842		RING/U-box superfamily protein
Phvul.003G085900.1	Chr03	complement(14639531..14640086)	14.69	-15.07	-3.91	1.85e-11	3.51e-10	5.87e-07	Phvul.003G085900.1		PTHR34125,PTHR34125:SF1
Phvul.001G036100.1	Chr01	3462065..3463329	15.81	9.55	3.26	1.87e-11	3.54e-10	5.91e-07	Phvul.001G036100.1	PF05553	PTHR33098,PTHR33098:SF1				Protein of unknown function (DUF761)
Phvul.005G122400.1	Chr05	complement(34622854..34624653)	43.54	6.97	2.8	1.9e-11	3.59e-10	6e-07	Phvul.005G122400.1	PF05834	PTHR39757,PTHR39757:SF1	5.3.99.9	GO:GO:0016705,GO:GO:0016117	LYC	lycopene cyclase
Phvul.009G223500.1	Chr09	33082238..33083968	26.74	443.44	8.79	1.92e-11	3.63e-10	6.07e-07	Phvul.009G223500.1	PF00657	PTHR22835,PTHR22835:SF247		GO:GO:0016788	GLIP5	GDSL-motif lipase 5
Phvul.009G119300.1	Chr09	17723938..17724991	31.7	4.15	2.05	1.96e-11	3.7e-10	6.19e-07	Phvul.009G119300.1	PF00403	PTHR22814,PTHR22814:SF155		GO:GO:0046872,GO:GO:0030001	ATFP6,FP6,HIPP26	farnesylated protein 6
Phvul.001G180300.1	Chr01	complement(44479903..44483270)	4.96	38.16	5.25	1.97e-11	3.72e-10	6.23e-07	Phvul.001G180300.1	PF07786	PTHR31061,PTHR31061:SF5	2.3.1.78			Protein of unknown function (DUF1624)
Phvul.002G207000.1	Chr02	36699345..36704980	3.89	6.48	2.7	1.97e-11	3.72e-10	6.23e-07	Phvul.002G207000.1	PF01636,PF13855,PF08263	PTHR27001,PTHR27001:SF1	2.7.11.1,2.7.10.1	GO:GO:0005515	ATBAK1,ATSERK3,BAK1,ELG,RKS10,SERK3	BRI1-associated receptor kinase
Phvul.011G030400.1	Chr11	complement(2559252..2564373)	4.17	7.89	2.98	2.03e-11	3.82e-10	6.41e-07	Phvul.011G030400.1	PF13561	PTHR24322,PTHR24322:SF411	1.3.1.9		ENR1,MOD1	NAD(P)-binding Rossmann-fold superfamily protein
Phvul.009G101800.1	Chr09	complement(15474965..15476389)	108.26	-3.09	-1.63	2.03e-11	3.83e-10	6.42e-07	Phvul.009G101800.1		PTHR33172,PTHR33172:SF15
Phvul.003G051700.1	Chr03	6352471..6354626	1720.43	7.29	2.87	2.06e-11	3.87e-10	6.51e-07	Phvul.003G051700.1	PF00067	PTHR24298	1.14.13.136	GO:GO:0055114,GO:GO:0020037,GO:GO:0016705,GO:GO:0005506	CYP93D1	cytochrome P450, family 93, subfamily D, polypeptide 1
Phvul.011G197200.1	Chr11	complement(47396026..47398482)	16.33	8.24	3.04	2.05e-11	3.87e-10	6.49e-07	Phvul.011G197200.1		PTHR31949,PTHR31949:SF7
Phvul.001G177100.1	Chr01	complement(44062725..44063310)	22.38	-170.54	-7.41	2.07e-11	3.89e-10	6.54e-07	Phvul.001G177100.1		PTHR36063
Phvul.011G131400.1	Chr11	complement(29623518..29624653)	42.83	461.25	8.85	2.08e-11	3.92e-10	6.59e-07	Phvul.011G131400.1	PF08246,PF00112	PTHR12411,PTHR12411:SF297	3.4.22.33	GO:GO:0008234,GO:GO:0006508	XCP1	xylem cysteine peptidase 1
Phvul.003G246000.1	Chr03	complement(47170811..47175624)	5.34	6.78	2.76	2.1e-11	3.94e-10	6.64e-07	Phvul.003G246000.1	PF06293	PTHR24349,PTHR24349:SF115	2.7.11.1	GO:GO:0016773,GO:GO:0016020,GO:GO:0005524	CRK	CDPK-related kinase
Phvul.008G092800.1	Chr08	9500856..9502893	4.92	-14.67	-3.88	2.1e-11	3.94e-10	6.63e-07	Phvul.008G092800.1	PF00847	PTHR31241,PTHR31241:SF2		GO:GO:0006355,GO:GO:0003700	AtERF48,DREB2C	Integrase-type DNA-binding superfamily protein
Phvul.002G087000.3	Chr02	13763750..13766123	47.73	2.9	1.54	2.11e-11	3.96e-10	6.67e-07	Phvul.002G087000.3		PTHR19305,PTHR19305:SF7			ATSNAP33,ATSNAP33B,SNAP33,SNP33	soluble N-ethylmaleimide-sensitive factor adaptor protein 33
Phvul.002G127800.1	Chr02	25723489..25726621	7.37	18.67	4.22	2.14e-11	4.01e-10	6.76e-07	Phvul.002G127800.1	PF08263,PF13855,PF00069	PTHR27000,PTHR27000:SF153	2.7.11.1	GO:GO:0005515,GO:GO:0006468,GO:GO:0005524,GO:GO:0004672		Leucine-rich repeat protein kinase family protein
Phvul.009G137600.1	Chr09	20199460..20204642	2.29	-7.57	-2.92	2.14e-11	4.01e-10	6.75e-07	Phvul.009G137600.1	PF04542,PF04545	PTHR30603,PTHR30603:SF4		GO:GO:0016987,GO:GO:0006355,GO:GO:0006352,GO:GO:0003700,GO:GO:0003677	ATSIG5,SIG5,SIGE	sigma factor E
Phvul.003G144500.1	Chr03	complement(34150168..34153951)	13.59	-4.97	-2.31	2.14e-11	4.02e-10	6.78e-07	Phvul.003G144500.1	PF00847	PTHR32467,PTHR32467:SF23		GO:GO:0006355,GO:GO:0003700,GO:GO:0007275	AIL5,CHO1,EMK	AINTEGUMENTA-like 5
Phvul.009G066300.1	Chr09	complement(11335359..11336741)	116.65	3.9	1.96	2.16e-11	4.05e-10	6.84e-07	Phvul.009G066300.1	PF02458	PTHR31896		GO:GO:0016747		HXXXD-type acyl-transferase family protein
Phvul.001G206900.1	Chr01	47101397..47103523	49.38	-3.32	-1.73	2.18e-11	4.08e-10	6.89e-07	Phvul.001G206900.1	PF00582	PTHR31964,PTHR31964:SF16		GO:GO:0006950		Adenine nucleotide alpha hydrolases-like superfamily protein
Phvul.006G214800.1	Chr06	complement(31514004..31516814)	16.13	3.6	1.85	2.18e-11	4.08e-10	6.9e-07	Phvul.006G214800.1	PF13532	PTHR31447,PTHR31447:SF3				oxidoreductase, 2OG-Fe(II) oxygenase family protein
Phvul.002G153500.1	Chr02	29461367..29462745	43.01	3.76	1.91	2.23e-11	4.16e-10	7.05e-07	Phvul.002G153500.1	PF04321	PTHR10366,PTHR10366:SF405	1.1.1.133		NRS/ER,UER1	nucleotide-rhamnose synthase/epimerase-reductase
Phvul.008G280700.1	Chr08	complement(58724455..58728092)	11.63	-4.34	-2.12	2.3e-11	4.3e-10	7.29e-07	Phvul.008G280700.1	PF03151	PTHR11132,PTHR11132:SF38				Nucleotide/sugar transporter family protein
Phvul.010G140700.1	Chr10	complement(41261593..41263819)	9.91	-7.87	-2.98	2.31e-11	4.32e-10	7.31e-07	Phvul.010G140700.1	PF06888	PTHR20889,PTHR20889:SF4	3.6.1.1	GO:GO:0016791,GO:GO:0008152	ATPS2,PS2	phosphate starvation-induced gene 2
Phvul.001G132200.1	Chr01	37394733..37401486	10.72	6.55	2.71	2.36e-11	4.4e-10	7.46e-07	Phvul.001G132200.1	PF11965,PF02514	PTHR23304,PTHR23304:SF115	6.6.1.1	GO:GO:0016851,GO:GO:0009058	ABAR,CCH,CCH1,CHLH,GUN5	magnesium-chelatase subunit chlH, chloroplast, putative / Mg-protoporphyrin IX chelatase, putative (CHLH)
Phvul.010G045000.2	Chr10	6775858..6785502	7.09	3.56	1.83	2.38e-11	4.44e-10	7.53e-07	Phvul.010G045000.2
Phvul.001G026200.1	Chr01	complement(2399760..2403667)	24.72	-3	-1.58	2.4e-11	4.48e-10	7.6e-07	Phvul.001G026200.1	PF00887	PTHR23310,PTHR23310:SF14		GO:GO:0000062	ACBP3	acyl-CoA-binding domain 3
Phvul.009G138500.1	Chr09	20367117..20370855	15.06	5.45	2.45	2.42e-11	4.5e-10	7.64e-07	Phvul.009G138500.1	PF08263,PF00560,PF12799,PF13855,PF00069	PTHR27000,PTHR27000:SF220	2.7.11.1	GO:GO:0005515,GO:GO:0006468,GO:GO:0005524,GO:GO:0004672	ATBRI1,BIN1,BRI1,CBB2,DWF2	Leucine-rich receptor-like protein kinase family protein
Phvul.009G147800.2	Chr09	complement(21638941..21643110)	31.97	-3.1	-1.63	2.53e-11	4.7e-10	7.99e-07	Phvul.009G147800.2	PF07534	PTHR23354,PTHR23354:SF67				TLD-domain containing nucleolar protein
Phvul.007G120900.1	Chr07	complement(21091737..21093255)	38.64	-3.15	-1.65	2.56e-11	4.76e-10	8.09e-07	Phvul.007G120900.1	PF03479	PTHR31100,PTHR31100:SF3			AHL20	AT-hook motif nuclear-localized protein 20
Phvul.009G023600.1	Chr09	complement(5446777..5449038)	27.49	3.76	1.91	2.64e-11	4.91e-10	8.35e-07	Phvul.009G023600.1	PF08541,PF08392	PTHR31561,PTHR31561:SF15	2.3.1.199	GO:GO:0016747,GO:GO:0008610,GO:GO:0016020,GO:GO:0006633	KCS4	3-ketoacyl-CoA synthase 4
Phvul.005G005400.1	Chr05	426174..432770	3.28	118.72	6.89	2.65e-11	4.93e-10	8.4e-07	Phvul.005G005400.1	PF00201	PTHR11926,PTHR11926:SF343		GO:GO:0016758,GO:GO:0008152	UGT88A1	UDP-glucosyl transferase 88A1
Phvul.008G251000.1	Chr08	56568613..56571016	5.91	29.39	4.88	2.66e-11	4.94e-10	8.42e-07	Phvul.008G251000.1	PF07107	PTHR33703,PTHR33703:SF2				Nuclear transport factor 2 (NTF2) family protein
Phvul.002G256400.1	Chr02	42301869..42305759	10.77	-4.24	-2.09	2.68e-11	4.97e-10	8.47e-07	Phvul.002G256400.1	PF00153	PTHR24089,PTHR24089:SF339				Mitochondrial substrate carrier family protein
Phvul.009G202000.1	Chr09	complement(29886962..29889779)	3.65	-22.2	-4.47	2.69e-11	4.98e-10	8.5e-07	Phvul.009G202000.1	PF16135	PTHR31413,PTHR31413:SF4		GO:GO:0007165	AFP3	ABI five binding protein 3
Phvul.001G014900.1	Chr01	1264657..1267924	29.38	5.92	2.57	2.71e-11	5.02e-10	8.56e-07	Phvul.001G014900.1	PF07983,PF00332	PTHR32227,PTHR32227:SF69	3.2.1.39	GO:GO:0005975,GO:GO:0004553		O-Glycosyl hydrolases family 17 protein
Phvul.002G003400.1	Chr02	complement(509234..511151)	10.57	-7.44	-2.89	2.72e-11	5.03e-10	8.6e-07	Phvul.002G003400.1	PF02297	PTHR11387,PTHR11387:SF15	1.9.3.1	GO:GO:0005739,GO:GO:0004129		Cytochrome c oxidase, subunit Vib family protein
Phvul.004G124100.1	Chr04	complement(39840910..39843278)	25.45	7.94	2.99	2.72e-11	5.03e-10	8.59e-07	Phvul.004G124100.1	PF00069	PTHR27001,PTHR27001:SF139	2.7.10.2	GO:GO:0006468,GO:GO:0005524,GO:GO:0004672		Protein kinase superfamily protein
Phvul.008G258700.1	Chr08	57143409..57150287	2.73	16.38	4.03	2.72e-11	5.03e-10	8.59e-07	Phvul.008G258700.1	PF08263,PF07714	PTHR27001,PTHR27001:SF83	2.7.11.1,2.7.10.2	GO:GO:0006468,GO:GO:0004672		Leucine-rich repeat protein kinase family protein
Phvul.006G189200.1	Chr06	complement(29724873..29733017)	13.91	-2.93	-1.55	2.75e-11	5.09e-10	8.7e-07	Phvul.006G189200.1	PF00097,PF00271,PF00176	PTHR10799,PTHR10799:SF705	3.6.4.12	GO:GO:0046872,GO:GO:0005524	EDA16	SNF2 domain-containing protein / helicase domain-containing protein / zinc finger protein-related
Phvul.002G265400.1	Chr02	complement(43085670..43087004)	16.94	7.6	2.93	2.77e-11	5.12e-10	8.77e-07	Phvul.002G265400.1	PF03106	PTHR31221,PTHR31221:SF36		GO:GO:0043565,GO:GO:0006355,GO:GO:0003700	ATWRKY51,WRKY51	WRKY DNA-binding protein 51
Phvul.011G203100.1	Chr11	48152413..48155957	5.29	6.84	2.77	2.79e-11	5.16e-10	8.84e-07	Phvul.011G203100.1	PF00931	PTHR23155,PTHR23155:SF414		GO:GO:0043531		LRR and NB-ARC domains-containing disease resistance protein
Phvul.009G104200.1	Chr09	complement(15715179..15715730)	30.49	45.74	5.52	2.81e-11	5.18e-10	8.88e-07	Phvul.009G104200.1	PF13499	PTHR10891,PTHR10891:SF574			CML42	calmodulin like 42
Phvul.008G267700.1	Chr08	57851830..57854068	9.43	7.19	2.85	2.83e-11	5.22e-10	8.95e-07	Phvul.008G267700.1	PF13676,PF01582	PTHR11017,PTHR11017:SF155		GO:GO:0007165,GO:GO:0005515		disease resistance protein (TIR-NBS-LRR class), putative
Phvul.004G054000.1	Chr04	complement(6941656..6944670)	6.36	-4.03	-2.01	2.85e-11	5.26e-10	9.01e-07	Phvul.004G054000.1	PF02701	PTHR31089,PTHR31089:SF4		GO:GO:0006355,GO:GO:0003677	CDF3	cycling DOF factor 3
Phvul.002G048700.1	Chr02	complement(4549475..4551542)	135.52	6.65	2.73	2.87e-11	5.28e-10	9.07e-07	Phvul.002G048700.1	PF04043,PF01095	PTHR31707,PTHR31707:SF32	3.1.1.11	GO:GO:0004857,GO:GO:0042545,GO:GO:0030599,GO:GO:0005618	ATPMEPCRA,PMEPCRA	methylesterase PCR A
Phvul.008G224600.1	Chr08	complement(53786254..53790992)	2.46	-9.62	-3.27	2.9e-11	5.34e-10	9.17e-07	Phvul.008G224600.1	PF00067	PTHR24286,PTHR24286:SF44		GO:GO:0055114,GO:GO:0020037,GO:GO:0016705,GO:GO:0005506	CBB3,CPD,CYP90,CYP90A,CYP90A1,DWF3	Cytochrome P450 superfamily protein
Phvul.002G278000.1	Chr02	44196549..44201865	6.18	-3.48	-1.8	2.97e-11	5.46e-10	9.39e-07	Phvul.002G278000.1	PF03127,PF00790	PTHR13856,PTHR13856:SF81		GO:GO:0006886,GO:GO:0005622		ENTH/VHS/GAT family protein
Phvul.003G253300.2	Chr03	48132624..48136869	13.16	3.44	1.78	3e-11	5.53e-10	9.5e-07	Phvul.003G253300.2	PF13716,PF03765	PTHR10174,PTHR10174:SF149				Sec14p-like phosphatidylinositol transfer family protein
Phvul.002G197800.1	Chr02	35635243..35637954	21.95	-4.56	-2.19	3.02e-11	5.56e-10	9.56e-07	Phvul.002G197800.1	PF07712	PTHR33390,PTHR33390:SF1
Phvul.006G129200.1	Chr06	complement(24384794..24388098)	15.69	5.4	2.43	3.08e-11	5.66e-10	9.73e-07	Phvul.006G129200.1	PF00141	PTHR31388,PTHR31388:SF22	1.11.1.7	GO:GO:0055114,GO:GO:0020037,GO:GO:0006979,GO:GO:0004601		Peroxidase superfamily protein
Phvul.011G074900.1	Chr11	complement(6839515..6845520)	7.97	453.81	8.83	3.09e-11	5.68e-10	9.78e-07	Phvul.011G074900.1	PF02449,PF02140	PTHR23421,PTHR23421:SF58	3.2.1.23	GO:GO:0009341,GO:GO:0005975,GO:GO:0004565,GO:GO:0030246,GO:GO:0004553	BGAL8	beta-galactosidase 8
Phvul.011G099500.1	Chr11	10709766..10712263	16	6.07	2.6	3.11e-11	5.71e-10	9.84e-07	Phvul.011G099500.1	PF11250	PTHR33155,PTHR33155:SF3				Protein of unknown function (DUF3049)
Phvul.002G173800.1	Chr02	complement(32321715..32323442)	10.07	11.63	3.54	3.12e-11	5.72e-10	9.87e-07	Phvul.002G173800.1	PF05755	PTHR33732,PTHR33732:SF2				Rubber elongation factor protein (REF)
Phvul.002G295600.1	Chr02	45915787..45920151	4.29	6.95	2.8	3.12e-11	5.72e-10	9.86e-07	Phvul.002G295600.1	PF08263,PF13855,PF00069	PTHR27008,PTHR27008:SF15	2.7.11.1	GO:GO:0005515,GO:GO:0006468,GO:GO:0005524,GO:GO:0004672		Leucine-rich repeat protein kinase family protein
Phvul.007G016500.2	Chr07	1104344..1116345	1.87	-7.58	-2.92	3.17e-11	5.82e-10	1e-06	Phvul.007G016500.2	PF07714	PTHR23257,PTHR23257:SF347	2.7.12.1	GO:GO:0006468,GO:GO:0004672		ACT-like protein tyrosine kinase family protein
Phvul.010G083700.1	Chr10	complement(31374981..31377703)	93.8	-5.22	-2.39	3.23e-11	5.91e-10	1.02e-06	Phvul.010G083700.1	PF10248	PTHR13105,PTHR13105:SF8
Phvul.002G032400.1	Chr02	complement(3283363..3284232)	26.85	8.18	3.03	3.24e-11	5.94e-10	1.03e-06	Phvul.002G032400.1		PTHR35291
Phvul.010G020600.1	Chr10	3106509..3108054	19.62	-3.45	-1.79	3.27e-11	5.98e-10	1.03e-06	Phvul.010G020600.1	PF01466	PTHR11165,PTHR11165:SF61		GO:GO:0006511	ASK21,SK21	SKP1-like 21
Phvul.010G001200.1	Chr10	complement(446260..451884)	14.57	-2.97	-1.57	3.31e-11	6.05e-10	1.05e-06	Phvul.010G001200.1	PF04791	PTHR31652				LMBR1-like membrane protein
Phvul.011G085200.1	Chr11	8212924..8214984	19.58	36.13	5.17	3.52e-11	6.43e-10	1.11e-06	Phvul.011G085200.1	PF06955,PF00722	PTHR31062,PTHR31062:SF18	2.4.1.207	GO:GO:0048046,GO:GO:0016762,GO:GO:0006073,GO:GO:0005618,GO:GO:0005975,GO:GO:0004553	XTH32	xyloglucan endotransglucosylase/hydrolase 32
Phvul.002G305400.1	Chr02	46777287..46779875	28.21	-3.31	-1.73	3.53e-11	6.44e-10	1.12e-06	Phvul.002G305400.1						F-box/RNI-like superfamily protein
Phvul.005G079600.1	Chr05	complement(17517194..17518716)	23.55	6.71	2.75	3.53e-11	6.44e-10	1.12e-06	Phvul.005G079600.1
Phvul.010G119300.1	Chr10	complement(38810797..38815190)	6.29	5.6	2.49	3.62e-11	6.6e-10	1.14e-06	Phvul.010G119300.1	PF00534,PF08323	PTHR12526,PTHR12526:SF383	2.4.1.242			UDP-Glycosyltransferase superfamily protein
Phvul.009G128500.1	Chr09	18981425..18986617	2.95	59.68	5.9	3.65e-11	6.66e-10	1.16e-06	Phvul.009G128500.1	PF01490	PTHR22950,PTHR22950:SF205			AAP3,ATAAP3	amino acid permease 3
Phvul.007G017900.1	Chr07	complement(1197081..1201391)	9.18	-4.96	-2.31	3.69e-11	6.72e-10	1.17e-06	Phvul.007G017900.1	PF14259,PF00226	PTHR24078,PTHR24078:SF264				DNAJ heat shock N-terminal domain-containing protein
Phvul.003G291600.2	Chr03	complement(51745866..51751608)	12.44	-3.25	-1.7	3.74e-11	6.81e-10	1.18e-06	Phvul.003G291600.2	PF01039	PTHR22855,PTHR22855:SF13	6.4.1.4		MCCB	3-methylcrotonyl-CoA carboxylase
Phvul.010G015900.1	Chr10	complement(2535621..2541889)	44.37	4.18	2.06	3.74e-11	6.81e-10	1.18e-06	Phvul.010G015900.1	PF03171,PF14226	PTHR10209,PTHR10209:SF98		GO:GO:0055114,GO:GO:0016491		2-oxoglutarate (2OG) and Fe(II)-dependent oxygenase superfamily protein
Phvul.010G096000.1	Chr10	complement(34907944..34916846)	1.87	-5.9	-2.56	3.77e-11	6.87e-10	1.19e-06	Phvul.010G096000.1	PF07287	PTHR13943,PTHR13943:SF48
Phvul.001G206000.2	Chr01	complement(47037561..47040118)	13.85	-8.1	-3.02	3.8e-11	6.91e-10	1.2e-06	Phvul.001G206000.2	PF05637	PTHR31311,PTHR31311:SF6	2.4.2.39	GO:GO:0016757,GO:GO:0016021	ATXT1,XT1,XXT1	xylosyltransferase 1
Phvul.001G153200.1	Chr01	complement(40946724..40948989)	106.09	-4.05	-2.02	3.83e-11	6.96e-10	1.21e-06	Phvul.001G153200.1	PF04570	PTHR33059,PTHR33059:SF11			MARD1	Protein of unknown function (DUF581)
Phvul.003G166700.1	Chr03	37573110..37574598	186.77	-5.41	-2.44	3.88e-11	7.05e-10	1.23e-06	Phvul.003G166700.1	PF02298	PTHR33021,PTHR33021:SF55		GO:GO:0009055		copper ion binding;electron carriers
Phvul.011G084000.1	Chr11	complement(8021682..8025179)	71.24	-4.38	-2.13	3.89e-11	7.07e-10	1.23e-06	Phvul.011G084000.1	PF12848,PF00005	PTHR19211,PTHR19211:SF52	3.6.1.3	GO:GO:0016887,GO:GO:0005524	ATGCN1,GCN1	ABC transporter family protein
Phvul.008G223100.1	Chr08	complement(53600476..53603326)	22.96	-3.04	-1.6	3.97e-11	7.2e-10	1.26e-06	Phvul.008G223100.1	PF14226	PTHR34945,PTHR34945:SF1	1.14.11.13			2-oxoglutarate (2OG) and Fe(II)-dependent oxygenase superfamily protein
Phvul.010G096000.3	Chr10	complement(34907944..34916846)	1.84	-6.11	-2.61	3.97e-11	7.2e-10	1.26e-06	Phvul.010G096000.3	PF07287	PTHR13943,PTHR13943:SF48
Phvul.007G170900.1	Chr07	40342928..40344936	13.52	-22.4	-4.49	4.12e-11	7.46e-10	1.3e-06	Phvul.007G170900.1	PF14543,PF14541	PTHR13683,PTHR13683:SF379	3.4.23.12	GO:GO:0006508,GO:GO:0004190		Eukaryotic aspartyl protease family protein
Phvul.007G002400.1	Chr07	163871..167826	1488.49	11.56	3.53	4.14e-11	7.5e-10	1.31e-06	Phvul.007G002400.1	PF04554,PF01190			GO:GO:0009664,GO:GO:0005199
Phvul.011G181900.1	Chr11	complement(45828978..45832731)	8.31	6.39	2.68	4.19e-11	7.59e-10	1.33e-06	Phvul.011G181900.1	PF07714	PTHR27008,PTHR27008:SF13	2.7.11.1	GO:GO:0006468,GO:GO:0004672		Protein kinase superfamily protein
Phvul.005G073500.1	Chr05	complement(12802507..12803213)	17.46	22.67	4.5	4.21e-11	7.62e-10	1.33e-06	Phvul.005G073500.1
Phvul.007G279300.1	Chr07	51577293..51579260	112.83	5.85	2.55	4.24e-11	7.66e-10	1.34e-06	Phvul.007G279300.1	PF04720	PTHR31579,PTHR31579:SF5				Protein of unknown function (DUF506)
Phvul.001G186000.1	Chr01	complement(45095259..45096346)	80.63	4.76	2.25	4.28e-11	7.74e-10	1.35e-06	Phvul.001G186000.1	PF00578	PTHR10430,PTHR10430:SF16	1.11.1.15	GO:GO:0055114,GO:GO:0016491,GO:GO:0016209		Thioredoxin superfamily protein
Phvul.008G230600.1	Chr08	complement(54518859..54520895)	108.51	3.25	1.7	4.3e-11	7.77e-10	1.36e-06	Phvul.008G230600.1	PF00132,PF12804	PTHR22572,PTHR22572:SF108	2.7.7.22,2.7.7.13		CYT1,EMB101,GMP1,SOZ1,VTC1	Glucose-1-phosphate adenylyltransferase family protein
Phvul.009G066900.1	Chr09	complement(11414342..11416047)	59.94	8.61	3.11	4.31e-11	7.77e-10	1.36e-06	Phvul.009G066900.1	PF02458	PTHR31896		GO:GO:0016747		HXXXD-type acyl-transferase family protein
Phvul.004G045200.1	Chr04	complement(5108176..5112927)	27.34	-3.4	-1.77	4.34e-11	7.82e-10	1.37e-06	Phvul.004G045200.1	PF03222	PTHR22950,PTHR22950:SF288		GO:GO:0003333		Transmembrane amino acid transporter family protein
Phvul.008G150800.1	Chr08	31578864..31582421	6.35	7.68	2.94	4.46e-11	8.05e-10	1.41e-06	Phvul.008G150800.1	PF07883	PTHR31238,PTHR31238:SF42				RmlC-like cupins superfamily protein
Phvul.002G222400.1	Chr02	complement(38694625..38694969)	121.71	387.77	8.6	4.49e-11	8.1e-10	1.42e-06	Phvul.002G222400.1	PF01476	PTHR34997
Phvul.003G125200.1	Chr03	complement(30567958..30568374)	52.16	80.61	6.33	4.51e-11	8.13e-10	1.43e-06	Phvul.003G125200.1	PF05938	PTHR31232,PTHR31232:SF9				Plant self-incompatibility protein S1 family
Phvul.010G137900.1	Chr10	complement(41002639..41007370)	15.18	6.26	2.65	4.57e-11	8.22e-10	1.44e-06	Phvul.010G137900.1	PF08244,PF00251	PTHR31953,PTHR31953:SF16	3.2.1.26		ATBFRUCT1,ATCWINV1	Glycosyl hydrolases family 32 protein
Phvul.008G020200.1	Chr08	complement(1744094..1746123)	7.03	8.51	3.09	4.59e-11	8.25e-10	1.45e-06	Phvul.008G020200.1	PF06351	PTHR31843,PTHR31843:SF2	5.3.99.6	GO:GO:0016853,GO:GO:0009507	AOC4	allene oxide cyclase 4
Phvul.001G169300.1	Chr01	43221961..43226667	6.3	-4.39	-2.13	4.63e-11	8.33e-10	1.47e-06	Phvul.001G169300.1	PF00999	PTHR32468,PTHR32468:SF10		GO:GO:0055085,GO:GO:0016021,GO:GO:0015299,GO:GO:0006812	ATCHX20,CHX20	cation/H+ exchanger 20
Phvul.011G121200.1	Chr11	complement(21235141..21237444)	8264.93	-131.54	-7.04	4.71e-11	8.47e-10	1.49e-06	Phvul.011G121200.1
Phvul.008G031000.1	Chr08	complement(2551112..2553533)	6.33	35.72	5.16	4.74e-11	8.51e-10	1.5e-06	Phvul.008G031000.1		PTHR13593,PTHR13593:SF46				PLC-like phosphodiesterases superfamily protein
Phvul.001G204000.1	Chr01	46909875..46916180	20.19	-3.06	-1.61	4.77e-11	8.55e-10	1.51e-06	Phvul.001G204000.1	PF13899	PTHR12145,PTHR12145:SF11				catalytics
Phvul.009G121200.1	Chr09	complement(18016424..18020824)	9.29	-3.96	-1.99	4.82e-11	8.64e-10	1.52e-06	Phvul.009G121200.1	PF02493,PF01504	PTHR23086,PTHR23086:SF33	2.7.1.68	GO:GO:0046488,GO:GO:0016307	PIP5K2	phosphatidylinositol-4-phosphate 5-kinase 2
Phvul.001G014400.1	Chr01	1204951..1210271	20.64	2.96	1.57	4.88e-11	8.75e-10	1.55e-06	Phvul.001G014400.1	PF00560,PF07714	PTHR27001,PTHR27001:SF237	2.7.11.1	GO:GO:0005515,GO:GO:0006468,GO:GO:0004672		Leucine-rich repeat protein kinase family protein
Phvul.005G182400.1	Chr05	40382889..40386776	5.11	105.74	6.72	4.88e-11	8.75e-10	1.54e-06	Phvul.005G182400.1	PF00230	PTHR19139,PTHR19139:SF170		GO:GO:0016020,GO:GO:0006810,GO:GO:0005215	NIP6,NIP6;1,NLM7	NOD26-like intrinsic protein 6;1
Phvul.009G198000.1	Chr09	29251495..29255115	9.68	-3.63	-1.86	4.9e-11	8.77e-10	1.55e-06	Phvul.009G198000.1	PF03222	PTHR22950,PTHR22950:SF237		GO:GO:0003333		Transmembrane amino acid transporter family protein
Phvul.008G123000.1	Chr08	complement(16788691..16794845)	2.55	14.73	3.88	4.96e-11	8.88e-10	1.57e-06	Phvul.008G123000.1	PF00544	PTHR31683,PTHR31683:SF20	4.2.2.2			Pectin lyase-like superfamily protein
Phvul.003G126300.1	Chr03	complement(30807862..30819407)	32.14	-5.08	-2.35	5.15e-11	9.22e-10	1.63e-06	Phvul.003G126300.1	PF03435,PF04455,PF05222,PF16653	PTHR11133,PTHR11133:SF14	1.5.1.8,1.5.1.9	GO:GO:0055114,GO:GO:0016491	LKR,LKR/SDH,SDH	lysine-ketoglutarate reductase/saccharopine dehydrogenase bifunctional enzyme
Phvul.011G161000.1	Chr11	42356831..42360895	6.49	-4.43	-2.15	5.2e-11	9.29e-10	1.64e-06	Phvul.011G161000.1	PF08263,PF00560,PF13855,PF00069	PTHR27000,PTHR27000:SF24	2.7.11.1	GO:GO:0005515,GO:GO:0006468,GO:GO:0005524,GO:GO:0004672	AtPSKR2,PSKR2	phytosylfokine-alpha receptor 2
Phvul.008G021200.1	Chr08	complement(1840756..1845830)	12.22	5.49	2.46	5.22e-11	9.32e-10	1.65e-06	Phvul.008G021200.1	PF14416,PF13839	PTHR32285,PTHR32285:SF48			TBL19	TRICHOME BIREFRINGENCE-LIKE 19
Phvul.009G051700.1	Chr09	complement(9715781..9717900)	11.17	-5.28	-2.4	5.23e-11	9.34e-10	1.65e-06	Phvul.009G051700.1		PTHR34371,PTHR34371:SF1
Phvul.003G287900.1	Chr03	51396443..51399946	20.33	4.84	2.27	5.27e-11	9.4e-10	1.67e-06	Phvul.003G287900.1	PF02780,PF02779,PF13292	PTHR11624,PTHR11624:SF83	2.2.1.7	GO:GO:0008152,GO:GO:0003824,GO:GO:0016114,GO:GO:0008661	CLA,CLA1,DEF,DXPS2,DXS	Deoxyxylulose-5-phosphate synthase
Phvul.007G153800.1	Chr07	complement(37676371..37684835)	14.15	-3.18	-1.67	5.28e-11	9.42e-10	1.67e-06	Phvul.007G153800.1	PF00005,PF00664	PTHR24223,PTHR24223:SF189	3.6.3.44	GO:GO:0016887,GO:GO:0005524,GO:GO:0055085,GO:GO:0042626,GO:GO:0016021,GO:GO:0006810	ABCC5,ATABCC5,ATMRP5,MRP5	multidrug resistance-associated protein 5
Phvul.006G194600.1	Chr06	30137334..30142218	9.32	-5.41	-2.44	5.3e-11	9.45e-10	1.68e-06	Phvul.006G194600.1	PF11883,PF08276,PF01453,PF00954,PF07714	PTHR27002,PTHR27002:SF93	2.7.11.1	GO:GO:0004674,GO:GO:0048544,GO:GO:0006468,GO:GO:0004672	ARK3,RK3	receptor kinase 3
Phvul.009G113600.1	Chr09	complement(16993326..16998916)	15.97	-3.05	-1.61	5.45e-11	9.72e-10	1.73e-06	Phvul.009G113600.1	PF05770	PTHR14217,PTHR14217:SF3	2.7.1.159,2.7.1.134	GO:GO:0052726,GO:GO:0052725,GO:GO:0047325,GO:GO:0032957,GO:GO:0005622,GO:GO:0005524,GO:GO:0000287		Inositol 1,3,4-trisphosphate 5/6-kinase family protein
Phvul.002G062600.1	Chr02	complement(6951729..6952871)	11.34	16.3	4.03	5.47e-11	9.74e-10	1.73e-06	Phvul.002G062600.1	PF14543	PTHR13683,PTHR13683:SF276	3.4.23.12	GO:GO:0006508,GO:GO:0004190		Eukaryotic aspartyl protease family protein
Phvul.005G023500.1	Chr05	2120269..2125000	41.22	-3.37	-1.75	5.52e-11	9.82e-10	1.75e-06	Phvul.005G023500.1	PF02727,PF02728,PF01179	PTHR10638,PTHR10638:SF39	1.4.3.21	GO:GO:0055114,GO:GO:0048038,GO:GO:0009308,GO:GO:0008131,GO:GO:0005507		Copper amine oxidase family protein
Phvul.002G155500.1	Chr02	29701039..29702099	926.06	-8.47	-3.08	5.62e-11	9.99e-10	1.78e-06	Phvul.002G155500.1	PF00314	PTHR31048,PTHR31048:SF36			ATOSM34,OSM34	osmotin 34
Phvul.009G147800.1	Chr09	complement(21638941..21643110)	31.92	-3.1	-1.63	5.67e-11	1.01e-09	1.79e-06	Phvul.009G147800.1	PF07534	PTHR23354,PTHR23354:SF67				TLD-domain containing nucleolar protein
Phvul.001G037800.1	Chr01	3646954..3647234	199.55	-112.12	-6.81	5.75e-11	1.02e-09	1.82e-06	Phvul.001G037800.1
Phvul.005G100800.1	Chr05	30357202..30358691	13.45	12.45	3.64	5.77e-11	1.02e-09	1.83e-06	Phvul.005G100800.1		PTHR35274,PTHR35274:SF2
Phvul.009G073600.1	Chr09	12207464..12208141	34.03	5.99	2.58	5.72e-11	1.02e-09	1.81e-06	Phvul.009G073600.1		PTHR34061,PTHR34061:SF1
Phvul.009G189400.1	Chr09	28093943..28100273	22.13	3.05	1.61	5.72e-11	1.02e-09	1.81e-06	Phvul.009G189400.1	PF00005,PF12698	PTHR19229	3.6.3.25	GO:GO:0016887,GO:GO:0005524,GO:GO:0016021,GO:GO:0006810,GO:GO:0005215	ABCA2,ATATH1,ATH1	ATP-binding cassette A2
Phvul.005G153300.1	Chr05	38015411..38018680	76.74	3.97	1.99	5.82e-11	1.03e-09	1.84e-06	Phvul.005G153300.1	PF00294	PTHR10584,PTHR10584:SF168	2.7.1.4			pfkB-like carbohydrate kinase family protein
Phvul.004G104100.2	Chr04	33042774..33044322	1419.66	10.33	3.37	5.89e-11	1.04e-09	1.86e-06	Phvul.004G104100.2	PF00201	PTHR11926,PTHR11926:SF325	2.4.1.170	GO:GO:0016758,GO:GO:0008152	UGT88A1	UDP-glucosyl transferase 88A1
Phvul.009G113400.1	Chr09	complement(16977469..16979752)	18.42	4.22	2.08	6e-11	1.06e-09	1.9e-06	Phvul.009G113400.1	PF06219	PTHR31317,PTHR31317:SF3				Protein of unknown function (DUF1005)
Phvul.002G260100.1	Chr02	complement(42579967..42582843)	35.84	-3.72	-1.89	6.14e-11	1.08e-09	1.94e-06	Phvul.002G260100.1	PF04724	PTHR12224,PTHR12224:SF2	2.4.1.144	GO:GO:0016020,GO:GO:0006487,GO:GO:0003830		beta-1,4-N-acetylglucosaminyltransferase family protein
Phvul.003G281800.1	Chr03	complement(50748196..50755662)	7.11	3.76	1.91	6.11e-11	1.08e-09	1.93e-06	Phvul.003G281800.1	PF12710,PF16209,PF16212	PTHR24092,PTHR24092:SF41	3.6.3.1	GO:GO:0016021,GO:GO:0015914,GO:GO:0005524,GO:GO:0004012,GO:GO:0000287		ATPase E1-E2 type family protein / haloacid dehalogenase-like hydrolase family protein
Phvul.005G027300.1	Chr05	complement(2517565..2518091)	15.64	-59.71	-5.9	6.13e-11	1.08e-09	1.94e-06	Phvul.005G027300.1
Phvul.008G187800.2	Chr08	complement(49161104..49165761)	18.2	-2.93	-1.55	6.13e-11	1.08e-09	1.94e-06	Phvul.008G187800.2	PF10033	PTHR13430,PTHR13430:SF3				Autophagy-related protein 13
Phvul.010G103200.1	Chr10	complement(36039144..36046163)	11.73	-3.39	-1.76	6.15e-11	1.08e-09	1.94e-06	Phvul.010G103200.1	PF00249	PTHR12802,PTHR12802:SF48				Homeodomain-like superfamily protein
Phvul.011G189900.1	Chr11	46667767..46673526	13.3	-3.21	-1.68	6.11e-11	1.08e-09	1.93e-06	Phvul.011G189900.1	PF00083	PTHR23504,PTHR23504:SF29		GO:GO:0055085,GO:GO:0022857,GO:GO:0016021	ZIFL1	zinc induced facilitator-like 1
Phvul.005G108800.1	Chr05	complement(31785173..31786594)	44.3	-3.01	-1.59	6.24e-11	1.1e-09	1.97e-06	Phvul.005G108800.1	PF02458	PTHR31625,PTHR31625:SF2		GO:GO:0016747		HXXXD-type acyl-transferase family protein
Phvul.008G076600.2	Chr08	complement(7326596..7328038)	66.2	5.14	2.36	6.23e-11	1.1e-09	1.97e-06	Phvul.008G076600.2	PF01370	PTHR10366,PTHR10366:SF425	1.1.1.348	GO:GO:0050662,GO:GO:0003824	BEN1	NAD(P)-binding Rossmann-fold superfamily protein
Phvul.002G286800.1	Chr02	complement(45061804..45064669)	14.16	-3.3	-1.72	6.36e-11	1.12e-09	2.01e-06	Phvul.002G286800.1	PF01073	PTHR10366,PTHR10366:SF331	5.1.3.2,5.1.3.5	GO:GO:0055114,GO:GO:0016616,GO:GO:0006694,GO:GO:0003854	ATUGE1,UGE1	UDP-D-glucose/UDP-D-galactose 4-epimerase 1
Phvul.008G267600.1	Chr08	57837316..57839890	11.72	4.87	2.28	6.35e-11	1.12e-09	2.01e-06	Phvul.008G267600.1	PF13676,PF01582	PTHR11017,PTHR11017:SF155		GO:GO:0007165,GO:GO:0005515		disease resistance protein (TIR-NBS-LRR class), putative
Phvul.004G042900.1	Chr04	complement(4843469..4845553)	6.2	-58.75	-5.88	6.45e-11	1.14e-09	2.04e-06	Phvul.004G042900.1	PF00201	PTHR11926,PTHR11926:SF280	2.4.1.324	GO:GO:0016758,GO:GO:0008152	AtUGT85A3,UGT85A3	UDP-glucosyl transferase 85A3
Phvul.010G118000.1	Chr10	complement(38590890..38592018)	24.79	5.1	2.35	6.47e-11	1.14e-09	2.05e-06	Phvul.010G118000.1	PF13578	PTHR37909,PTHR37909:SF1				S-adenosyl-L-methionine-dependent methyltransferases superfamily protein
Phvul.005G133700.1	Chr05	36065879..36070796	3.3	8.23	3.04	6.61e-11	1.16e-09	2.09e-06	Phvul.005G133700.1	PF00069	PTHR27001,PTHR27001:SF78	2.7.11.1	GO:GO:0006468,GO:GO:0005524,GO:GO:0004672	NCRK	Protein kinase superfamily protein
Phvul.009G019300.1	Chr09	3636672..3637999	9.35	-7.86	-2.97	6.59e-11	1.16e-09	2.09e-06	Phvul.009G019300.1	PF13639	PTHR14155,PTHR14155:SF77		GO:GO:0008270,GO:GO:0005515		RING/U-box superfamily protein
Phvul.004G098000.1	Chr04	complement(28330270..28332066)	2841.61	6.6	2.72	6.67e-11	1.17e-09	2.11e-06	Phvul.004G098000.1	PF04554			GO:GO:0009664,GO:GO:0005199	ATEXT3,EXT3,RSH	extensin 3
Phvul.006G201200.1	Chr06	30572549..30575121	42.25	3.23	1.69	6.7e-11	1.18e-09	2.12e-06	Phvul.006G201200.1	PF00117	PTHR11922,PTHR11922:SF42				Class I glutamine amidotransferase-like superfamily protein
Phvul.003G004400.1	Chr03	409297..411110	27.73	5.21	2.38	6.86e-11	1.2e-09	2.17e-06	Phvul.003G004400.1	PF00857	PTHR11080,PTHR11080:SF13		GO:GO:0008152,GO:GO:0003824	NIC2	nicotinamidase 2
Phvul.002G214100.1	Chr02	complement(37618251..37620380)	9.57	-4.89	-2.29	6.9e-11	1.21e-09	2.18e-06	Phvul.002G214100.1	PF00117	PTHR11922,PTHR11922:SF42				Class I glutamine amidotransferase-like superfamily protein
Phvul.008G000600.1	Chr08	161776..164047	18.73	3.7	1.89	6.99e-11	1.22e-09	2.21e-06	Phvul.008G000600.1	PF00560,PF08263	PTHR27001,PTHR27001:SF224	2.7.11.1,2.7.10.1	GO:GO:0005515		Leucine-rich repeat (LRR) family protein
Phvul.009G197200.1	Chr09	29180113..29185231	10.27	-4.47	-2.16	6.99e-11	1.22e-09	2.21e-06	Phvul.009G197200.1	PF09296,PF09297,PF00293	PTHR22769,PTHR22769:SF7	3.6.1.22	GO:GO:0016787,GO:GO:0046872	ATNUDT19,ATNUDX19,NUDX19	nudix hydrolase homolog 19
Phvul.011G131200.1	Chr11	complement(29571753..29572871)	38.37	409.99	8.68	6.96e-11	1.22e-09	2.2e-06	Phvul.011G131200.1	PF08246,PF00112	PTHR12411,PTHR12411:SF297	3.4.22.33	GO:GO:0008234,GO:GO:0006508	SAG12	senescence-associated gene 12
Phvul.007G201800.1	Chr07	complement(44129318..44134393)	8.84	-4.04	-2.02	7.36e-11	1.29e-09	2.33e-06	Phvul.007G201800.1	PF06963	PTHR11660,PTHR11660:SF53		GO:GO:0034755,GO:GO:0016021,GO:GO:0005381	ATIREG3,IREG3,MAR1,RTS3	iron-regulated protein 3
Phvul.001G076100.1	Chr01	10828810..10833303	1.88	-8.64	-3.11	7.53e-11	1.31e-09	2.38e-06	Phvul.001G076100.1	PF13947,PF07714	PTHR27009,PTHR27009:SF19	3.1.4.46	GO:GO:0030247,GO:GO:0006468,GO:GO:0004672		Protein kinase superfamily protein
Phvul.008G095600.1	Chr08	complement(9892362..9895759)	18.72	-4.21	-2.08	7.51e-11	1.31e-09	2.38e-06	Phvul.008G095600.1	PF00226	PTHR24078,PTHR24078:SF229			ATERDJ3A,TMS1	DNAJ heat shock N-terminal domain-containing protein
Phvul.005G093900.1	Chr05	27975693..27976828	10.51	30.04	4.91	7.62e-11	1.33e-09	2.41e-06	Phvul.005G093900.1	PF07939	PTHR31865,PTHR31865:SF7
Phvul.003G076600.1	Chr03	11923843..11926752	13.83	377.68	8.56	7.7e-11	1.34e-09	2.44e-06	Phvul.003G076600.1	PF03151	PTHR11132,PTHR11132:SF112			ATGPT2,GPT2	glucose-6-phosphate/phosphate translocator 2
Phvul.005G013200.2	Chr05	complement(1139235..1144375)	2.88	40.85	5.35	8.01e-11	1.4e-09	2.53e-06	Phvul.005G013200.2	PF07714	PTHR27001,PTHR27001:SF171	2.7.11.1	GO:GO:0006468,GO:GO:0004672		Protein kinase superfamily protein
Phvul.007G145900.1	Chr07	complement(36131682..36141607)	3.13	4.48	2.16	8e-11	1.4e-09	2.53e-06	Phvul.007G145900.1	PF00232	PTHR10353,PTHR10353:SF29	3.5.2.17	GO:GO:0005975,GO:GO:0004553	BGLU11	beta glucosidase 11
Phvul.003G042800.2	Chr03	4766559..4771288	22.72	3.9	1.96	8.09e-11	1.41e-09	2.56e-06	Phvul.003G042800.2	PF07168	PTHR31081,PTHR31081:SF4		GO:GO:0071705	ATUPS2,UPS2	ureide permease 2
Phvul.003G118700.1	Chr03	29608386..29611105	13.46	-3.78	-1.92	8.13e-11	1.41e-09	2.57e-06	Phvul.003G118700.1	PF07572	PTHR23227
Phvul.006G075000.1	Chr06	complement(19419104..19420608)	5.4	-20.22	-4.34	8.12e-11	1.41e-09	2.57e-06	Phvul.006G075000.1	PF02458	PTHR31147,PTHR31147:SF9	2.3.1.162	GO:GO:0016747		HXXXD-type acyl-transferase family protein
Phvul.003G210800.1	Chr03	complement(42583644..42590598)	9.83	4.76	2.25	8.36e-11	1.45e-09	2.64e-06	Phvul.003G210800.1	PF16656,PF14008,PF00149	PTHR22953,PTHR22953:SF24	3.1.4.1	GO:GO:0016787	ATPAP27,PAP27	purple acid phosphatase 27
Phvul.010G092300.1	Chr10	complement(34005917..34007381)	40.19	10.5	3.39	8.38e-11	1.46e-09	2.65e-06	Phvul.010G092300.1	PF00847	PTHR31194,PTHR31194:SF7		GO:GO:0006355,GO:GO:0003700	RAP2.11	related to AP2 11
Phvul.009G192000.1	Chr09	complement(28409019..28417639)	1.38	30.73	4.94	8.45e-11	1.47e-09	2.67e-06	Phvul.009G192000.1	PF07983	PTHR32227,PTHR32227:SF75			PDCB3	plasmodesmata callose-binding protein 3
Phvul.010G110400.1	Chr10	37304503..37307298	6.23	19.32	4.27	8.46e-11	1.47e-09	2.68e-06	Phvul.010G110400.1	PF03351	PTHR23130,PTHR23130:SF78				Cytochrome b561/ferric reductase transmembrane with DOMON related domain
Phvul.L007800.1	scaffold_166	complement(2887..6366)	4.36	47.98	5.58	8.48e-11	1.47e-09	2.68e-06	Phvul.L007800.1	PF12171	PTHR10593,PTHR10593:SF34			AtIDD2,IDD2	indeterminate(ID)-domain 2
Phvul.007G204900.1	Chr07	complement(44395623..44396945)	23.53	4.3	2.11	8.56e-11	1.48e-09	2.71e-06	Phvul.007G204900.1	PF00266	PTHR11601,PTHR11601:SF47	5.1.1.17			Pyridoxal phosphate (PLP)-dependent transferases superfamily protein
Phvul.004G025000.1	Chr04	2530681..2532412	20.44	-4.65	-2.22	8.61e-11	1.49e-09	2.72e-06	Phvul.004G025000.1	PF00004,PF14363	PTHR23070,PTHR23070:SF19		GO:GO:0005524		P-loop containing nucleoside triphosphate hydrolases superfamily protein
Phvul.001G209400.1	Chr01	47298378..47303278	4	9.04	3.18	8.81e-11	1.53e-09	2.79e-06	Phvul.001G209400.1	PF04043,PF01095	PTHR31707,PTHR31707:SF25	3.1.1.11	GO:GO:0004857,GO:GO:0042545,GO:GO:0030599,GO:GO:0005618		Plant invertase/pectin methylesterase inhibitor superfamily
Phvul.002G231800.1	Chr02	39732399..39733169	1948.55	-15.91	-3.99	8.9e-11	1.54e-09	2.82e-06	Phvul.002G231800.1	PF00011	PTHR11527,PTHR11527:SF158				HSP20-like chaperones superfamily protein
Phvul.011G063800.1	Chr11	5535300..5537331	7.12	9.35	3.22	8.92e-11	1.54e-09	2.82e-06	Phvul.011G063800.1	PF03330,PF01357	PTHR31867,PTHR31867:SF9			ATEXP4,ATEXPA4,ATHEXP ALPHA 1.6,EXPA4	expansin A4
Phvul.008G241900.1	Chr08	complement(55610242..55611217)	8.51	-27.96	-4.81	9.01e-11	1.56e-09	2.85e-06	Phvul.008G241900.1		PTHR33172,PTHR33172:SF8			ATOXS3,OXS3	oxidative stress 3
Phvul.002G185400.1	Chr02	complement(34034532..34036440)	6.6	29.54	4.88	9.21e-11	1.59e-09	2.91e-06	Phvul.002G185400.1		PTHR33385,PTHR33385:SF5
Phvul.002G063000.1	Chr02	7014130..7018007	4.4	11.4	3.51	9.34e-11	1.61e-09	2.96e-06	Phvul.002G063000.1		PTHR11183,PTHR11183:SF55	2.4.1.186			Nucleotide-diphospho-sugar transferases superfamily protein
Phvul.009G089200.1	Chr09	13883865..13885241	18.24	-3.66	-1.87	9.35e-11	1.62e-09	2.96e-06	Phvul.009G089200.1	PF05910	PTHR31972,PTHR31972:SF3				Plant protein of unknown function (DUF868)
Phvul.008G006400.2	Chr08	complement(698572..707892)	1.57	-26.33	-4.72	9.45e-11	1.63e-09	2.99e-06	Phvul.008G006400.2	PF13398	PTHR33979,PTHR33979:SF3
Phvul.001G034800.1	Chr01	complement(3369028..3373010)	10.32	-3.35	-1.75	9.56e-11	1.65e-09	3.02e-06	Phvul.001G034800.1	PF05608	PTHR20921			RTE1	Protein of unknown function (DUF778)
Phvul.007G169300.1	Chr07	40217768..40223163	20.45	-3.45	-1.78	9.66e-11	1.67e-09	3.06e-06	Phvul.007G169300.1	PF00651	PTHR24411,PTHR24411:SF33		GO:GO:0005515	ATBPM2,BPM2	BTB-POZ and MATH domain 2
Phvul.003G172100.1	Chr03	38314550..38316974	10.79	-4.66	-2.22	9.73e-11	1.68e-09	3.08e-06	Phvul.003G172100.1	PF01928	PTHR34948,PTHR34948:SF1	3.6.1.25,3.6.1.3			adenylate cyclases
Phvul.010G104800.1	Chr10	36418538..36419333	22.61	-374.99	-8.55	9.79e-11	1.69e-09	3.1e-06	Phvul.010G104800.1	PF03168	PTHR31459			LEA14,LSR3	Late embryogenesis abundant protein
Phvul.009G095100.1	Chr09	complement(14701434..14702369)	41.51	360.71	8.49	1e-10	1.72e-09	3.17e-06	Phvul.009G095100.1		PTHR23315				ARM repeat superfamily protein
Phvul.011G092600.1	Chr11	complement(9383811..9388069)	10.97	49.6	5.63	9.99e-11	1.72e-09	3.16e-06	Phvul.011G092600.1	PF02225,PF05922,PF00082	PTHR10795,PTHR10795:SF427	3.4.14.10	GO:GO:0006508,GO:GO:0004252	AIR3	Subtilisin-like serine endopeptidase family protein
Phvul.001G066500.1	Chr01	8548562..8550125	13.34	9.28	3.21	1.02e-10	1.76e-09	3.24e-06	Phvul.001G066500.1	PF12947,PF13947	PTHR27005,PTHR27005:SF9		GO:GO:0030247	WAK2	wall-associated kinase 2
Phvul.007G185400.1	Chr07	complement(42181703..42183329)	62.97	-2.78	-1.48	1.03e-10	1.77e-09	3.25e-06	Phvul.007G185400.1	PF04504	PTHR31662,PTHR31662:SF6				DNA-binding storekeeper protein-related transcriptional regulator
Phvul.005G045500.1	Chr05	4806160..4809637	18.7	-3.48	-1.8	1.07e-10	1.83e-09	3.38e-06	Phvul.005G045500.1	PF00026	PTHR13683,PTHR13683:SF280	3.4.23.12	GO:GO:0006508,GO:GO:0004190		Eukaryotic aspartyl protease family protein
Phvul.007G034000.2	Chr07	2735485..2742077	4.93	-3.82	-1.93	1.08e-10	1.86e-09	3.43e-06	Phvul.007G034000.2	PF03034	PTHR15362,PTHR15362:SF6	2.7.8.8	GO:GO:0006659		phosphatidyl serine synthase family protein
Phvul.004G107700.1	Chr04	complement(35672544..35675746)	572.19	-9.53	-3.25	1.1e-10	1.88e-09	3.46e-06	Phvul.004G107700.1	PF02518,PF00183	PTHR11528,PTHR11528:SF47		GO:GO:0051082,GO:GO:0006950,GO:GO:0006457,GO:GO:0005524	ATHS83,AtHsp90-1,ATHSP90.1,HSP81-1,HSP81.1,HSP83,HSP90.1	heat shock protein 90.1
Phvul.003G011000.1	Chr03	complement(1036443..1037072)	23.28	18.74	4.23	1.11e-10	1.9e-09	3.51e-06	Phvul.003G011000.1		PTHR36346,PTHR36346:SF1
Phvul.006G165600.1	Chr06	complement(27654269..27657233)	47.78	3.46	1.79	1.11e-10	1.9e-09	3.52e-06	Phvul.006G165600.1	PF02780,PF02779	PTHR11624,PTHR11624:SF76	1.2.4.1	GO:GO:0008152,GO:GO:0003824		Transketolase family protein
Phvul.009G187100.2	Chr09	27673565..27678212	4.13	7.12	2.83	1.11e-10	1.91e-09	3.52e-06	Phvul.009G187100.2	PF12906,PF12428	PTHR23012,PTHR23012:SF73	6.3.2.19	GO:GO:0008270		RING/FYVE/PHD zinc finger superfamily protein
Phvul.007G029200.1	Chr07	complement(2251014..2252742)	21.83	-3.25	-1.7	1.12e-10	1.93e-09	3.56e-06	Phvul.007G029200.1	PF07797	PTHR33130,PTHR33130:SF13				Protein of unknown function (DUF1639)
Phvul.009G078100.1	Chr09	complement(12718202..12718576)	55.3	7.84	2.97	1.18e-10	2.01e-09	3.72e-06	Phvul.009G078100.1	PF00462	PTHR10168,PTHR10168:SF56		GO:GO:0045454,GO:GO:0015035,GO:GO:0009055		Thioredoxin superfamily protein
Phvul.008G008400.1	Chr08	836856..839415	6.64	16.84	4.07	1.18e-10	2.02e-09	3.75e-06	Phvul.008G008400.1	PF05701	PTHR32054,PTHR32054:SF5				Plant protein of unknown function (DUF827)
Phvul.010G140200.1	Chr10	complement(41208142..41213337)	11.96	4.08	2.03	1.19e-10	2.04e-09	3.78e-06	Phvul.010G140200.1	PF07714	PTHR27001,PTHR27001:SF152	2.7.11.1	GO:GO:0006468,GO:GO:0004672		Protein kinase protein with adenine nucleotide alpha hydrolases-like domain
Phvul.004G165100.1	Chr04	44679381..44683522	9.65	5.9	2.56	1.2e-10	2.05e-09	3.8e-06	Phvul.004G165100.1		PTHR34282,PTHR34282:SF2
Phvul.005G017000.1	Chr05	1498898..1504517	4.36	-4.36	-2.12	1.21e-10	2.07e-09	3.83e-06	Phvul.005G017000.1	PF01636	PTHR22603,PTHR22603:SF41	2.7.1.82,2.7.1.32			Protein kinase superfamily protein
Phvul.006G050300.1	Chr06	16492456..16499080	1.84	13.51	3.76	1.21e-10	2.07e-09	3.84e-06	Phvul.006G050300.1	PF03009	PTHR23344,PTHR23344:SF8	3.1.4.46	GO:GO:0008081,GO:GO:0006629,GO:GO:0008889	GPDL2,MRH5,SHV3	PLC-like phosphodiesterase family protein
Phvul.011G001900.1	Chr11	155790..159526	26.99	3.11	1.63	1.21e-10	2.07e-09	3.84e-06	Phvul.011G001900.1	PF07690	PTHR11654,PTHR11654:SF94		GO:GO:0055085,GO:GO:0016021,GO:GO:0016020,GO:GO:0006810,GO:GO:0005215		Major facilitator superfamily protein
Phvul.003G035300.1	Chr03	complement(3519494..3520155)	12.78	-18.53	-4.21	1.22e-10	2.08e-09	3.86e-06	Phvul.003G035300.1		PTHR35735,PTHR35735:SF1
Phvul.006G204100.1	Chr06	complement(30743266..30744144)	285.72	-6.77	-2.76	1.23e-10	2.09e-09	3.89e-06	Phvul.006G204100.1
Phvul.004G106500.1	Chr04	complement(34751030..34752842)	7.38	22.2	4.47	1.23e-10	2.1e-09	3.91e-06	Phvul.004G106500.1	PF00646	PTHR32212,PTHR32212:SF65		GO:GO:0005515		F-box/RNI-like superfamily protein
Phvul.L005300.1	scaffold_62	77..630	135.68	-2.71	-1.44	1.25e-10	2.13e-09	3.96e-06	Phvul.L005300.1	PF01476	PTHR33648,PTHR33648:SF1				peptidoglycan-binding LysM domain-containing protein
Phvul.002G123100.1	Chr02	24875910..24876462	21.95	-7.55	-2.92	1.28e-10	2.17e-09	4.03e-06	Phvul.002G123100.1
Phvul.002G329400.1	Chr02	complement(48789867..48791175)	11.12	8.14	3.03	1.29e-10	2.19e-09	4.07e-06	Phvul.002G329400.1	PF00314	PTHR31048,PTHR31048:SF1			ATLP-1	Pathogenesis-related thaumatin superfamily protein
Phvul.003G291600.1	Chr03	complement(51745866..51750730)	10.01	-3.52	-1.82	1.3e-10	2.21e-09	4.11e-06	Phvul.003G291600.1	PF01039	PTHR22855,PTHR22855:SF13	6.4.1.4		MCCB	3-methylcrotonyl-CoA carboxylase
Phvul.008G132200.1	Chr08	20550524..20553590	55.7	-3.24	-1.7	1.3e-10	2.21e-09	4.12e-06	Phvul.008G132200.1	PF01501	PTHR32116,PTHR32116:SF19	2.4.1.43	GO:GO:0016757,GO:GO:0047262	GAUT8,QUA1	Nucleotide-diphospho-sugar transferases superfamily protein
Phvul.003G147600.1	Chr03	complement(34745982..34747351)	15.4	-13.13	-3.72	1.31e-10	2.22e-09	4.13e-06	Phvul.003G147600.1	PF06955,PF00722	PTHR31062,PTHR31062:SF32	2.4.1.207	GO:GO:0048046,GO:GO:0016762,GO:GO:0006073,GO:GO:0005618,GO:GO:0005975,GO:GO:0004553	TCH4,XTH22	Xyloglucan endotransglucosylase/hydrolase family protein
Phvul.011G064400.1	Chr11	complement(5585784..5592897)	7.8	-3.62	-1.86	1.32e-10	2.25e-09	4.19e-06	Phvul.011G064400.1	PF04564,PF07714	PTHR27003,PTHR27003:SF30	2.7.11.1	GO:GO:0016567,GO:GO:0004842,GO:GO:0006468,GO:GO:0004672		U-box domain-containing protein kinase family protein
Phvul.003G293300.1	Chr03	51873518..51876446	3.84	-9.32	-3.22	1.34e-10	2.27e-09	4.23e-06	Phvul.003G293300.1	PF14226,PF03171	PTHR10209,PTHR10209:SF98		GO:GO:0055114,GO:GO:0016491		2-oxoglutarate (2OG) and Fe(II)-dependent oxygenase superfamily protein
Phvul.009G166100.1	Chr09	24249336..24251303	11.92	7.35	2.88	1.34e-10	2.27e-09	4.24e-06	Phvul.009G166100.1	PF00205,PF02776,PF02775	PTHR18968,PTHR18968:SF112	2.2.1.6	GO:GO:0030976,GO:GO:0000287,GO:GO:0003824	AHAS,ALS,CSR1,IMR1,TZP5	chlorsulfuron/imidazolinone resistant 1
Phvul.002G135000.2	Chr02	complement(26670745..26676376)	8.13	3.42	1.77	1.36e-10	2.3e-09	4.3e-06	Phvul.002G135000.2	PF13961,PF12796,PF13962	PTHR24177,PTHR24177:SF42				Ankyrin repeat family protein
Phvul.005G108600.1	Chr05	31750206..31753064	2.5	-36.81	-5.2	1.36e-10	2.3e-09	4.31e-06	Phvul.005G108600.1	PF11264	PTHR34793,PTHR34793:SF1		GO:GO:0015979,GO:GO:0010207	PSB29,THF1	photosystem II reaction center PSB29 protein
Phvul.003G244900.1	Chr03	47015286..47024865	5.77	-3.32	-1.73	1.38e-10	2.33e-09	4.35e-06	Phvul.003G244900.1	PF10607	PTHR12864,PTHR12864:SF13
Phvul.009G229900.3	Chr09	complement(33939666..33943447)	3.11	-6.02	-2.59	1.38e-10	2.33e-09	4.36e-06	Phvul.009G229900.3	PF00481	PTHR13832,PTHR13832:SF303	3.1.3.16	GO:GO:0003824,GO:GO:0006470,GO:GO:0004722	HAB2	homology to ABI2
Phvul.009G229900.7	Chr09	complement(33939666..33943447)	3.01	-6.28	-2.65	1.38e-10	2.33e-09	4.36e-06	Phvul.009G229900.7	PF00481	PTHR13832,PTHR13832:SF303	3.1.3.16	GO:GO:0003824,GO:GO:0006470,GO:GO:0004722	HAB1	homology to ABI1
Phvul.009G027000.1	Chr09	6077260..6081426	29.42	2.73	1.45	1.39e-10	2.35e-09	4.41e-06	Phvul.009G027000.1	PF00462,PF00610,PF04784	PTHR23054,PTHR23054:SF27		GO:GO:0045454,GO:GO:0015035,GO:GO:0009055,GO:GO:0035556		electron carriers;protein disulfide oxidoreductases
Phvul.009G045600.1	Chr09	complement(8761916..8762663)	209.34	-6.01	-2.59	1.39e-10	2.35e-09	4.41e-06	Phvul.009G045600.1		PTHR33641,PTHR33641:SF4
Phvul.007G190400.1	Chr07	complement(42665428..42667456)	6.63	15.2	3.93	1.44e-10	2.42e-09	4.54e-06	Phvul.007G190400.1		PTHR33318,PTHR33318:SF3
Phvul.010G078600.2	Chr10	complement(27670264..27675250)	15.37	-4.11	-2.04	1.43e-10	2.42e-09	4.53e-06	Phvul.010G078600.2	PF00202	PTHR11986,PTHR11986:SF66	2.6.1.44	GO:GO:0030170,GO:GO:0008483	AGT3	alanine:glyoxylate aminotransferase 3
Phvul.011G087100.2	Chr11	8441947..8446971	10.7	-3.94	-1.98	1.46e-10	2.47e-09	4.63e-06	Phvul.011G087100.2	PF13920	PTHR10044,PTHR10044:SF106				Ring/U-Box superfamily protein
Phvul.002G297200.1	Chr02	46029925..46030984	246.17	6.87	2.78	1.47e-10	2.48e-09	4.65e-06	Phvul.002G297200.1
Phvul.001G014900.2	Chr01	1264657..1267924	27.57	5.55	2.47	1.48e-10	2.49e-09	4.67e-06	Phvul.001G014900.2	PF00332	PTHR32227,PTHR32227:SF16	3.2.1.39	GO:GO:0005975,GO:GO:0004553		Glycosyl hydrolase family 17 protein
Phvul.004G109000.3	Chr04	35990885..35993618	12.18	-3.12	-1.64	1.59e-10	2.67e-09	5.02e-06	Phvul.004G109000.3		PTHR34212,PTHR34212:SF1
Phvul.004G018100.1	Chr04	1876914..1883555	22.01	-3.11	-1.64	1.59e-10	2.68e-09	5.04e-06	Phvul.004G018100.1	PF02705	PTHR30540,PTHR30540:SF18		GO:GO:0071805,GO:GO:0016020,GO:GO:0015079		Potassium transporter family protein
Phvul.010G026200.1	Chr10	3875269..3877859	8.7	5.81	2.54	1.62e-10	2.72e-09	5.12e-06	Phvul.010G026200.1	PF13676,PF00931	PTHR11017,PTHR11017:SF163		GO:GO:0007165,GO:GO:0005515,GO:GO:0043531		Disease resistance protein (TIR-NBS-LRR class) family
Phvul.003G023100.1	Chr03	2039778..2041334	8.52	41.57	5.38	1.62e-10	2.73e-09	5.14e-06	Phvul.003G023100.1	PF00324	PTHR11785,PTHR11785:SF230		GO:GO:0055085,GO:GO:0016020,GO:GO:0006810,GO:GO:0015171,GO:GO:0003333	AAT1,CAT1	amino acid transporter 1
Phvul.010G135600.1	Chr10	40820143..40823583	9.79	304.41	8.25	1.64e-10	2.75e-09	5.18e-06	Phvul.010G135600.1	PF01477,PF00305	PTHR11771,PTHR11771:SF48	1.13.11.58	GO:GO:0005515,GO:GO:0055114,GO:GO:0046872,GO:GO:0016702	ATLOX1,LOX1	lipoxygenase 1
Phvul.004G122300.1	Chr04	39361170..39371845	2.82	-3.9	-1.96	1.65e-10	2.76e-09	5.21e-06	Phvul.004G122300.1	PF00005,PF00664	PTHR24221,PTHR24221:SF169	3.6.3.43	GO:GO:0016887,GO:GO:0005524,GO:GO:0055085,GO:GO:0042626,GO:GO:0016021,GO:GO:0006810	ATNAP8,NAP8	non-intrinsic ABC protein 8
Phvul.008G245900.1	Chr08	56060979..56066448	4.35	6.61	2.72	1.64e-10	2.76e-09	5.2e-06	Phvul.008G245900.1	PF00560,PF08263,PF00069	PTHR27008,PTHR27008:SF22	2.7.11.1,2.7.10.1	GO:GO:0005515,GO:GO:0006468,GO:GO:0005524,GO:GO:0004672		Leucine-rich repeat protein kinase family protein
Phvul.006G001200.1	Chr06	complement(258943..262298)	11.49	-3.43	-1.78	1.65e-10	2.77e-09	5.22e-06	Phvul.006G001200.1	PF12734	PTHR31568,PTHR31568:SF16
Phvul.010G073800.1	Chr10	22750279..22754469	5.61	7.33	2.87	1.66e-10	2.79e-09	5.27e-06	Phvul.010G073800.1	PF07731,PF07732,PF00394	PTHR11709,PTHR11709:SF103	1.10.3.2	GO:GO:0055114,GO:GO:0016491,GO:GO:0005507	ATLMCO4,IRX12,LAC4,LMCO4	Laccase/Diphenol oxidase family protein
Phvul.006G069300.1	Chr06	complement(18819790..18824196)	175.99	-5.75	-2.52	1.68e-10	2.81e-09	5.3e-06	Phvul.006G069300.1	PF12481,PF00733	PTHR11772,PTHR11772:SF13	6.3.5.4	GO:GO:0006529,GO:GO:0004066	ASN1,AT-ASN1,DIN6	glutamine-dependent asparagine synthase 1
Phvul.001G165700.1	Chr01	complement(42635632..42643396)	9.99	-6.72	-2.75	1.68e-10	2.82e-09	5.33e-06	Phvul.001G165700.1	PF14510,PF08370,PF00005,PF01061	PTHR19241,PTHR19241:SF219	3.6.3.19	GO:GO:0016887,GO:GO:0005524,GO:GO:0016020	ABCG40,ATABCG40,ATPDR12,PDR12	pleiotropic drug resistance 12
Phvul.001G047600.1	Chr01	5164634..5167692	20.6	2.98	1.58	1.69e-10	2.83e-09	5.36e-06	Phvul.001G047600.1		PTHR31485,PTHR31485:SF3
Phvul.002G330000.1	Chr02	48817209..48822225	10.44	-3.71	-1.89	1.73e-10	2.9e-09	5.48e-06	Phvul.002G330000.1	PF13414,PF01425	PTHR11895,PTHR11895:SF39	3.5.1.4	GO:GO:0016884	atToc64-III,TOC64-III	translocon at the outer membrane of chloroplasts 64-III
Phvul.003G058800.1	Chr03	complement(7834232..7837808)	28.61	3.35	1.74	1.74e-10	2.9e-09	5.49e-06	Phvul.003G058800.1	PF00010	PTHR12565,PTHR12565:SF181		GO:GO:0046983		basic helix-loop-helix (bHLH) DNA-binding superfamily protein
Phvul.002G133600.1	Chr02	26447784..26451915	10.06	-3.52	-1.82	1.75e-10	2.93e-09	5.54e-06	Phvul.002G133600.1	PF00931	PTHR23155,PTHR23155:SF633		GO:GO:0043531	RPM1,RPS3	NB-ARC domain-containing disease resistance protein
Phvul.004G095400.1	Chr04	complement(26529723..26533405)	13.03	-2.76	-1.47	1.77e-10	2.96e-09	5.61e-06	Phvul.004G095400.1	PF13837	PTHR21654,PTHR21654:SF19				Duplicated homeodomain-like superfamily protein
Phvul.008G167700.1	Chr08	complement(43401090..43401951)	44.6	-4.02	-2.01	1.78e-10	2.97e-09	5.63e-06	Phvul.008G167700.1	PF13499	PTHR10891				EF hand calcium-binding protein family
Phvul.003G153100.1	Chr03	complement(35757558..35760426)	10.95	7.11	2.83	1.79e-10	2.98e-09	5.65e-06	Phvul.003G153100.1	PF00847	PTHR32467,PTHR32467:SF20		GO:GO:0006355,GO:GO:0003700,GO:GO:0007275	ADAP	ARIA-interacting double AP2 domain protein
Phvul.008G285800.1	Chr08	59078551..59088594	9.5	3.53	1.82	1.79e-10	2.99e-09	5.68e-06	Phvul.008G285800.1	PF00512,PF02518,PF00072,PF03924	PTHR24423,PTHR24423:SF363	2.7.13.3	GO:GO:0007165,GO:GO:0000155,GO:GO:0000160	AHK2,HK2	histidine kinase 2
Phvul.010G042200.1	Chr10	6363284..6364941	69.53	3.96	1.99	1.8e-10	2.99e-09	5.68e-06	Phvul.010G042200.1	PF00201	PTHR11926,PTHR11926:SF381	2.4.1.218	GO:GO:0016758,GO:GO:0008152	GT72B1,UGT72B1	UDP-Glycosyltransferase superfamily protein
Phvul.007G254200.1	Chr07	complement(49260558..49263116)	4.91	18	4.17	1.82e-10	3.03e-09	5.76e-06	Phvul.007G254200.1	PF00931	PTHR23155,PTHR23155:SF563		GO:GO:0043531		NB-ARC domain-containing disease resistance protein
Phvul.010G143700.1	Chr10	complement(41529615..41532975)	2.12	-29.33	-4.87	1.82e-10	3.03e-09	5.75e-06	Phvul.010G143700.1		PTHR31342,PTHR31342:SF4			AR791	actin binding protein family
Phvul.007G061700.1	Chr07	5372860..5376379	35.56	-4.26	-2.09	1.83e-10	3.05e-09	5.8e-06	Phvul.007G061700.1	PF03079	PTHR23418	1.13.11.53,1.13.11.54	GO:GO:0055114,GO:GO:0010309	ATARD2	RmlC-like cupins superfamily protein
Phvul.002G319800.1	Chr02	complement(47965902..47966294)	149.05	-2.78	-1.47	1.85e-10	3.07e-09	5.84e-06	Phvul.002G319800.1		PTHR12701,PTHR12701:SF12		GO:GO:0016021,GO:GO:0006886,GO:GO:0005783
Phvul.005G007600.1	Chr05	620138..621150	482.16	-6.07	-2.6	1.87e-10	3.11e-09	5.92e-06	Phvul.005G007600.1	PF04043	PTHR31080,PTHR31080:SF11	3.1.1.11	GO:GO:0004857		Plant invertase/pectin methylesterase inhibitor superfamily protein
Phvul.009G065500.1	Chr09	11205562..11210331	29.23	-4.26	-2.09	1.88e-10	3.13e-09	5.96e-06	Phvul.009G065500.1	PF00170	PTHR22952,PTHR22952:SF194		GO:GO:0043565,GO:GO:0006355,GO:GO:0003700	ABF2,AREB1,ATAREB1	abscisic acid responsive elements-binding factor 2
Phvul.002G212900.1	Chr02	37486859..37488748	6.3	-20.73	-4.37	1.91e-10	3.17e-09	6.04e-06	Phvul.002G212900.1	PF12689	PTHR17901,PTHR17901:SF14	3.1.3.48	GO:GO:0016791		Haloacid dehalogenase-like hydrolase (HAD) superfamily protein
Phvul.006G170300.1	Chr06	28136806..28139621	13	4.06	2.02	1.91e-10	3.17e-09	6.04e-06	Phvul.006G170300.1	PF13456,PF00012	PTHR19375,PTHR19375:SF229			Hsp70b	heat shock protein 70B
Phvul.011G151600.1	Chr11	39767506..39769438	10.14	-4.83	-2.27	1.92e-10	3.18e-09	6.06e-06	Phvul.011G151600.1	PF04110	PTHR10969,PTHR10969:SF43		GO:GO:0005737,GO:GO:0000045	ATG8C	Ubiquitin-like superfamily protein
Phvul.001G154200.1	Chr01	complement(41080510..41087797)	2.82	6.68	2.74	1.95e-10	3.23e-09	6.17e-06	Phvul.001G154200.1	PF01740,PF00916	PTHR11814,PTHR11814:SF60		GO:GO:0016021,GO:GO:0015116,GO:GO:0008272,GO:GO:0055085,GO:GO:0016020,GO:GO:0008271,GO:GO:0009507	AST12,SULTR3;1	sulfate transporter 3;1
Phvul.002G010700.1	Chr02	complement(1218350..1220447)	55.21	6.57	2.72	1.97e-10	3.27e-09	6.24e-06	Phvul.002G010700.1	PF03514	PTHR31636,PTHR31636:SF9		GO:GO:0048366,GO:GO:0043565,GO:GO:0009956,GO:GO:0008356,GO:GO:0005634,GO:GO:0003700	SGR7,SHR	GRAS family transcription factor
Phvul.005G141500.1	Chr05	37075049..37075817	14.57	-6.31	-2.66	2e-10	3.31e-09	6.32e-06	Phvul.005G141500.1	PF13912	PTHR26374,PTHR26374:SF162				C2H2-type zinc finger family protein
Phvul.008G008800.1	Chr08	850771..851365	102.27	5.83	2.54	2.02e-10	3.34e-09	6.39e-06	Phvul.008G008800.1		PTHR33702,PTHR33702:SF3
Phvul.008G191700.1	Chr08	49792433..49793957	13.28	5.37	2.43	2.05e-10	3.39e-09	6.49e-06	Phvul.008G191700.1	PF08137	PTHR33102			DVL11,RTFL8	ROTUNDIFOLIA like 8
Phvul.006G100500.1	Chr06	complement(21782382..21784569)	28.11	6.22	2.64	2.08e-10	3.43e-09	6.57e-06	Phvul.006G100500.1	PF13178,PF00612	PTHR32295,PTHR32295:SF8		GO:GO:0005515	IQD18	IQ-domain 18
Phvul.001G027100.1	Chr01	2508242..2509644	19.57	5.03	2.33	2.09e-10	3.46e-09	6.62e-06	Phvul.001G027100.1	PF00646	PTHR32133,PTHR32133:SF88		GO:GO:0005515		Galactose oxidase/kelch repeat superfamily protein
Phvul.002G271300.1	Chr02	43658526..43663752	5.62	-7.54	-2.92	2.1e-10	3.46e-09	6.63e-06	Phvul.002G271300.1	PF00266	PTHR11601,PTHR11601:SF24	2.8.1.7
Phvul.002G014100.1	Chr02	1595655..1597444	5.6	13.52	3.76	2.14e-10	3.53e-09	6.77e-06	Phvul.002G014100.1		PTHR37209,PTHR37209:SF2			AGP18,ATAGP18	arabinogalactan protein 18
Phvul.001G112400.1	Chr01	31167336..31169061	144.39	-5.59	-2.48	2.15e-10	3.54e-09	6.8e-06	Phvul.001G112400.1	PF02458	PTHR31642,PTHR31642:SF57	2.3.1.133	GO:GO:0016747	SHT	spermidine hydroxycinnamoyl transferase
Phvul.003G129000.1	Chr03	31674198..31675376	202.11	4.11	2.04	2.21e-10	3.64e-09	6.99e-06	Phvul.003G129000.1	PF04570	PTHR33059,PTHR33059:SF25				Protein of unknown function (DUF581)
Phvul.001G228400.1	Chr01	48964611..48967254	7.38	8.1	3.02	2.22e-10	3.65e-09	7.01e-06	Phvul.001G228400.1					ZFP4	zinc finger protein 4
Phvul.010G144600.1	Chr10	41588475..41590998	2.99	-13.42	-3.75	2.21e-10	3.65e-09	7e-06	Phvul.010G144600.1	PF03767	PTHR31284,PTHR31284:SF5	3.1.3.2	GO:GO:0003993		HAD superfamily, subfamily IIIB acid phosphatase
Phvul.005G054100.1	Chr05	7015706..7016965	363.78	-7.32	-2.87	2.24e-10	3.69e-09	7.09e-06	Phvul.005G054100.1	PF13410,PF02798	PTHR11260,PTHR11260:SF204	2.5.1.18	GO:GO:0005515	ATGSTU19,GST8,GSTU19	glutathione S-transferase TAU 19
Phvul.001G172900.1	Chr01	complement(43622278..43624337)	19.81	4.47	2.16	2.25e-10	3.7e-09	7.12e-06	Phvul.001G172900.1	PF03649	PTHR30028,PTHR30028:SF0			ALS3	aluminum sensitive 3
Phvul.011G110300.1	Chr11	complement(14214420..14216563)	20.38	7	2.81	2.27e-10	3.72e-09	7.17e-06	Phvul.011G110300.1		PTHR34056,PTHR34056:SF3
Phvul.004G075800.1	Chr04	12530168..12531642	7.34	17.81	4.15	2.3e-10	3.78e-09	7.29e-06	Phvul.004G075800.1	PF03140	PTHR31549,PTHR31549:SF2				Plant protein of unknown function (DUF247)
Phvul.003G047400.1	Chr03	complement(5632901..5637646)	14.94	-4.13	-2.05	2.3e-10	3.79e-09	7.29e-06	Phvul.003G047400.1	PF00571	PTHR11911,PTHR11911:SF109			CDCP2,LEJ2	Cystathionine beta-synthase (CBS) family protein
Phvul.002G055400.1	Chr02	5490249..5490901	63.02	-158.28	-7.31	2.37e-10	3.89e-09	7.49e-06	Phvul.002G055400.1
Phvul.007G035100.2	Chr07	complement(2821708..2825011)	18.89	-3.41	-1.77	2.37e-10	3.89e-09	7.51e-06	Phvul.007G035100.2		PTHR37715
Phvul.004G073100.1	Chr04	11482170..11492882	6.3	4.44	2.15	2.38e-10	3.9e-09	7.53e-06	Phvul.004G073100.1	PF13906,PF13520	PTHR11785,PTHR11785:SF411		GO:GO:0016020,GO:GO:0015171,GO:GO:0003333	CAT2	cationic amino acid transporter 2
Phvul.005G119300.1	Chr05	complement(34059341..34065625)	2.86	-18.04	-4.17	2.38e-10	3.9e-09	7.53e-06	Phvul.005G119300.1	PF05920,PF07526	PTHR11850,PTHR11850:SF111		GO:GO:0006355,GO:GO:0003677	BLH1,EDA29	BEL1-like homeodomain 1
Phvul.007G254700.1	Chr07	49293456..49296008	8.66	6.06	2.6	2.4e-10	3.92e-09	7.58e-06	Phvul.007G254700.1	PF13855,PF00931	PTHR23155,PTHR23155:SF563		GO:GO:0005515,GO:GO:0043531		NB-ARC domain-containing disease resistance protein
Phvul.009G252300.1	Chr09	complement(36542081..36543117)	14.8	10.46	3.39	2.43e-10	3.99e-09	7.7e-06	Phvul.009G252300.1	PF00407	PTHR31213,PTHR31213:SF20		GO:GO:0009607,GO:GO:0006952	MLP423	MLP-like protein 423
Phvul.002G167200.1	Chr02	complement(30939319..30945153)	3.48	10.68	3.42	2.45e-10	4.01e-09	7.76e-06	Phvul.002G167200.1	PF02140,PF01301	PTHR23421,PTHR23421:SF79	3.2.1.23	GO:GO:0030246,GO:GO:0005975,GO:GO:0004553	BGAL3	beta-galactosidase 3
Phvul.008G136700.1	Chr08	complement(21959519..21963114)	3.18	-6.23	-2.64	2.48e-10	4.06e-09	7.86e-06	Phvul.008G136700.1	PF01758	PTHR10361,PTHR10361:SF33		GO:GO:0016020		Sodium Bile acid symporter family
Phvul.011G064300.1	Chr11	5583522..5585398	30.89	3.3	1.72	2.48e-10	4.06e-09	7.86e-06	Phvul.011G064300.1	PF01417	PTHR12276,PTHR12276:SF10				ENTH/VHS family protein
Phvul.006G139600.1	Chr06	25465139..25468158	12.85	3.33	1.73	2.56e-10	4.19e-09	8.11e-06	Phvul.006G139600.1	PF04739,PF16561	PTHR10343,PTHR10343:SF51		GO:GO:0005515,GO:GO:0043562,GO:GO:0009744		5\'-AMP-activated protein kinase beta-2 subunit protein
Phvul.010G111900.1	Chr10	complement(37576223..37578860)	18.34	4.63	2.21	2.58e-10	4.22e-09	8.17e-06	Phvul.010G111900.1	PF03106	PTHR32096,PTHR32096:SF20		GO:GO:0043565,GO:GO:0006355,GO:GO:0003700	ATWRKY53,WRKY53	WRKY family transcription factor
Phvul.004G129400.1	Chr04	complement(40519471..40520031)	749.23	-13.46	-3.75	2.64e-10	4.31e-09	8.35e-06	Phvul.004G129400.1	PF00011	PTHR11527,PTHR11527:SF135			ATHSP22.0	HSP20-like chaperones superfamily protein
Phvul.002G061200.1	Chr02	complement(6667198..6670273)	3.92	30.01	4.91	2.66e-10	4.33e-09	8.4e-06	Phvul.002G061200.1	PF08244,PF11837,PF00251	PTHR31953,PTHR31953:SF17	3.2.1.26	GO:GO:0004575,GO:GO:0004564	ATBETAFRUCT4,VAC-INV	Glycosyl hydrolases family 32 protein
Phvul.007G164200.1	Chr07	complement(39387659..39390773)	10.44	-3.88	-1.96	2.68e-10	4.38e-09	8.49e-06	Phvul.007G164200.1		PTHR12763,PTHR12763:SF30				Chaperone DnaJ-domain superfamily protein
Phvul.005G057100.1	Chr05	complement(7567410..7571938)	7.06	-3.55	-1.83	2.74e-10	4.46e-09	8.66e-06	Phvul.005G057100.1	PF02410	PTHR21043,PTHR21043:SF1				Lojap-related protein
Phvul.008G057900.1	Chr08	complement(5155570..5156806)	52.67	3.11	1.64	2.76e-10	4.49e-09	8.73e-06	Phvul.008G057900.1	PF03168	PTHR31459,PTHR31459:SF3			LEA14,LSR3	Late embryogenesis abundant protein
Phvul.001G245700.1	Chr01	complement(50478825..50481129)	13.22	5.02	2.33	2.79e-10	4.55e-09	8.84e-06	Phvul.001G245700.1	PF00210	PTHR11431,PTHR11431:SF41	1.16.3.1	GO:GO:0008199,GO:GO:0006879,GO:GO:0006826	ATFER4,FER4	ferritin 4
Phvul.009G201600.1	Chr09	29853066..29859164	3.38	-5.49	-2.46	2.81e-10	4.57e-09	8.89e-06	Phvul.009G201600.1	PF00122,PF12710,PF16209,PF16212	PTHR24092,PTHR24092:SF70	3.6.3.1	GO:GO:0046872,GO:GO:0000166,GO:GO:0016021,GO:GO:0015914,GO:GO:0005524,GO:GO:0004012,GO:GO:0000287		ATPase E1-E2 type family protein / haloacid dehalogenase-like hydrolase family protein
Phvul.005G056800.1	Chr05	7522697..7527863	17.05	3.37	1.75	2.83e-10	4.6e-09	8.95e-06	Phvul.005G056800.1		PTHR31521,PTHR31521:SF3				Trypsin family protein
Phvul.006G053100.1	Chr06	complement(16819469..16821727)	6.12	-35.03	-5.13	2.83e-10	4.6e-09	8.96e-06	Phvul.006G053100.1	PF00069	PTHR13902,PTHR13902:SF44	2.7.11.1	GO:GO:0006468,GO:GO:0005524,GO:GO:0004672		Protein kinase superfamily protein
Phvul.011G086700.1	Chr11	complement(8370832..8375718)	7.64	-3.24	-1.7	2.83e-10	4.6e-09	8.96e-06	Phvul.011G086700.1	PF00355,PF08417	PTHR21266,PTHR21266:SF24	1.14.12.20	GO:GO:0055114,GO:GO:0051537,GO:GO:0016491,GO:GO:0010277	ACD1,LLS1,PAO	Pheophorbide a oxygenase family protein with Rieske [2Fe-2S] domain
Phvul.004G140500.1	Chr04	complement(41925671..41932955)	5.65	4.39	2.13	2.84e-10	4.61e-09	8.97e-06	Phvul.004G140500.1	PF05729,PF13676,PF00931	PTHR11017,PTHR11017:SF171		GO:GO:0007165,GO:GO:0005515,GO:GO:0043531		disease resistance protein (TIR-NBS-LRR class), putative
Phvul.010G063100.1	Chr10	11405401..11409700	3.65	9.69	3.28	2.85e-10	4.63e-09	9.03e-06	Phvul.010G063100.1	PF00931	PTHR23155,PTHR23155:SF562		GO:GO:0043531		LRR and NB-ARC domains-containing disease resistance protein
Phvul.006G080700.1	Chr06	complement(19970993..19974798)	13.75	-2.91	-1.54	2.86e-10	4.64e-09	9.05e-06	Phvul.006G080700.1	PF16916,PF01545	PTHR11562,PTHR11562:SF45		GO:GO:0055085,GO:GO:0016021,GO:GO:0008324,GO:GO:0006812		Cation efflux family protein
[truncated: 29,688 more rows]

## Sheet: Myc-Strss vs. Myc+Strss
Name	Chromosome	Region	Max group means	Fold change	Log2 fold change	P-value	FDR p-value	Bonferroni	Transcript ID	Protein domains	Pathway	EC	Go annotations	Gene name	Description
[truncated: 31,638 more rows]

[truncated: 3 more sheets: Myc-Ctrl vs. Myc+Ctrl, Myc-Ctrl vs. Myc-Strss, general]
