# Supplementary material for: Arbuscular Mycorrhizal Symbiosis Leads to Differential Regulation of Drought-Responsive Genes in Tissue-Specific Root Cells of Common Bean
Source: Front Microbiol. 2018 Jun 21;9:1339. doi: 10.3389/fmicb.2018.01339 (PMC6036286; doi:10.3389/fmicb.2018.01339)
Supplement: TABLE S4 — List of DEGs that are unique for each statistical comparison: Myc+/Ctrl × Myc+/Strss (AMF-inoculated, control vs. water deficit); Myc-/Ctrl × Myc-/Strss (non-inoculated, control vs. water deficit); Myc-/Strss × Myc+/Strss (water deficit, AMF-inoculated vs. non-inoculated); Myc-/Ctrl vs. Myc+/Ctrl (control, AMF-inoculated vs. non-inoculated) (separated in different spreadsheets). Relative gene expression values are indicated in log2FoldChange. DEGs are ordered according to adjusted p-value at a FRD <0.05 (FDR p-value). [file Table_4.XLSX]

## Sheet: Myc+Ctrl vs. Myc+Strss
Name	Chromosome	Region	Max group mean	Log₂ fold change	Fold change	P-value	FDR p-value	Bonferroni	Gene ID	Putative Function
Phvul.011G034300_1	Chr11	complement(2986688..2990574)	6.07	-4.45	-21.88	4.25e-10	6.74e-09	1.35e-05	Phvul.011G034300	(M=2) PTHR21576:SF17 - MAJOR FACILITATOR FAMILY PROTEIN
Phvul.003G243300_1	Chr03	complement(46735442..46736476)	8.77	-3.27	-9.66	1.08e-09	1.61e-08	3.4e-05	Phvul.003G243300	(M=3) PTHR24361:SF334 - MITOGEN-ACTIVATED PROTEIN KINASE KINASE KINASE 19-RELATED
Phvul.003G053000_1	Chr03	6639942..6644949	17.8	-1.49	-2.8	2.92e-08	3.5e-07	0.000922	Phvul.003G053000	(M=9) 2.4.1.15//3.1.3.12 - Alpha,alpha-trehalose-phosphate synthase (UDP-forming) / UDP-glucose--glucose-phosphate glucosyltransferase // Trehalose-phosphatase / Trehalose 6-phosphate phosphatase
Phvul.004G035000_1	Chr04	3851284..3855655	6.34	2.41	5.32	3.89e-08	4.59e-07	0.00123	Phvul.004G035000	(M=3) K02160 - acetyl-CoA carboxylase biotin carboxyl carrier protein (accB, bccP)
Phvul.009G242900_1	Chr09	35637050..35641647	3.57	-2.3	-4.91	4.32e-08	5.06e-07	0.00137	Phvul.009G242900	(M=1) K02083 - allantoate deiminase (allC)
Phvul.003G252500_1	Chr03	48054449..48056759	2.64	-5.42	-42.93	7.1e-08	8.07e-07	0.00225	Phvul.003G252500	(M=5) PTHR23500:SF154 - POLYOL TRANSPORTER 3-RELATED
Phvul.008G175300_1	Chr08	complement(46111828..46114063)	8.58	-2.09	-4.25	1.82e-07	1.94e-06	0.00576	Phvul.008G175300	(M=4) PTHR11926//PTHR11926:SF286 - GLUCOSYL/GLUCURONOSYL TRANSFERASES // SUBFAMILY NOT NAMED
Phvul.003G223900_1	Chr03	44263127..44265259	2.95	-2.73	-6.63	2.11e-07	2.23e-06	0.00669
Phvul.005G142200_1	Chr05	37113698..37117710	8.35	-2.7	-6.51	2.29e-07	2.4e-06	0.00724
Phvul.008G034000_1	Chr08	2842039..2844016	86.12	-1.84	-3.58	2.44e-07	2.56e-06	0.00773	Phvul.008G034000	(M=2) 2.4.1.85 - Cyanohydrin beta-glucosyltransferase / Uridine diphosphoglucose:aldehyde cyanohydrin beta-glucosyltransferase
Phvul.004G084800_1	Chr04	complement(15408089..15409480)	8.33	3.46	10.99	2.53e-07	2.64e-06	0.00801	Phvul.004G084800	(M=55) PF03514 - GRAS domain family (GRAS)
Phvul.010G023700_1	Chr10	complement(3489394..3493486)	9.56	-1.78	-3.44	3.15e-07	3.21e-06	0.00997	Phvul.010G023700	(M=2) PTHR31808:SF2 - F21O3.2 PROTEIN-RELATED
Phvul.007G197600_1	Chr07	43735526..43736512	39.25	1.34	2.52	3.22e-07	3.28e-06	0.01	Phvul.007G197600	(M=3) K02891 - large subunit ribosomal protein L22e (RP-L22e, RPL22)
Phvul.006G180900_1	Chr06	29034073..29035468	26.24	1.74	3.33	3.76e-07	3.78e-06	0.01	Phvul.006G180900	(M=7) PTHR11746//PTHR11746:SF78 - O-METHYLTRANSFERASE // SUBFAMILY NOT NAMED
Phvul.009G255000_1	Chr09	36793252..36809432	2.73	4.05	16.54	3.91e-07	3.91e-06	0.01	Phvul.009G255000	(M=2) K17491 - protein phosphatase 4 regulatory subunit 3 (SMEK, PPP4R3)
Phvul.006G092100_1	Chr06	complement(21076304..21082654)	8.41	-1.75	-3.37	4.33e-07	4.31e-06	0.01	Phvul.006G092100	(M=2) 3.2.1.152 - Mannosylglycoprotein endo-beta-mannosidase / Endo-beta-mannosidase
Phvul.007G227100_1	Chr07	complement(46677512..46678671)	5.94	4.26	19.17	4.94e-07	4.87e-06	0.02	Phvul.007G227100	(M=75) K14488 - SAUR family protein (SAUR)
Phvul.003G288600_2	Chr03	complement(51456936..51464090)	1.66	3.12	8.67	7.95e-07	7.63e-06	0.03	Phvul.003G288600	(M=2) PTHR11119:SF54 - NUCLEOBASE-ASCORBATE TRANSPORTER 11
Phvul.004G036300_2	Chr04	4020210..4024746	2.34	2.98	7.87	9.09e-07	8.62e-06	0.03	Phvul.004G036300	(M=124) PTHR23155//PTHR23155:SF414 - LEUCINE-RICH REPEAT-CONTAINING PROTEIN // SUBFAMILY NOT NAMED
Phvul.006G111100_1	Chr06	22700793..22706380	10.48	1.34	2.54	9.39e-07	8.88e-06	0.03	Phvul.006G111100	(M=4) PF11331 - Probable zinc-ribbon domain (zinc_ribbon_12)
Phvul.002G296800_1	Chr02	46008603..46013575	4.99	1.74	3.35	9.88e-07	9.32e-06	0.03	Phvul.002G296800	(M=1) PTHR22950:SF229 - GABA TRANSPORTER 2-RELATED
Phvul.004G090200_1	Chr04	21657733..21659478	3.93	-6.59	-96.4	1.07e-06	9.98e-06	0.03
Phvul.001G158800_1	Chr01	41789351..41790573	11.35	3.4	10.58	1.16e-06	1.08e-05	0.04	Phvul.001G158800	(M=42) PF13912 - C2H2-type zinc finger (zf-C2H2_6)
Phvul.003G067400_1	Chr03	9695005..9695269	94.37	-4.65	-25.05	1.19e-06	1.1e-05	0.04	Phvul.003G067400
Phvul.009G197800_1	Chr09	complement(29233169..29235496)	67.72	2.32	4.98	1.54e-06	1.4e-05	0.05	Phvul.009G197800	(M=3) 1.1.1.54//1.3.1.102 - 2-alkenal reductase (NADP(+)) / NADPH-dependent alkenal/one oxidoreductase
Phvul.008G134300_1	Chr08	complement(21254089..21259720)	8.36	1.87	3.67	1.63e-06	1.48e-05	0.05	Phvul.008G134300	(M=2) K00208 - enoyl- (fabI)
Phvul.010G068400_1	Chr10	17227791..17227940	40.12	-5.74	-53.34	1.66e-06	1.5e-05	0.05	Phvul.010G068400
Phvul.011G063200_1	Chr11	complement(5479679..5481739)	4.1	5.35	40.75	1.76e-06	1.59e-05	0.06	Phvul.011G063200	(M=55) PF03514 - GRAS domain family (GRAS)
Phvul.011G214400_1	Chr11	49950270..49953795	9.04	2.07	4.2	1.96e-06	1.75e-05	0.06	Phvul.011G214400	(M=8) PF00069//PF01453 - Protein kinase domain (Pkinase) // D-mannose binding lectin (B_lectin)
Phvul.007G040900_1	Chr07	complement(3292652..3293735)	227.11	1.6	3.04	2.73e-06	2.37e-05	0.09	Phvul.007G040900	(M=3) PF04450 - Peptidase of plants and bacteria (BSP)
Phvul.001G234600_1	Chr01	complement(49546936..49548494)	10.12	-1.89	-3.7	2.78e-06	2.42e-05	0.09	Phvul.001G234600	(M=2) PTHR31100:SF13 - AT-HOOK MOTIF NUCLEAR LOCALIZED PROTEIN 15
Phvul.004G035000_2	Chr04	3851284..3855655	5.97	1.8	3.49	2.83e-06	2.45e-05	0.09
Phvul.008G039500_2	Chr08	complement(3322466..3326770)	10.1	1.51	2.86	3.29e-06	2.82e-05	0.1	Phvul.008G039500	(M=1) PTHR24343//PTHR24343:SF183 - SERINE/THREONINE KINASE // SUBFAMILY NOT NAMED
Phvul.003G266500_1	Chr03	complement(49323105..49327293)	6.44	1.95	3.86	3.63e-06	3.09e-05	0.11	Phvul.003G266500	(M=3) PTHR13683:SF232 - ASPARTYL PROTEASE FAMILY PROTEIN
Phvul.006G135300_1	Chr06	complement(24969210..24980455)	13.06	1.21	2.32	3.93e-06	3.32e-05	0.12	Phvul.006G135300	(M=2) K12616 - enhancer of mRNA-decapping protein 4 (EDC4)
Phvul.008G279800_1	Chr08	complement(58661256..58665799)	19.5	1.08	2.11	4.01e-06	3.38e-05	0.13	Phvul.008G279800	(M=1) PTHR13301//PTHR13301:SF57 - X-BOX TRANSCRIPTION FACTOR-RELATED // SUBFAMILY NOT NAMED
Phvul.002G185900_1	Chr02	34102038..34104035	3.67	-3.99	-15.86	4.41e-06	3.69e-05	0.14	Phvul.002G185900	(M=3) PTHR11999//PTHR11999:SF105 - GROUP II PYRIDOXAL-5-PHOSPHATE DECARBOXYLASE // SUBFAMILY NOT NAMED
Phvul.002G175200_1	Chr02	complement(32557713..32560786)	3.27	2.8	6.95	5.18e-06	4.28e-05	0.16	Phvul.002G175200	(M=2) PTHR10209:SF206 - GIBBERELLIN OXIDASE-LIKE PROTEIN-RELATED
Phvul.009G061200_1	Chr09	10796668..10799323	26.98	-1.03	-2.04	5.59e-06	4.59e-05	0.18	Phvul.009G061200	(M=8) 2.3.1.188 - Omega-hydroxypalmitate O-feruloyl transferase / O-hydroxycinnamoyltransferase
Phvul.008G052500_2	Chr08	4678614..4683106	3.89	2.46	5.51	6.07e-06	4.94e-05	0.19	Phvul.008G052500	(M=3) K08057 - calreticulin (CALR)
Phvul.011G068700_1	Chr11	complement(5938889..5940822)	33.23	2.19	4.56	6.4e-06	5.19e-05	0.2	Phvul.011G068700	(M=2) PTHR22814//PTHR22814:SF82 - COPPER TRANSPORT PROTEIN ATOX1-RELATED // SUBFAMILY NOT NAMED
Phvul.007G035000_1	Chr07	2816879..2821171	5.66	-1.26	-2.4	6.49e-06	5.26e-05	0.21	Phvul.007G035000	(M=1) 1.12.98.4 - Sulfhydrogenase / Sulfur reductase
Phvul.007G125900_1	Chr07	25499378..25504495	11.4	1.89	3.7	6.96e-06	5.6e-05	0.22	Phvul.007G125900
Phvul.001G202600_1	Chr01	46818070..46823759	5.01	-1.51	-2.84	7.34e-06	5.87e-05	0.23	Phvul.001G202600	(M=3) K14485 - transport inhibitor response 1 (TIR1)
Phvul.003G014400_1	Chr03	complement(1319859..1322713)	11.1	-1.26	-2.4	7.34e-06	5.87e-05	0.23	Phvul.003G014400	(M=2) PTHR31062:SF44 - XYLOGLUCAN ENDOTRANSGLUCOSYLASE/HYDROLASE PROTEIN 27-RELATED
Phvul.005G025500_1	Chr05	2317879..2318353	21.65	-2.53	-5.77	7.38e-06	5.9e-05	0.23	Phvul.005G025500
Phvul.010G025500_1	Chr10	complement(3786002..3790114)	1.89	3.32	9.99	7.46e-06	5.95e-05	0.24	Phvul.010G025500	(M=28) PF00931//PF01582 - NB-ARC domain (NB-ARC) // TIR domain (TIR)
Phvul.005G141000_2	Chr05	36998553..37000254	8.32	2.19	4.56	7.63e-06	6.07e-05	0.24
Phvul.011G200900_1	Chr11	complement(47907355..47911290)	10.53	1.51	2.84	7.7e-06	6.11e-05	0.24	Phvul.011G200900	(M=124) PTHR23155//PTHR23155:SF414 - LEUCINE-RICH REPEAT-CONTAINING PROTEIN // SUBFAMILY NOT NAMED
Phvul.002G213200_2	Chr02	37535595..37547743	0.53	-8.58	-383.37	8.53e-06	6.72e-05	0.27	Phvul.002G213200	(M=2) PTHR33917:SF1 - PROTEIN EXECUTER 1, CHLOROPLASTIC
Phvul.011G038700_1	Chr11	complement(3343862..3345814)	4.21	-2.64	-6.23	8.54e-06	6.73e-05	0.27	Phvul.011G038700	(M=5) PTHR23500:SF109 - POLYOL TRANSPORTER 5
Phvul.003G237700_1	Chr03	46033115..46035156	1.75	-4.16	-17.84	8.71e-06	6.84e-05	0.28	Phvul.003G237700
Phvul.003G222900_1	Chr03	complement(44083205..44089075)	20.66	-1.03	-2.04	9.22e-06	7.21e-05	0.29	Phvul.003G222900	(M=1) PTHR24078:SF280 - MYB TRANSCRIPTION FACTOR
Phvul.003G019700_1	Chr03	1743327..1745516	27.39	-1.16	-2.23	1e-05	7.79e-05	0.32	Phvul.003G019700	(M=5) PF07676 - WD40-like Beta Propeller Repeat (PD40)
Phvul.011G034600_1	Chr11	3026730..3028012	31.16	-1.21	-2.31	1.08e-05	8.38e-05	0.34	Phvul.011G034600	(M=2) PTHR11913:SF16 - ACTIN-DEPOLYMERIZING FACTOR 5-RELATED
Phvul.008G196900_1	Chr08	50480006..50484644	16.96	-0.98	-1.97	1.11e-05	8.58e-05	0.35	Phvul.008G196900	(M=5) K17839 - polyamine oxidase (PAO4, PAO3, PAO2)
Phvul.006G094500_1	Chr06	21237048..21242937	19.49	-1.16	-2.24	1.13e-05	8.66e-05	0.36	Phvul.006G094500	(M=1) 6.3.2.23 - Homoglutathione synthase / Homoglutathione synthetase
Phvul.006G096400_1	Chr06	complement(21421762..21426529)	2.22	-1.98	-3.96	1.17e-05	8.99e-05	0.37	Phvul.006G096400	(M=1) PTHR21089//PTHR21089:SF10 - SHIKIMATE DEHYDROGENASE // SUBFAMILY NOT NAMED
Phvul.011G188600_1	Chr11	46529312..46534429	1.52	3.6	12.1	1.25e-05	9.56e-05	0.4	Phvul.011G188600	(M=1) PTHR11200:SF112 - DNASE I-LIKE SUPERFAMILY PROTEIN
Phvul.007G130100_1	Chr07	29801455..29802058	6.82	-3.44	-10.88	1.3e-05	9.85e-05	0.41
Phvul.005G166500_1	Chr05	complement(39139088..39148890)	53.51	1.63	3.1	1.35e-05	0.000102	0.43	Phvul.005G166500	(M=2) PTHR19241:SF246 - ABC TRANSPORTER G FAMILY MEMBER 29
Phvul.007G021900_1	Chr07	complement(1506002..1516288)	0.92	2.95	7.71	1.39e-05	0.000105	0.44	Phvul.007G021900
Phvul.002G028400_1	Chr02	2979927..2980413	14.99	-4.01	-16.06	1.45e-05	0.000109	0.46	Phvul.002G028400
Phvul.011G162100_1	Chr11	complement(42570785..42572596)	8.49	2.07	4.2	1.48e-05	0.000111	0.47	Phvul.011G162100	(M=1) PTHR31104:SF1 - GENOMIC DNA, CHROMOSOME 3, TAC CLONE:K15M2
Phvul.004G051700_1	Chr04	6518936..6524639	4.63	-1.1	-2.14	1.49e-05	0.000112	0.47	Phvul.004G051700	(M=1) PTHR10910:SF95 - DOUBLE-STRANDED RNA-BINDING PROTEIN 4
Phvul.010G132200_1	Chr10	40253540..40257818	15.52	1.17	2.26	1.66e-05	0.000123	0.52	Phvul.010G132200	(M=13) PF00931//PF07725//PF13676 - NB-ARC domain (NB-ARC) // Leucine Rich Repeat (LRR_3) // TIR domain (TIR_2)
Phvul.001G164900_1	Chr01	42556127..42559098	4.06	2.29	4.89	1.74e-05	0.000129	0.55	Phvul.001G164900	(M=2) PTHR31734:SF6 - AUXIN-RESPONSIVE PROTEIN IAA10-RELATED
Phvul.008G236800_1	Chr08	complement(55092290..55094458)	7.27	2.02	4.07	1.84e-05	0.000136	0.58	Phvul.008G236800	(M=1) PTHR22835//PTHR22835:SF150 - ZINC FINGER FYVE DOMAIN CONTAINING PROTEIN // SUBFAMILY NOT NAMED
Phvul.010G045200_1	Chr10	complement(6824495..6827168)	3.33	3	7.99	1.88e-05	0.000138	0.6	Phvul.010G045200
Phvul.001G025200_1	Chr01	2276980..2278706	18.91	-1.26	-2.4	1.97e-05	0.000144	0.62	Phvul.001G025200	(M=3) PTHR10641:SF551 - MYB TRANSCRIPTION FACTOR
Phvul.011G141400_1	Chr11	complement(33748147..33750082)	4.67	-2.25	-4.76	2.15e-05	0.000156	0.68	Phvul.011G141400	(M=3) PTHR10438:SF242 - THIOREDOXIN-LIKE PROTEIN CXXS1
Phvul.002G116200_1	Chr02	23601958..23605006	2.17	2.68	6.43	2.17e-05	0.000158	0.69	Phvul.002G116200	(M=2) PTHR27003:SF71 - LEUCINE-RICH REPEAT (LRR) FAMILY PROTEIN
Phvul.008G151300_1	Chr08	31801901..31802673	9.88	2.66	6.32	2.39e-05	0.000173	0.76	Phvul.008G151300	(M=12) PTHR31238:SF42 - GERMIN-LIKE PROTEIN SUBFAMILY 1 MEMBER 10-RELATED
Phvul.009G089600_1	Chr09	13943024..13944630	130.71	-1.44	-2.71	2.54e-05	0.000183	0.81	Phvul.009G089600
Phvul.003G141200_2	Chr03	33489098..33491840	3.63	2.44	5.44	2.69e-05	0.000192	0.85	Phvul.003G141200	(M=41) PF06203 - CCT motif (CCT)
Phvul.008G290700_1	Chr08	complement(59359458..59361716)	11.31	-1.42	-2.68	2.69e-05	0.000193	0.85	Phvul.008G290700	(M=2) PTHR33179:SF7 - GENOMIC DNA, CHROMOSOME 3, P1 CLONE:MKA23
Phvul.009G227600_1	Chr09	33636748..33641080	2.98	-1.89	-3.7	2.69e-05	0.000193	0.85	Phvul.009G227600	(M=39) PF10250 - GDP-fucose protein O-fucosyltransferase (O-FucT)
Phvul.007G048200_1	Chr07	complement(3887528..3891774)	14.12	1.18	2.26	2.8e-05	0.0002	0.89	Phvul.007G048200
Phvul.003G188600_1	Chr03	complement(40078585..40081198)	5.16	1.8	3.49	2.84e-05	0.000202	0.9	Phvul.003G188600	(M=197) PF01535//PF13041 - PPR repeat (PPR) // PPR repeat family (PPR_2)
Phvul.002G292000_1	Chr02	45531875..45535947	50.73	1.23	2.34	2.99e-05	0.000212	0.95	Phvul.002G292000	(M=2) PTHR11850//PTHR11850:SF66 - HOMEOBOX PROTEIN TRANSCRIPTION FACTORS // SUBFAMILY NOT NAMED
Phvul.007G253400_1	Chr07	complement(49181480..49190690)	2.72	1.54	2.91	2.99e-05	0.000212	0.95	Phvul.007G253400	(M=1) PTHR23115:SF165 - TYPA-LIKE TRANSLATION ELONGATION FACTOR SVR3-RELATED
Phvul.007G033500_1	Chr07	complement(2660576..2661519)	26.82	-1.07	-2.09	3.27e-05	0.00023	1	Phvul.007G033500	(M=4) K16282 - E3 ubiquitin-protein ligase RHA2 [EC:6.3.2.19] (RHA2)
Phvul.004G016900_1	Chr04	1735048..1739932	8.48	1.28	2.42	3.31e-05	0.000232	1	Phvul.004G016900	(M=1) PTHR23257//PTHR23257:SF511 - SERINE-THREONINE PROTEIN KINASE // SUBFAMILY NOT NAMED
Phvul.009G224400_1	Chr09	33212435..33213728	3.55	-3.79	-13.79	3.56e-05	0.000248	1	Phvul.009G224400	(M=2) K02703 - photosystem II P680 reaction center D1 protein (psbA)
Phvul.002G076900_1	Chr02	11419098..11420588	5.45	-1.9	-3.74	3.62e-05	0.000252	1	Phvul.002G076900	(M=5) PTHR26402:SF526 - TWO-COMPONENT RESPONSE REGULATOR ARR15-RELATED
Phvul.007G123500_1	Chr07	23474068..23483137	5.8	1.06	2.08	4.09e-05	0.000282	1
Phvul.003G158100_2	Chr03	complement(36340865..36342220)	4.42	-2.15	-4.44	4.27e-05	0.000293	1	Phvul.003G158100	(M=2) K03098 - apolipoprotein D and lipocalin family protein (APOD)
Phvul.008G113900_1	Chr08	13682592..13683573	19.8	-2.35	-5.09	4.36e-05	0.000299	1	Phvul.008G113900	(M=66) PF14368 - Probable lipid transfer (LTP_2)
Phvul.001G025000_1	Chr01	2252628..2254685	36.18	-1.7	-3.26	4.45e-05	0.000305	1	Phvul.001G025000	(M=3) 3.5.1.1 - Asparaginase / L-asparagine amidohydrolase
Phvul.009G102200_1	Chr09	complement(15531610..15535487)	12.16	2.18	4.52	4.46e-05	0.000306	1	Phvul.009G102200	(M=2) PTHR32044:SF13 - XYLOGLUCAN GLYCOSYLTRANSFERASE 5-RELATED
Phvul.009G041100_2	Chr09	complement(8203303..8207649)	8.11	-1.55	-2.93	4.49e-05	0.000307	1	Phvul.009G041100
Phvul.002G288200_1	Chr02	complement(45169105..45172038)	4.2	1.86	3.63	4.56e-05	0.000312	1	Phvul.002G288200	(M=1) 4.3.1.17 - L-serine ammonia-lyase / Serine deaminase
Phvul.009G063200_1	Chr09	complement(11006045..11012047)	5.54	-1.08	-2.11	4.65e-05	0.000317	1	Phvul.009G063200	(M=4) PTHR24012:SF403 - POLYADENYLATE-BINDING PROTEIN RBP47A
Phvul.001G120800_1	Chr01	complement(34078717..34079824)	12.02	-1.42	-2.68	4.79e-05	0.000326	1	Phvul.001G120800	(M=1) K18633 - mitotic-spindle organizing protein 1 (MZT1, GIP1, GIP2)
Phvul.009G012500_1	Chr09	complement(1964558..1967427)	1.91	3.75	13.43	4.81e-05	0.000327	1	Phvul.009G012500	(M=12) PF00646//PF01344 - F-box domain (F-box) // Kelch motif (Kelch_1)
Phvul.003G010600_1	Chr03	1000880..1008491	6.5	1.67	3.18	5.08e-05	0.000344	1	Phvul.003G010600	(M=4) PTHR24096:SF134 - LONG CHAIN ACYL-COA SYNTHETASE 2
Phvul.003G104600_1	Chr03	25967515..25968509	94.71	1.07	2.1	5.08e-05	0.000344	1	Phvul.003G104600
Phvul.007G062900_1	Chr07	5520223..5523942	255.92	-1.57	-2.97	5.24e-05	0.000354	1	Phvul.007G062900	(M=2) 2.7.7.4 - Sulfate adenylyltransferase / Sulfurylase
Phvul.004G068400_1	Chr04	complement(10165726..10167990)	38.63	-1.51	-2.86	5.27e-05	0.000355	1	Phvul.004G068400	(M=12) 1.14.13.89 - Isoflavone 2'-hydroxylase / Isoflavone 2'-monooxygenase
Phvul.008G033800_1	Chr08	2810430..2821727	2.99	1.31	2.47	5.33e-05	0.000359	1	Phvul.008G033800	(M=1) PTHR10357//PTHR10357:SF157 - ALPHA-AMYLASE // SUBFAMILY NOT NAMED
Phvul.002G141300_1	Chr02	complement(27580980..27585438)	1.19	-3.65	-12.52	5.4e-05	0.000363	1	Phvul.002G141300	(M=1) PTHR24006:SF470 - PROTEIN Y71A12B.15
Phvul.003G157100_1	Chr03	complement(36259403..36262520)	6.21	-1.31	-2.47	5.43e-05	0.000364	1	Phvul.003G157100	(M=2) PTHR16223:SF28 - TRANSCRIPTION FACTOR BHLH66-RELATED
Phvul.005G165100_2	Chr05	complement(39027923..39031914)	11.71	2.08	4.23	5.64e-05	0.000377	1	Phvul.005G165100	(M=9) K00850 - 6-phosphofructokinase 1 (pfkA, PFK)
Phvul.005G146700_1	Chr05	complement(37462203..37469066)	6.59	-0.89	-1.86	5.71e-05	0.000381	1
Phvul.007G065100_1	Chr07	5765965..5771214	1.05	3.16	8.93	5.73e-05	0.000382	1	Phvul.007G065100	(M=2) PTHR11945//PTHR11945:SF165 - MADS BOX PROTEIN // SUBFAMILY NOT NAMED
Phvul.008G224000_1	Chr08	complement(53746620..53752061)	21.72	0.91	1.88	6.1e-05	0.000405	1	Phvul.008G224000	(M=6) K05857 - phosphatidylinositol phospholipase C, delta (PLCD)
Phvul.003G257700_1	Chr03	48538924..48541411	4.45	-1.45	-2.73	6.17e-05	0.000409	1	Phvul.003G257700	(M=1) PTHR21193:SF3 - OXIDOREDUCTASE-LIKE DOMAIN-CONTAINING PROTEIN 1
Phvul.003G189500_1	Chr03	complement(40170837..40173147)	23.31	1.69	3.23	6.25e-05	0.000414	1	Phvul.003G189500	(M=2) PTHR22835//PTHR22835:SF267 - ZINC FINGER FYVE DOMAIN CONTAINING PROTEIN // SUBFAMILY NOT NAMED
Phvul.010G128400_1	Chr10	39810943..39812461	40.49	1.01	2.02	6.26e-05	0.000414	1	Phvul.010G128400	(M=10) PF07911 - Protein of unknown function (DUF1677) (DUF1677)
Phvul.005G035000_1	Chr05	3267092..3272418	0.41	-3.8	-13.95	6.3e-05	0.000416	1	Phvul.005G035000	(M=9) PF11891 - Domain of unknown function (DUF3411) (DUF3411)
Phvul.002G277900_1	Chr02	complement(44185200..44188961)	28.36	-1.06	-2.09	6.35e-05	0.000419	1	Phvul.002G277900	(M=1) 1.2.1.76 - Succinate-semialdehyde dehydrogenase (acetylating) / Succinyl-CoA reductase
Phvul.006G134700_1	Chr06	complement(24922469..24926892)	21.59	1.6	3.02	6.47e-05	0.000426	1	Phvul.006G134700	(M=1) PTHR31314:SF5 - MYB-LIKE HTH TRANSCRIPTIONAL REGULATOR FAMILY PROTEIN-RELATED
Phvul.009G140700_1	Chr09	complement(20649420..20651280)	17.91	-1.51	-2.86	6.53e-05	0.000429	1	Phvul.009G140700	(M=2) PTHR31388:SF24 - PEROXIDASE 52
Phvul.003G000800_1	Chr03	44506..46098	44.59	-1.23	-2.35	6.59e-05	0.000433	1	Phvul.003G000800
Phvul.002G054900_3	Chr02	complement(4990627..4996289)	1.23	-6.9	-119.59	6.65e-05	0.000436	1	Phvul.002G054900	(M=1) PTHR11132//PTHR11132:SF132 - SOLUTE CARRIER FAMILY 35 // SUBFAMILY NOT NAMED
Phvul.002G263400_1	Chr02	42954879..42962578	1.28	3.09	8.5	6.77e-05	0.000443	1	Phvul.002G263400	(M=1) PTHR22952//PTHR22952:SF172 - CAMP-RESPONSE ELEMENT BINDING PROTEIN-RELATED // SUBFAMILY NOT NAMED
Phvul.005G181800_1	Chr05	complement(40322573..40324669)	25.84	-1.14	-2.2	6.76e-05	0.000443	1	Phvul.005G181800	(M=4) PTHR31429:SF3 - WRKY TRANSCRIPTION FACTOR 40-RELATED
Phvul.002G089400_2	Chr02	complement(14881989..14885132)	5.12	1.42	2.68	6.87e-05	0.000449	1	Phvul.002G089400	(M=4) K10573 - ubiquitin-conjugating enzyme E2 A (UBE2A, UBC2, RAD6A)
Phvul.004G117900_1	Chr04	38431187..38436411	8.03	1.23	2.34	6.88e-05	0.00045	1	Phvul.004G117900	(M=2) PTHR34067:SF1 - METHYL-CPG-BINDING DOMAIN-CONTAINING PROTEIN 13
Phvul.001G247700_1	Chr01	complement(50628833..50630160)	114.73	-1.46	-2.75	7.02e-05	0.000457	1	Phvul.001G247700	(M=4) PF07107 - Wound-induced protein WI12 (WI12)
Phvul.007G021900_2	Chr07	complement(1506002..1516288)	0.88	2.81	7.03	7.01e-05	0.000457	1
Phvul.009G168900_1	Chr09	24650300..24655196	8.35	-1.03	-2.04	7.1e-05	0.000462	1	Phvul.009G168900	(M=1) K07739 - elongator complex protein 3 [EC:2.3.1.48] (ELP3, KAT9)
Phvul.011G090100_1	Chr11	complement(8891647..8892985)	26.49	-1.2	-2.29	7.63e-05	0.000493	1	Phvul.011G090100	(M=2) PTHR33270:SF3 - EXPRESSED PROTEIN
Phvul.007G021900_4	Chr07	complement(1506002..1516288)	0.98	2.88	7.36	7.68e-05	0.000496	1
Phvul.007G171600_1	Chr07	complement(40406765..40409809)	3.37	-1.97	-3.92	7.81e-05	0.000504	1	Phvul.007G171600
Phvul.001G140800_1	Chr01	complement(38910226..38914784)	13.05	1.39	2.62	8.01e-05	0.000515	1	Phvul.001G140800	(M=1) PTHR14110:SF4 - OUTER ENVELOPE PORE PROTEIN 16-3, CHLOROPLASTIC/MITOCHONDRIAL
Phvul.006G116600_1	Chr06	23181504..23182171	167.5	-1.25	-2.38	8.6e-05	0.00055	1	Phvul.006G116600
Phvul.010G112800_1	Chr10	complement(37705844..37711730)	4.83	1.29	2.44	8.64e-05	0.000552	1	Phvul.010G112800	(M=1) PTHR24031:SF265 - DEAD-BOX ATP-DEPENDENT RNA HELICASE 25-RELATED
Phvul.002G154800_1	Chr02	29644994..29651836	7.1	1.02	2.03	9.27e-05	0.000589	1	Phvul.002G154800	(M=1) PTHR23257:SF434 - PAS DOMAIN-CONTAINING PROTEIN TYROSINE KINASE FAMILY PROTEIN
Phvul.002G257000_2	Chr02	complement(42383461..42394691)	4.61	1.47	2.78	9.41e-05	0.000598	1	Phvul.002G257000	(M=51) 2.7.10.1//2.7.11.1 - Receptor protein-tyrosine kinase / Receptor protein tyrosine kinase // Non-specific serine/threonine protein kinase / Threonine-specific protein kinase
Phvul.002G293800_1	Chr02	45740939..45741936	22.4	1.85	3.6	9.71e-05	0.000614	1	Phvul.002G293800	(M=55) PF03168 - Late embryogenesis abundant protein (LEA_2)
Phvul.007G105100_1	Chr07	complement(12093391..12095912)	15.39	-0.89	-1.85	9.71e-05	0.000614	1	Phvul.007G105100	(M=1) PTHR12419//PTHR12419:SF14 - OTU DOMAIN CONTAINING PROTEIN // SUBFAMILY NOT NAMED
Phvul.007G123500_2	Chr07	23474068..23483137	5.8	1.06	2.08	9.77e-05	0.000618	1
Phvul.009G244600_1	Chr09	35796534..35801313	2.69	2.8	6.98	9.81e-05	0.00062	1	Phvul.009G244600	(M=21) PF00069//PF00560//PF08263 - Protein kinase domain (Pkinase) // Leucine Rich Repeat (LRR_1) // Leucine rich repeat N-terminal domain (LRRNT_2)
Phvul.007G251200_1	Chr07	complement(48989066..48990744)	32.05	-1.06	-2.09	9.95e-05	0.000628	1	Phvul.007G251200	(M=5) K13495 - cis-zeatin O-glucosyltransferase (CISZOG)
Phvul.006G112400_1	Chr06	22814811..22819730	16.88	-0.91	-1.88	0.0001	0.000632	1	Phvul.006G112400	(M=1) PTHR12786:SF1 - PROTEIN SDE2 HOMOLOG
Phvul.009G114900_1	Chr09	17207088..17209233	2	-2.41	-5.31	0.0001	0.000632	1	Phvul.009G114900	(M=2) PTHR11206:SF92 - MATE EFFLUX FAMILY PROTEIN
Phvul.009G020700_1	Chr09	complement(4119072..4121600)	3.5	2.27	4.82	0.0001	0.000634	1	Phvul.009G020700	(M=2) PTHR13711:SF202 - HIGH MOBILITY GROUP B PROTEIN 10-RELATED
Phvul.002G292900_1	Chr02	45633650..45636051	44.18	1.2	2.3	0.000101	0.000637	1	Phvul.002G292900	(M=1) PTHR22814//PTHR22814:SF127 - COPPER TRANSPORT PROTEIN ATOX1-RELATED // SUBFAMILY NOT NAMED
Phvul.006G058600_1	Chr06	complement(17528967..17538569)	1.13	-2.4	-5.26	0.000101	0.000637	1	Phvul.006G058600	(M=6) PTHR13301//PTHR13301:SF54 - X-BOX TRANSCRIPTION FACTOR-RELATED // SUBFAMILY NOT NAMED
Phvul.004G076800_1	Chr04	complement(12867590..12869575)	3.98	2.37	5.15	0.000102	0.000645	1	Phvul.004G076800	(M=1) PTHR32195:SF12 - TYROSINE-SPECIFIC TRANSPORT PROTEIN-RELATED
Phvul.008G263900_1	Chr08	57585407..57590331	5.77	1.44	2.72	0.000103	0.000646	1	Phvul.008G263900	(M=4) PTHR27003:SF63 - CALMODULIN-BINDING RECEPTOR-LIKE CYTOPLASMIC KINASE 1
Phvul.007G217800_1	Chr07	complement(45678522..45679996)	22.32	-1.23	-2.35	0.000103	0.000649	1	Phvul.007G217800	(M=1) PTHR31190:SF27 - ETHYLENE-RESPONSIVE TRANSCRIPTION FACTOR CRF1-RELATED
Phvul.007G130400_1	Chr07	31074693..31078188	35.86	-1.21	-2.31	0.000104	0.000656	1
Phvul.003G123000_1	Chr03	30241911..30243533	68.09	-1.03	-2.05	0.000105	0.000659	1	Phvul.003G123000	(M=1) PTHR11780//PTHR11780:SF8 - NADH-UBIQUINONE OXIDOREDUCTASE FLAVOPROTEIN 1 NDUFV1 // SUBFAMILY NOT NAMED
Phvul.002G176600_2	Chr02	complement(32748331..32754609)	0.35	-3.28	-9.74	0.000112	0.000698	1	Phvul.002G176600	(M=59) 3.6.3.44 - Xenobiotic-transporting ATPase / Steroid-transporting ATPase
Phvul.003G154300_1	Chr03	35925895..35931454	4.46	1.63	3.1	0.000113	0.000707	1	Phvul.003G154300	(M=2) PTHR31807:SF2 - HAUS AUGMIN-LIKE COMPLEX SUBUNIT 8
Phvul.008G096000_1	Chr08	complement(9973143..9975512)	9.23	-1.13	-2.19	0.000114	0.000709	1	Phvul.008G096000	(M=4) K01772 - ferrochelatase (hemH, FECH)
Phvul.003G152100_1	Chr03	complement(35637396..35637848)	295.22	-1.13	-2.19	0.000119	0.000734	1	Phvul.003G152100
Phvul.011G109100_2	Chr11	13303182..13306159	33.88	0.9	1.87	0.000119	0.000737	1	Phvul.011G109100	(M=1) PF00069//PF00954//PF08276 - Protein kinase domain (Pkinase) // S-locus glycoprotein domain (S_locus_glycop) // PAN-like domain (PAN_2)
Phvul.010G123200_1	Chr10	39329309..39335736	13.99	-1.01	-2.01	0.00012	0.000745	1	Phvul.010G123200	(M=1) K00814 - alanine transaminase (GPT, ALT)
Phvul.003G173000_1	Chr03	complement(38384650..38387538)	12.4	1.13	2.19	0.000121	0.000749	1	Phvul.003G173000	(M=3) PTHR21576:SF41 - MAJOR FACILITATOR SUPERFAMILY PROTEIN
Phvul.003G275100_1	Chr03	50112888..50133591	0.47	-10.81	-1790.61	0.000123	0.00076	1	Phvul.003G275100	(M=1) K12842 - U2-associated protein SR140 (SR140)
Phvul.004G052600_1	Chr04	complement(6719595..6721121)	4.27	2.88	7.37	0.000124	0.000767	1	Phvul.004G052600	(M=2) PTHR33781:SF1 - PROTEIN PHYTOCHROME KINASE SUBSTRATE 4
Phvul.002G105200_1	Chr02	21194887..21198559	31.87	0.9	1.87	0.000126	0.000776	1	Phvul.002G105200	(M=3) PTHR13683:SF232 - ASPARTYL PROTEASE FAMILY PROTEIN
Phvul.002G317000_1	Chr02	47753298..47754920	5.24	-2.59	-6.04	0.000127	0.000781	1	Phvul.002G317000	(M=1) PTHR10641//PTHR10641:SF510 - MYB-LIKE DNA-BINDING PROTEIN MYB // SUBFAMILY NOT NAMED
Phvul.004G033000_1	Chr04	3635122..3637412	19.09	1	2	0.000128	0.000784	1	Phvul.004G033000	(M=2) PTHR12286:SF5 - SACCHAROPINE DEHYDROGENASE-LIKE OXIDOREDUCTASE
Phvul.001G193400_1	Chr01	45916885..45919002	62.99	2.04	4.12	0.000134	0.000816	1	Phvul.001G193400	(M=31) PF08659 - KR domain (KR)
Phvul.002G323800_1	Chr02	complement(48258121..48263365)	19.1	-1.39	-2.63	0.000134	0.000817	1
Phvul.003G116800_1	Chr03	29203626..29206938	3.49	-1.74	-3.33	0.000136	0.00083	1	Phvul.003G116800	(M=3) PTHR34188:SF1 - T6A9.7 PROTEIN
Phvul.008G215200_1	Chr08	complement(52740279..52748502)	2.64	-1.04	-2.05	0.000137	0.000833	1	Phvul.008G215200	(M=1) K11578 - centromere/kinetochore protein ZW10 (ZW10)
Phvul.009G058900_1	Chr09	10590955..10591670	21.78	-1.81	-3.5	0.000137	0.000836	1	Phvul.009G058900
Phvul.010G004400_1	Chr10	complement(775168..784107)	0.41	3.78	13.72	0.000138	0.000841	1
Phvul.002G223500_1	Chr02	complement(38796630..38796818)	21.88	-2.48	-5.58	0.000139	0.000845	1	Phvul.002G223500
Phvul.010G160800_3	Chr10	complement(42893084..42898369)	4.34	2.37	5.17	0.000143	0.000866	1	Phvul.010G160800	(M=2) K03322 - manganese transport protein (mntH)
Phvul.008G084300_1	Chr08	complement(8258469..8260397)	2.13	3.63	12.34	0.000143	0.000869	1	Phvul.008G084300	(M=3) K06901 - putative MFS transporter, AGZA family, xanthine/uracil permease (pbuG)
Phvul.008G193900_1	Chr08	complement(50026947..50028611)	11.71	-1.27	-2.41	0.000147	0.00089	1	Phvul.008G193900	(M=3) PTHR13683:SF250 - ASPARTYL PROTEASE-LIKE PROTEIN
Phvul.006G109400_1	Chr06	22556384..22560368	0.69	-2.87	-7.29	0.000148	0.000895	1	Phvul.006G109400
Phvul.001G178400_2	Chr01	44228506..44233577	1.69	-1.92	-3.77	0.000149	0.0009	1	Phvul.001G178400	(M=1198) 2.7.11.1 - Non-specific serine/threonine protein kinase / Threonine-specific protein kinase
Phvul.008G267200_1	Chr08	57815564..57819778	4.69	1.4	2.65	0.000154	0.000926	1	Phvul.008G267200	(M=2) PTHR31071:SF2 - F11F12.2 PROTEIN
Phvul.007G160100_1	Chr07	complement(38715140..38717984)	9.68	1.56	2.94	0.000155	0.000931	1	Phvul.007G160100	(M=26) 4.2.2.2 - Pectate lyase / PPase-N
Phvul.002G230400_2	Chr02	complement(39620593..39626542)	0.77	2.9	7.48	0.000157	0.000941	1	Phvul.002G230400	(M=1) PTHR24089:SF388 - MITOCHONDRIAL ARGININE TRANSPORTER BAC1
Phvul.008G259800_1	Chr08	complement(57247569..57249801)	21.87	-1.14	-2.2	0.000157	0.000941	1	Phvul.008G259800	(M=2) PTHR13832:SF117 - PROTEIN PHOSPHATASE 2C-LIKE PROTEIN-RELATED
Phvul.009G231000_1	Chr09	complement(34097321..34100750)	35.64	-1.57	-2.97	0.00016	0.000961	1	Phvul.009G231000	(M=3) PTHR31250:SF13 - CALMODULIN-BINDING PROTEIN
Phvul.003G137000_1	Chr03	complement(32898877..32904506)	0.98	-1.77	-3.41	0.000163	0.000975	1	Phvul.003G137000	(M=4) PTHR23421:SF74 - BETA-GALACTOSIDASE 1
Phvul.008G260900_1	Chr08	complement(57343516..57345949)	50.37	-1.1	-2.15	0.000163	0.000976	1	Phvul.008G260900	(M=1) PTHR14493:SF54 - ZINC FINGER CCCH DOMAIN-CONTAINING PROTEIN 66
Phvul.004G102800_2	Chr04	complement(32146628..32150702)	2.63	-10.14	-1126.2	0.000165	0.000985	1	Phvul.004G102800	(M=2) PTHR31269:SF2 - S-TYPE ANION CHANNEL SLAH2-RELATED
Phvul.005G144900_3	Chr05	37338890..37344782	4.57	1.33	2.52	0.000169	0.001	1
Phvul.002G160700_1	Chr02	30256952..30266400	6.38	1.75	3.37	0.00017	0.00101	1	Phvul.002G160700	(M=1) PTHR11972:SF69 - RESPIRATORY BURST OXIDASE HOMOLOG PROTEIN F-RELATED
Phvul.004G024000_1	Chr04	2481421..2486652	2.13	-1.46	-2.75	0.00017	0.00101	1	Phvul.004G024000	(M=3) PTHR31558:SF3 - CW14 PROTEIN
Phvul.008G138100_1	Chr08	complement(22685017..22693038)	1.33	-2.08	-4.24	0.000169	0.00101	1	Phvul.008G138100	(M=2) PTHR24221:SF141 - ABC TRANSPORTER B FAMILY MEMBER 15-RELATED
Phvul.001G166000_1	Chr01	complement(42724191..42733674)	0.42	2.93	7.61	0.000172	0.00102	1	Phvul.001G166000	(M=18) PTHR19241:SF219 - ABC TRANSPORTER G FAMILY MEMBER 38
Phvul.006G137100_1	Chr06	25150972..25152069	20.39	1.4	2.64	0.000173	0.00103	1	Phvul.006G137100	(M=6) PTHR27005:SF7 - WALL-ASSOCIATED RECEPTOR KINASE-LIKE 1-RELATED
Phvul.005G068200_1	Chr05	complement(10823978..10828115)	2.66	1.92	3.79	0.000175	0.00104	1	Phvul.005G068200	(M=1) KOG0027//KOG0028 - Calmodulin and related proteins (EF-Hand superfamily) // Ca2+-binding protein (centrin/caltractin), EF-Hand superfamily protein
Phvul.003G152800_1	Chr03	complement(35700014..35706391)	2.67	-1.22	-2.33	0.000187	0.0011	1	Phvul.003G152800	(M=1) K17908 - autophagy-related protein 18 (WIPI, ATG18)
Phvul.005G169700_1	Chr05	complement(39377438..39380829)	3.71	-1.29	-2.44	0.000192	0.00113	1	Phvul.005G169700
Phvul.009G259600_1	Chr09	37192487..37194049	10.86	1.46	2.75	0.000192	0.00113	1
Phvul.008G067800_1	Chr08	6125934..6138958	10.05	0.92	1.89	0.000201	0.00117	1	Phvul.008G067800	(M=3) PTHR16254:SF13 - K(+) EFFLUX ANTIPORTER 1, CHLOROPLASTIC-RELATED
Phvul.004G064300_1	Chr04	complement(8931086..8940202)	3.89	1.22	2.32	0.000206	0.0012	1	Phvul.004G064300	(M=1) PTHR22870//PTHR22870:SF206 - REGULATOR OF CHROMOSOME CONDENSATION // SUBFAMILY NOT NAMED
Phvul.008G056400_1	Chr08	5035440..5041344	14.92	1.14	2.21	0.000208	0.00121	1	Phvul.008G056400	(M=1) K15747 - beta-ring hydroxylase (LUT5, CYP97A3)
Phvul.003G110200_1	Chr03	complement(27746661..27749302)	12.52	-1.2	-2.3	0.000219	0.00127	1	Phvul.003G110200	(M=2) PTHR31052:SF3 - COBRA-LIKE PROTEIN 7-RELATED
Phvul.005G118200_1	Chr05	33940058..33946543	6.71	0.98	1.97	0.000219	0.00128	1	Phvul.005G118200	(M=1) PTHR32295:SF12 - PROTEIN IQ-DOMAIN 15-RELATED
Phvul.003G047200_1	Chr03	complement(5618036..5619795)	75.94	1	2	0.000223	0.00129	1	Phvul.003G047200	(M=1) 2.4.1.263 - Abscisate beta-glucosyltransferase / ABA-GTase
Phvul.005G061500_2	Chr05	complement(8705807..8708370)	2.74	-2	-4	0.000235	0.00136	1	Phvul.005G061500
Phvul.006G127300_1	Chr06	complement(24196124..24198799)	1.58	2.81	7.02	0.000237	0.00137	1	Phvul.006G127300	(M=15) PF07712 - Stress up-regulated Nod 19 (SURNod19)
Phvul.007G100800_1	Chr07	complement(10964374..10965093)	79.61	-1	-1.99	0.000248	0.00142	1	Phvul.007G100800
Phvul.001G049000_2	Chr01	complement(5412446..5415408)	1.11	3.55	11.74	0.000254	0.00145	1	Phvul.001G049000	(M=13) PF00069//PF13947 - Protein kinase domain (Pkinase) // Wall-associated receptor kinase galacturonan-binding (GUB_WAK_bind)
Phvul.002G214700_1	Chr02	complement(37677604..37685270)	14.1	-0.88	-1.84	0.000257	0.00147	1	Phvul.002G214700	(M=1) 1.2.1.27 - Methylmalonate-semialdehyde dehydrogenase (CoA acylating) / MSDH
Phvul.002G323400_1	Chr02	complement(48220893..48229984)	6.73	-1.15	-2.22	0.000257	0.00147	1	Phvul.002G323400	(M=24) PTHR11017//PTHR11017:SF155 - LEUCINE-RICH REPEAT-CONTAINING PROTEIN // SUBFAMILY NOT NAMED
Phvul.003G145000_1	Chr03	34239356..34244463	1.04	3.45	10.95	0.000262	0.00149	1	Phvul.003G145500	(M=1) K11098 - small nuclear ribonucleoprotein F (SNRPF, SMF)
Phvul.001G003700_1	Chr01	341806..344139	2.78	-4.2	-18.38	0.000267	0.00152	1	Phvul.001G003700	(M=2) PTHR31867:SF4 - EXPANSIN-A11
Phvul.003G192800_1	Chr03	complement(40515353..40518834)	0.8	4.13	17.55	0.000267	0.00152	1	Phvul.003G192800	(M=1) PTHR11654:SF184 - PROTEIN NRT1/ PTR FAMILY 4.7
Phvul.005G002900_3	Chr05	215877..219729	5.28	2.54	5.8	0.000267	0.00152	1	Phvul.005G002900	(M=3) PTHR31669:SF44 - FAR-RED IMPAIRED RESPONSIVE 1-LIKE PROTEIN
Phvul.011G129500_1	Chr11	28764627..28771175	3.48	1.32	2.5	0.000266	0.00152	1
Phvul.008G271100_1	Chr08	58092188..58093372	40.42	-0.95	-1.93	0.00027	0.00153	1	Phvul.008G271100	(M=35) K09286 - EREBP-like factor (EREBP)
Phvul.008G028200_1	Chr08	2344633..2346203	2.15	4.12	17.44	0.000274	0.00156	1	Phvul.008G028200	(M=1198) 2.7.11.1 - Non-specific serine/threonine protein kinase / Threonine-specific protein kinase
Phvul.008G263900_2	Chr08	57585407..57590331	5.42	1.36	2.57	0.000282	0.00159	1
Phvul.001G107800_1	Chr01	complement(27960674..27962424)	18.86	-0.93	-1.9	0.000289	0.00163	1	Phvul.001G107800	(M=1) PTHR10202//PTHR10202:SF15 - PRESENILIN // SUBFAMILY NOT NAMED
Phvul.005G148500_1	Chr05	37598867..37608913	2.26	1.26	2.4	0.000291	0.00164	1
Phvul.010G092000_1	Chr10	33924445..33932822	0.2	-3.48	-11.15	0.000292	0.00165	1	Phvul.010G092000	(M=6) 3.4.22.69 - SARS coronavirus main proteinase / Severe acute respiratory syndrome coronavirus main protease
Phvul.011G081700_1	Chr11	complement(7693596..7703416)	7.38	0.87	1.83	0.000293	0.00165	1	Phvul.011G081700	(M=2) PTHR35116:SF2 - ATP-DEPENDENT HELICASE-LIKE PROTEIN
Phvul.001G227100_2	Chr01	complement(48854942..48858097)	3.42	-2.59	-6.03	0.000295	0.00166	1	Phvul.001G227100	(M=2) PTHR13832:SF198 - PROTEIN PHOSPHATASE 2C 34-RELATED
Phvul.001G137800_1	Chr01	38488553..38495915	3.6	2.52	5.72	0.000296	0.00167	1	Phvul.001G137800	(M=7) PTHR13634 - RIBOSOME BIOGENESIS PROTEIN BRIX
Phvul.002G031900_1	Chr02	3260870..3264028	2.43	1.83	3.57	0.000298	0.00168	1	Phvul.002G031900	(M=1) PTHR11122:SF12 - ALDOSE 1-EPIMERASE FAMILY PROTEIN
Phvul.008G113800_1	Chr08	13674521..13678685	2.93	1.65	3.14	0.000298	0.00168	1	Phvul.008G113800	(M=2) PTHR33101:SF1 - ROP GUANINE NUCLEOTIDE EXCHANGE FACTOR 7
Phvul.005G090900_1	Chr05	26052525..26053857	3.95	2.71	6.53	0.000307	0.00172	1	Phvul.005G090900	(M=3) PTHR10438:SF242 - THIOREDOXIN-LIKE PROTEIN CXXS1
Phvul.002G188800_1	Chr02	complement(34408747..34412176)	71.17	-1.24	-2.36	0.000311	0.00174	1	Phvul.002G188800	(M=1) PTHR33734:SF5 - LYSM DOMAIN-CONTAINING GPI-ANCHORED PROTEIN 2
Phvul.005G139900_1	Chr05	36884630..36887798	3.63	-1.23	-2.35	0.000311	0.00174	1
Phvul.001G066300_1	Chr01	8501147..8504760	0.99	3.62	12.29	0.000315	0.00176	1	Phvul.001G066300	(M=3) PF00069//PF07645//PF13947 - Protein kinase domain (Pkinase) // Calcium-binding EGF domain (EGF_CA) // Wall-associated receptor kinase galacturonan-binding (GUB_WAK_bind)
Phvul.002G145800_1	Chr02	complement(28239300..28242670)	12.52	-0.94	-1.91	0.000314	0.00176	1	Phvul.002G145800
Phvul.002G269600_1	Chr02	43452066..43457109	3.94	1.21	2.31	0.000316	0.00176	1	Phvul.002G269600	(M=2) K08331 - autophagy-related protein 13 (ATG13)
Phvul.001G033300_3	Chr01	3211479..3218233	3.2	1.53	2.88	0.000316	0.00177	1	Phvul.001G033300	(M=1) PTHR13479:SF44 - F10K1.8 PROTEIN
Phvul.006G137500_1	Chr06	25177008..25182246	2.03	1.96	3.9	0.000319	0.00178	1	Phvul.006G137500	(M=6) PTHR27005:SF7 - WALL-ASSOCIATED RECEPTOR KINASE-LIKE 1-RELATED
Phvul.009G023200_1	Chr09	5307749..5309881	0.78	-5.37	-41.26	0.000322	0.00179	1	Phvul.009G023200	(M=1) PTHR13780:SF22 - CBS DOMAIN-CONTAINING PROTEIN
Phvul.007G014800_1	Chr07	1004152..1010085	5.13	1.23	2.34	0.000322	0.0018	1	Phvul.007G014800	(M=3) K01657 - anthranilate synthase component I (trpE)
Phvul.009G096200_1	Chr09	14783488..14791038	2.78	9.71	837.54	0.000335	0.00186	1	Phvul.009G096200	(M=2) PTHR19241//PTHR19241:SF281 - ATP-BINDING CASSETTE TRANSPORTER // SUBFAMILY NOT NAMED
Phvul.007G176200_1	Chr07	41201882..41211496	9.99	0.87	1.83	0.000339	0.00188	1	Phvul.007G176200	(M=1) PTHR10751:SF38 - GUANYLATE-BINDING FAMILY PROTEIN
Phvul.002G301600_1	Chr02	46383281..46386641	14.36	1.15	2.22	0.000345	0.00191	1	Phvul.002G301600	(M=5) PTHR24320:SF81 - NAD(P)-BINDING ROSSMANN-FOLD SUPERFAMILY PROTEIN
Phvul.009G158300_1	Chr09	complement(22975994..22981280)	2.1	1.59	3.01	0.000347	0.00191	1	Phvul.009G158300	(M=14) 2.7.11.17 - Calcium/calmodulin-dependent protein kinase / Microtubule-associated protein 2 kinase
Phvul.009G059100_1	Chr09	complement(10606197..10607026)	4.14	4.02	16.19	0.000349	0.00193	1	Phvul.009G059100
Phvul.006G116100_1	Chr06	23131513..23132449	9.51	-1.37	-2.58	0.000351	0.00194	1	Phvul.006G116100	(M=85) PF02519 - Auxin responsive protein (Auxin_inducible)
Phvul.007G164500_1	Chr07	complement(39403814..39408566)	7.02	1.08	2.11	0.000356	0.00196	1	Phvul.007G164500	(M=1) PTHR23316:SF1 - IMPORTIN SUBUNIT ALPHA
Phvul.001G159500_1	Chr01	41886460..41889717	9.87	-1.08	-2.12	0.000357	0.00197	1	Phvul.001G159500	(M=4) PF05514 - HR-like lesion-inducing (HR_lesion)
Phvul.002G087100_2	Chr02	complement(13781864..13785104)	2.5	2.88	7.36	0.000359	0.00198	1
Phvul.006G008500_1	Chr06	4610355..4614819	2.65	2.47	5.54	0.000365	0.002	1
Phvul.007G167100_1	Chr07	complement(39878710..39882204)	3.56	-1.28	-2.43	0.000365	0.002	1	Phvul.007G167100	(M=6) PF00620//PF00786 - RhoGAP domain (RhoGAP) // P21-Rho-binding domain (PBD)
Phvul.008G112800_1	Chr08	13507764..13508727	4.01	4.14	17.61	0.000368	0.00202	1	Phvul.008G112800	(M=1) PTHR12483:SF24 - COPPER TRANSPORTER 1-RELATED
Phvul.009G050900_1	Chr09	complement(9600532..9603168)	7.48	1.3	2.46	0.00037	0.00203	1	Phvul.009G050900	(M=1) PTHR37257:SF1 - PLASTID TRANSCRIPTIONALLY ACTIVE7
Phvul.009G093100_2	Chr09	14357797..14364452	2.43	1.29	2.45	0.000369	0.00203	1	Phvul.009G093100	(M=5) PTHR31358:SF10 - TARGETING PROTEIN FOR XKLP2-LIKE PROTEIN
Phvul.008G043000_1	Chr08	complement(3709079..3711997)	11.44	1.19	2.29	0.000375	0.00206	1	Phvul.008G043000	(M=91) PF03106 - WRKY DNA -binding domain (WRKY)
Phvul.006G140000_1	Chr06	25486361..25488824	4.29	1.49	2.81	0.000391	0.00213	1	Phvul.006G140000	(M=197) PF01535//PF13041 - PPR repeat (PPR) // PPR repeat family (PPR_2)
Phvul.008G047600_1	Chr08	complement(4195366..4198972)	2.49	-1.87	-3.65	0.000394	0.00214	1	Phvul.008G047600	(M=41) PF00069//PF08263//PF13855 - Protein kinase domain (Pkinase) // Leucine rich repeat N-terminal domain (LRRNT_2) // Leucine rich repeat (LRR_8)
Phvul.002G238300_1	Chr02	40393244..40396547	19.29	1.17	2.25	0.000397	0.00216	1	Phvul.002G238300	(M=3) PTHR18860//PTHR18860:SF31 - 14-3-3 PROTEIN // SUBFAMILY NOT NAMED
Phvul.003G177100_1	Chr03	complement(38887482..38896543)	1.02	1.56	2.95	0.000402	0.00218	1	Phvul.003G177100	(M=1) K08735 - DNA mismatch repair protein MSH2 (MSH2)
Phvul.010G063800_1	Chr10	complement(11785924..11786860)	211.45	-1.55	-2.93	0.000401	0.00218	1	Phvul.010G063800	(M=6) PTHR21495:SF77 - DIRIGENT PROTEIN 19
Phvul.002G069100_2	Chr02	8841399..8864964	1.26	-1.55	-2.93	0.000406	0.0022	1	Phvul.002G069100	(M=2) PTHR11106//PTHR11106:SF65 - GANGLIOSIDE INDUCED DIFFERENTIATION ASSOCIATED PROTEIN 2-RELATED // SUBFAMILY NOT NAMED
Phvul.001G145400_1	Chr01	39713455..39714438	17.74	1.45	2.74	0.000408	0.00221	1	Phvul.001G145400
Phvul.004G140800_2	Chr04	41950565..41954663	1.83	2.27	4.82	0.000415	0.00224	1	Phvul.004G140800	(M=15) PTHR11017//PTHR11017:SF171 - LEUCINE-RICH REPEAT-CONTAINING PROTEIN // SUBFAMILY NOT NAMED
Phvul.007G010600_1	Chr07	744518..754573	4.11	-0.85	-1.81	0.000415	0.00225	1	Phvul.007G010600	(M=24) K05658 - ATP-binding cassette, subfamily B (MDR/TAP), member 1 (ABCB1)
Phvul.010G066500_1	Chr10	complement(15124292..15126129)	0.98	-3.54	-11.62	0.000416	0.00225	1	Phvul.010G066500	(M=24) PF00234 - Protease inhibitor/seed storage/LTP family (Tryp_alpha_amyl)
Phvul.004G043700_1	Chr04	4945931..4949853	12.39	-0.91	-1.88	0.00042	0.00227	1	Phvul.004G043700	(M=2) PTHR31741:SF17 - O-FUCOSYLTRANSFERASE-LIKE PROTEIN
Phvul.009G242100_1	Chr09	35572428..35574945	0.82	-3.23	-9.36	0.000421	0.00227	1	Phvul.009G242100	(M=1) PTHR13164//PTHR13164:SF5 - CALICYLIN BINDING PROTEIN // SUBFAMILY NOT NAMED
Phvul.004G084600_1	Chr04	complement(15041423..15045331)	0.81	-2.28	-4.87	0.000423	0.00228	1	Phvul.004G084600	(M=17) PF00560//PF08263 - Leucine Rich Repeat (LRR_1) // Leucine rich repeat N-terminal domain (LRRNT_2)
Phvul.007G040200_1	Chr07	3243401..3245279	94.13	1.68	3.2	0.000427	0.0023	1	Phvul.007G040200	(M=1) PTHR10783//PTHR10783:SF47 - XENOTROPIC AND POLYTROPIC RETROVIRUS RECEPTOR 1-RELATED // SUBFAMILY NOT NAMED
Phvul.002G323300_1	Chr02	complement(48210700..48217094)	5.7	-1.17	-2.25	0.000433	0.00233	1	Phvul.002G323300	(M=17) PTHR11017//PTHR11017:SF162 - LEUCINE-RICH REPEAT-CONTAINING PROTEIN // SUBFAMILY NOT NAMED
Phvul.003G081600_1	Chr03	13150069..13156384	4.12	-0.91	-1.88	0.000433	0.00233	1	Phvul.003G081600	(M=1) PTHR31933:SF4 - O-FUCOSYLTRANSFERASE FAMILY PROTEIN
Phvul.007G135500_1	Chr07	complement(33402154..33403000)	16.57	1.89	3.7	0.000436	0.00234	1	Phvul.007G135500	(M=1) PTHR33021:SF70 - UCLACYANIN I-RELATED
Phvul.009G252700_1	Chr09	36561482..36565187	13.16	-0.93	-1.9	0.000439	0.00235	1	Phvul.009G252700	(M=1) PTHR31875:SF6 - PROTEIN DEHYDRATION-INDUCED 19 HOMOLOG 4-RELATED
Phvul.007G160900_1	Chr07	complement(38888639..38896153)	3.03	-1.12	-2.18	0.000444	0.00238	1
Phvul.007G160700_2	Chr07	38857717..38859431	41.12	0.93	1.91	0.000448	0.0024	1	Phvul.007G160700	(M=2) PTHR21229//PTHR21229:SF26 - LUNG SEVEN TRANSMEMBRANE RECEPTOR // SUBFAMILY NOT NAMED
Phvul.007G169000_1	Chr07	complement(40189518..40190168)	21.66	-1.59	-3.01	0.000453	0.00242	1	Phvul.007G169000
Phvul.011G129600_1	Chr11	28778777..28784293	5.57	1.15	2.22	0.000455	0.00243	1
Phvul.009G031100_1	Chr09	complement(6837972..6839407)	3.48	-2.01	-4.02	0.000458	0.00245	1	Phvul.009G031100	(M=3) PF06645 - Microsomal signal peptidase 12 kDa subunit (SPC12) (SPC12)
Phvul.009G196100_1	Chr09	complement(29048801..29052249)	13.93	-0.87	-1.83	0.000459	0.00245	1	Phvul.009G196100
Phvul.011G035300_1	Chr11	complement(3104496..3108968)	0.37	-3.76	-13.52	0.000459	0.00245	1	Phvul.011G035300	(M=4) PTHR23421:SF52 - BETA-GALACTOSIDASE 11-RELATED
Phvul.007G077800_1	Chr07	complement(7269770..7270959)	49.01	-1.54	-2.91	0.000476	0.00253	1	Phvul.007G077800	(M=23) K01183 - chitinase (E3.2.1.14)
Phvul.002G181500_1	Chr02	33397868..33404056	32.65	-1.11	-2.15	0.000478	0.00254	1	Phvul.002G181500	(M=5) PTHR10161 - TARTRATE-RESISTANT ACID PHOSPHATASE TYPE 5
Phvul.002G087500_1	Chr02	complement(13849173..13852073)	3.41	1.86	3.62	0.000479	0.00255	1
Phvul.003G150000_2	Chr03	35206899..35210465	0.57	3.44	10.85	0.00048	0.00255	1	Phvul.003G150000	(M=2) PTHR33307:SF2 - BNR/ASP-BOX REPEAT FAMILY PROTEIN
Phvul.007G189700_1	Chr07	42607413..42616051	2.1	1.72	3.29	0.000484	0.00257	1	Phvul.007G189700	(M=2) PTHR22884//PTHR22884:SF376 - SET DOMAIN PROTEINS // SUBFAMILY NOT NAMED
Phvul.001G152600_1	Chr01	complement(40850222..40851793)	4.74	-1.67	-3.17	0.000485	0.00258	1	Phvul.001G152600	(M=16) PF05910 - Plant protein of unknown function (DUF868) (DUF868)
Phvul.002G084900_1	Chr02	13248468..13255397	12.39	-0.79	-1.72	0.000487	0.00259	1	Phvul.002G084900	(M=1) PTHR11782:SF42 - APYRASE 3-RELATED
Phvul.002G194300_1	Chr02	complement(35069999..35076279)	8.54	0.87	1.83	0.000494	0.00262	1	Phvul.002G194300	(M=2) 2.3.1.41 - Beta-ketoacyl-[acyl-carrier-protein] synthase I / KAS I
Phvul.007G125600_1	Chr07	complement(25444203..25448810)	2.97	1.27	2.41	0.000494	0.00262	1	Phvul.007G125600	(M=1) K10886 - DNA-repair protein XRCC4 (XRCC4)
Phvul.010G122400_1	Chr10	complement(39246413..39249402)	9.81	-1.13	-2.18	0.000494	0.00262	1	Phvul.010G122400	(M=2) K03691 - peptide-O-fucosyltransferase (POFUT)
Phvul.010G130000_1	Chr10	40002471..40006118	0.84	-2.19	-4.56	0.000495	0.00262	1	Phvul.010G130000	(M=1) PTHR31602:SF5 - GROWTH-REGULATING FACTOR 5
Phvul.001G236300_1	Chr01	complement(49670281..49675366)	4.34	1.23	2.34	0.000499	0.00264	1	Phvul.001G236300	(M=1) PTHR10108//PTHR10108:SF789 - METHYLTRANSFERASE // SUBFAMILY NOT NAMED
Phvul.009G031400_1	Chr09	6930871..6933879	14.36	0.96	1.94	0.0005	0.00265	1	Phvul.009G031400	(M=3) PTHR13832:SF314 - PROTEIN PHOSPHATASE 2C 10-RELATED
Phvul.007G157200_1	Chr07	complement(38234985..38238072)	324.29	-1.39	-2.63	0.000504	0.00266	1	Phvul.007G157200	(M=5) PTHR19375:SF232 - MEDIATOR OF RNA POLYMERASE II TRANSCRIPTION SUBUNIT 37E-RELATED
Phvul.010G053100_1	Chr10	complement(8356026..8359179)	39	0.82	1.77	0.000514	0.00271	1	Phvul.010G053100	(M=1) 1.14.13.70 - Sterol 14-alpha-demethylase / Obtusufoliol 14-demethylase
Phvul.001G259900_1	Chr01	complement(51526490..51528683)	7.82	1.81	3.51	0.000518	0.00273	1	Phvul.001G259900	(M=6) PF12056 - Protein of unknown function (DUF3537) (DUF3537)
Phvul.009G036100_1	Chr09	complement(7644054..7647060)	9.49	-0.87	-1.83	0.00052	0.00274	1	Phvul.009G036100	(M=1) PTHR11207//PTHR11207:SF1 - RIBONUCLEASE III // SUBFAMILY NOT NAMED
Phvul.002G042000_1	Chr02	complement(3994853..4001957)	3.45	1.38	2.6	0.000522	0.00275	1	Phvul.002G042000	(M=10) PF03126 - Plus-3 domain (Plus-3)
Phvul.003G090400_1	Chr03	18202792..18207107	4.9	1.46	2.75	0.000526	0.00276	1	Phvul.003G090400	(M=1) K06962 - uncharacterized protein (K06962)
Phvul.008G186100_1	Chr08	48942117..48946631	5.69	-1.25	-2.38	0.00053	0.00278	1	Phvul.008G186100	(M=1) PTHR22778:SF12 - RHODANESE-LIKE DOMAIN-CONTAINING PROTEIN 7
Phvul.007G242200_1	Chr07	complement(48180220..48184082)	3.04	1.52	2.86	0.000534	0.0028	1	Phvul.007G242200	(M=3) PTHR11802//PTHR11802:SF94 - SERINE PROTEASE FAMILY S10 SERINE CARBOXYPEPTIDASE // SUBFAMILY NOT NAMED
Phvul.009G006700_1	Chr09	complement(1140418..1143549)	19.42	0.95	1.94	0.000534	0.0028	1	Phvul.009G006700	(M=2) PTHR34048:SF1 - CHLOROPLAST INNER MEMBRANE LOCALIZED PROTEIN
Phvul.007G175500_1	Chr07	complement(41083933..41086713)	16.05	1.85	3.61	0.000545	0.00286	1	Phvul.007G175500	(M=2) 2.1.1.295 - 2-methyl-6-phytyl-1,4-hydroquinone methyltransferase / MPBQ/MSBQ methyltransferase
Phvul.001G156500_1	Chr01	complement(41428482..41429980)	1.6	-2.69	-6.45	0.000548	0.00287	1	Phvul.001G156500	(M=28) K14484 - auxin-responsive protein IAA (IAA)
Phvul.009G020700_2	Chr09	complement(4119072..4121600)	3.58	2.29	4.88	0.000549	0.00287	1
Phvul.011G120400_1	Chr11	21115991..21117270	1.35	-3.22	-9.32	0.000555	0.0029	1
Phvul.001G223900_1	Chr01	48583410..48588986	0.27	-3.6	-12.16	0.000557	0.00291	1	Phvul.001G223900	(M=2) KOG3195 - Uncharacterized membrane protein NPD008/CGI-148
Phvul.011G051500_1	Chr11	4385181..4386182	3.1	-2	-4	0.00056	0.00293	1
Phvul.001G172400_1	Chr01	43584693..43587093	22.35	1.22	2.33	0.000565	0.00294	1	Phvul.001G172400	(M=1) PTHR19241:SF258 - ABC TRANSPORTER G FAMILY MEMBER 17-RELATED
Phvul.003G149300_1	Chr03	complement(35065835..35066329)	97.24	-1.23	-2.34	0.000567	0.00295	1	Phvul.003G149300	(M=1) PTHR33228:SF5 - PROTEIN GLUTAMINE DUMPER 1-RELATED
Phvul.006G157900_1	Chr06	27060871..27065095	17.7	0.83	1.77	0.000566	0.00295	1	Phvul.006G157900	(M=2) PTHR13832:SF267 - PROTEIN PHOSPHATASE 1K, MITOCHONDRIAL
Phvul.006G185500_1	Chr06	29447316..29450520	2.99	-1.35	-2.55	0.000566	0.00295	1	Phvul.006G185500	(M=6) PF11145 - Protein of unknown function (DUF2921) (DUF2921)
Phvul.011G072000_1	Chr11	complement(6448275..6454476)	2.29	1.35	2.56	0.000573	0.00298	1	Phvul.011G072000
Phvul.009G089900_1	Chr09	13974283..13979084	25.33	-0.83	-1.78	0.000577	0.003	1	Phvul.009G089900	(M=5) K14502 - protein brassinosteroid insensitive 2 (BIN2)
Phvul.010G152900_1	Chr10	complement(42255215..42259192)	42.73	-1.1	-2.14	0.000588	0.00305	1	Phvul.010G152900	(M=3) K03301 - ATP:ADP antiporter, AAA family (TC.AAA)
Phvul.010G025400_1	Chr10	complement(3765682..3769652)	4.47	1.31	2.48	0.000592	0.00307	1	Phvul.010G025400	(M=28) PF00931//PF01582 - NB-ARC domain (NB-ARC) // TIR domain (TIR)
Phvul.003G023900_1	Chr03	2095284..2102518	2.09	-1.23	-2.35	0.000594	0.00308	1	Phvul.003G023900	(M=2) K07023 - putative hydrolases of HD superfamily (K07023)
Phvul.011G062500_2	Chr11	5430373..5434210	0.92	-2.55	-5.88	0.000595	0.00308	1	Phvul.011G062500	(M=2) K16283 - E3 ubiquitin-protein ligase SDIR1 [EC:6.3.2.19] (SDIR1)
Phvul.007G157200_2	Chr07	complement(38234986..38238072)	321.09	-1.37	-2.59	0.000605	0.00312	1
Phvul.007G006000_2	Chr07	complement(442484..446009)	1.05	-2.96	-7.8	0.000609	0.00314	1	Phvul.007G006000	(M=1) PTHR13711:SF213 - PROTEIN HMG-20
Phvul.010G162800_1	Chr10	complement(43005388..43006542)	2.08	-2.59	-6.03	0.000619	0.00318	1	Phvul.010G162800
Phvul.003G096100_1	Chr03	21771555..21774953	1.14	-2.03	-4.07	0.000626	0.00322	1	Phvul.003G096100	(M=2) PTHR33115:SF3 - ARM REPEAT SUPERFAMILY PROTEIN-RELATED
Phvul.002G284700_1	Chr02	44830051..44830726	4.25	-3.09	-8.52	0.000636	0.00326	1	Phvul.002G284700	(M=75) K14488 - SAUR family protein (SAUR)
Phvul.011G024100_2	Chr11	complement(1986300..1989000)	3.71	1.62	3.08	0.000635	0.00326	1	Phvul.011G024100	(M=55) PF03514 - GRAS domain family (GRAS)
Phvul.002G208600_1	Chr02	complement(36860387..36863374)	2	-9.58	-763.12	0.000639	0.00328	1	Phvul.002G208600	(M=1) K12891 - splicing factor, arginine/serine-rich 2 (SFRS2)
Phvul.010G011400_1	Chr10	complement(1743004..1749079)	7.47	-0.8	-1.74	0.000641	0.00329	1	Phvul.010G011400	(M=6) PTHR11802:SF29 - SERINE CARBOXYPEPTIDASE-LIKE 1-RELATED
Phvul.003G032500_1	Chr03	complement(3176977..3182474)	1.62	1.74	3.35	0.000652	0.00334	1	Phvul.003G032500	(M=16) K13947 - auxin efflux carrier family (PIN)
Phvul.010G157000_1	Chr10	42545183..42547642	1.54	2.32	4.98	0.000659	0.00337	1	Phvul.010G157000	(M=79) PF01535//PF13041//PF14432 - PPR repeat (PPR) // PPR repeat family (PPR_2) // DYW family of nucleic acid deaminases (DYW_deaminase)
Phvul.008G291600_1	Chr08	59419441..59421216	3.39	-1.89	-3.7	0.000665	0.0034	1	Phvul.008G291600	(M=1) 3.1.3.73 - Adenosylcobalamin/alpha-ribazole phosphatase / Alpha-ribazole phosphatase
Phvul.005G062700_1	Chr05	8930802..8934597	36.13	1.13	2.19	0.000667	0.00341	1	Phvul.005G062700	(M=1) 1.13.11.18 - Persulfide dioxygenase / Sulfur oxygenase
Phvul.007G041600_2	Chr07	3338047..3340034	1.94	-1.99	-3.97	0.000668	0.00341	1	Phvul.007G041600
Phvul.001G064500_2	Chr01	complement(8082288..8086349)	0.43	-4.06	-16.68	0.000673	0.00343	1	Phvul.001G064500	(M=2) PTHR31636:SF10 - SCARECROW-LIKE PROTEIN 1
Phvul.009G259400_1	Chr09	37172507..37174682	4.47	1.64	3.11	0.000672	0.00343	1	Phvul.009G259400	(M=3) K12133 - MYB-related transcription factor LHY (LHY)
Phvul.002G156800_1	Chr02	29860710..29865033	75.12	-1.28	-2.42	0.000678	0.00346	1	Phvul.002G156800	(M=6) K17686 - Cu+-exporting ATPase (copA, ATP7)
Phvul.009G125900_1	Chr09	18658386..18660575	115.82	-1.25	-2.38	0.000683	0.00348	1	Phvul.009G125900	(M=3) PTHR31719:SF3 - GRAB1-LIKE PROTEIN
Phvul.010G136700_1	Chr10	40910714..40918304	0.68	2.11	4.3	0.000684	0.00349	1	Phvul.010G136700	(M=17) PTHR11017//PTHR11017:SF162 - LEUCINE-RICH REPEAT-CONTAINING PROTEIN // SUBFAMILY NOT NAMED
Phvul.005G114900_1	Chr05	complement(33247418..33252583)	11.99	0.82	1.76	0.000686	0.0035	1	Phvul.005G114900	(M=3) PTHR18966:SF241 - GLUTAMATE RECEPTOR 3.6-RELATED
Phvul.003G054700_1	Chr03	6959145..6960954	2.73	2.29	4.88	0.000692	0.00352	1	Phvul.003G054700	(M=38) PF14009 - Domain of unknown function (DUF4228) (DUF4228)
Phvul.002G249600_1	Chr02	complement(41635401..41646410)	2.09	1.22	2.32	0.000693	0.00353	1	Phvul.002G249600	(M=3) 2.1.2.10 - Aminomethyltransferase / Tetrahydrofolate aminomethyltransferase
Phvul.004G141100_1	Chr04	41971064..41974840	12.78	-0.76	-1.7	0.000699	0.00355	1	Phvul.004G141100	(M=1) K03245 - translation initiation factor 3 subunit J (EIF3J)
Phvul.001G137800_2	Chr01	38488553..38495915	3.12	2.44	5.41	0.000708	0.00359	1
Phvul.002G067700_1	Chr02	8283546..8288699	22.96	0.94	1.92	0.000709	0.0036	1	Phvul.002G067700	(M=4) PTHR11654:SF20 - PROTEIN NRT1/ PTR FAMILY 2.12-RELATED
Phvul.006G174400_1	Chr06	complement(28483156..28487685)	0.49	-2.95	-7.74	0.000712	0.00361	1	Phvul.006G174400	(M=19) PF00069//PF08263 - Protein kinase domain (Pkinase) // Leucine rich repeat N-terminal domain (LRRNT_2)
Phvul.008G025100_1	Chr08	2129995..2131782	1.33	-2.69	-6.44	0.000713	0.00361	1	Phvul.008G025100
Phvul.010G067500_1	Chr10	16569756..16578907	1.91	-1.31	-2.48	0.000722	0.00365	1	Phvul.010G067500	(M=3) PTHR11480 - SAPOSIN-RELATED
Phvul.001G164300_1	Chr01	complement(42497653..42503349)	3.91	1.27	2.41	0.000724	0.00366	1	Phvul.001G164300	(M=1) PTHR22884//PTHR22884:SF366 - SET DOMAIN PROTEINS // SUBFAMILY NOT NAMED
Phvul.008G235000_1	Chr08	54891063..54893413	54.82	1.14	2.2	0.000727	0.00367	1	Phvul.008G235000	(M=94) KOG0157 - Cytochrome P450 CYP4/CYP19/CYP26 subfamilies
Phvul.004G126600_1	Chr04	complement(40225929..40250129)	1.54	0.93	1.91	0.000734	0.0037	1	Phvul.004G126600	(M=1) K14401 - cleavage and polyadenylation specificity factor subunit 1 (CPSF1, CFT1)
Phvul.008G205700_2	Chr08	51662467..51668812	7.43	-1.15	-2.22	0.000733	0.0037	1	Phvul.008G205700	(M=2) PTHR24343:SF189 - CBL-INTERACTING SERINE/THREONINE-PROTEIN KINASE 3
Phvul.002G042000_2	Chr02	complement(3994853..4001957)	3.14	1.28	2.43	0.000736	0.00371	1
Phvul.002G008800_1	Chr02	999951..1002289	14.75	-2.86	-7.28	0.000737	0.00372	1	Phvul.002G008800	(M=1) PTHR10641:SF654 - TRANSCRIPTION FACTOR RAX1-RELATED
Phvul.004G033600_1	Chr04	3738199..3741881	10.8	1.06	2.08	0.000741	0.00373	1	Phvul.004G033600	(M=3) PTHR33349:SF1 - CALMODULIN-BINDING PROTEIN-LIKE PROTEIN
Phvul.004G169300_1	Chr04	complement(45070889..45080193)	8.99	-0.79	-1.73	0.000748	0.00377	1	Phvul.004G169300	(M=1) 2.7.11.12 - cGMP-dependent protein kinase / PKG II
Phvul.004G138100_1	Chr04	complement(41670120..41671503)	19.23	1.04	2.06	0.000752	0.00378	1	Phvul.004G138100	(M=8) PTHR11926:SF343 - UDP-GLYCOSYLTRANSFERASE 88A1
Phvul.007G159400_1	Chr07	38590931..38593397	4.92	-1.19	-2.28	0.000755	0.00379	1	Phvul.007G159400	(M=2) PTHR26312:SF76 - TETRATRICOPEPTIDE REPEAT DOMAIN-CONTAINING PROTEIN
Phvul.011G180900_1	Chr11	complement(45693470..45700128)	1.18	-1.29	-2.45	0.000762	0.00383	1	Phvul.011G180900	(M=4) 6.3.4.2 - CTP synthase (glutamine hydrolyzing) / UTP--ammonia ligase
Phvul.001G248800_1	Chr01	complement(50698637..50702165)	8.28	0.95	1.94	0.000768	0.00385	1	Phvul.001G248800	(M=2) 4.1.1.37 - Uroporphyrinogen decarboxylase / Uroporphyrinogen-III carboxy-lyase
Phvul.010G143100_1	Chr10	complement(41493409..41500189)	0.64	2.48	5.59	0.000781	0.00391	1	Phvul.010G143100	(M=25) PTHR27003:SF105 - LEUCINE-RICH REPEAT PROTEIN KINASE-RELATED
Phvul.008G205700_3	Chr08	51661624..51668812	4.28	2.97	7.83	0.000792	0.00396	1
Phvul.002G021400_1	Chr02	complement(2328158..2330351)	1.88	-1.78	-3.43	0.000801	0.004	1	Phvul.002G021400	(M=2) PTHR31003//PTHR31003:SF2 - MYB FAMILY TRANSCRIPTION FACTOR // SUBFAMILY NOT NAMED
Phvul.008G180200_1	Chr08	47615394..47622538	2.04	1.25	2.37	0.000803	0.00401	1	Phvul.008G180200	(M=4) 5.3.1.9 - Glucose-6-phosphate isomerase / Phosphosaccharomutase
Phvul.005G105200_1	Chr05	complement(31203406..31204629)	2.91	-2.11	-4.33	0.000806	0.00402	1	Phvul.005G105200	(M=7) PTHR31657:SF9 - ETHYLENE-RESPONSIVE TRANSCRIPTION FACTOR CRF5-RELATED
Phvul.009G250000_1	Chr09	complement(36307787..36308967)	2.58	3.94	15.39	0.000818	0.00408	1	Phvul.009G250000	(M=19) PF04570 - zinc-finger of the FCS-type, C2-C2 (zf-FLZ)
Phvul.001G131300_1	Chr01	complement(37223732..37227544)	2.48	1.48	2.79	0.000825	0.0041	1	Phvul.001G131300	(M=17) K09285 - AP2-like factor, ANT lineage (OVM, ANT)
Phvul.006G039800_1	Chr06	14961988..14964283	21.47	2.52	5.75	0.000828	0.00412	1	Phvul.006G039800	(M=10) PTHR24298:SF86 - CYTOCHROME P450 71B21-RELATED
Phvul.011G197500_1	Chr11	complement(47443551..47447004)	0.38	-3.89	-14.86	0.000833	0.00414	1	Phvul.011G197500	(M=15) PF07714//PF13947 - Protein tyrosine kinase (Pkinase_Tyr) // Wall-associated receptor kinase galacturonan-binding (GUB_WAK_bind)
Phvul.003G157100_2	Chr03	complement(36259403..36262520)	5.6	-1.06	-2.09	0.000847	0.0042	1
Phvul.010G105900_1	Chr10	36491580..36498006	7.08	0.91	1.88	0.000855	0.00424	1	Phvul.010G105900	(M=1) PTHR12526:SF412 - GLYCOSYL TRANSFERASE FAMILY 1 PROTEIN
Phvul.001G242700_1	Chr01	50240965..50245315	3.75	1.27	2.41	0.000857	0.00425	1	Phvul.001G242700	(M=1) PTHR14209:SF8 - GDSL ESTERASE/LIPASE CPRD49
Phvul.007G078800_1	Chr07	complement(7459595..7474063)	2.74	0.88	1.84	0.000858	0.00425	1	Phvul.007G078800	(M=1) PTHR23257:SF505 - SERINE/THREONINE-PROTEIN KINASE DRKC-RELATED
Phvul.004G168800_1	Chr04	45044073..45047925	13.73	2.6	6.06	0.000863	0.00427	1	Phvul.004G168800	(M=4) PTHR11909:SF97 - CASEIN KINASE 1-LIKE PROTEIN 4
Phvul.003G089800_1	Chr03	17726627..17735686	0.4	-9.61	-783.12	0.000866	0.00429	1	Phvul.003G089800	(M=2) PTHR10110:SF119 - SODIUM/HYDROGEN EXCHANGER 5-RELATED
Phvul.009G155700_1	Chr09	complement(22649304..22651245)	6.72	1.4	2.64	0.000882	0.00435	1	Phvul.009G155700
Phvul.002G323000_1	Chr02	complement(48183168..48188583)	4.84	-1.05	-2.07	0.000892	0.00439	1	Phvul.002G323000	(M=17) PTHR11017//PTHR11017:SF162 - LEUCINE-RICH REPEAT-CONTAINING PROTEIN // SUBFAMILY NOT NAMED
Phvul.006G066400_2	Chr06	18478265..18478991	10.63	-1.5	-2.83	0.00089	0.00439	1	Phvul.006G066400	(M=13) K11254 - histone H4 (H4)
Phvul.006G132100_1	Chr06	complement(24720503..24728783)	10.22	-0.71	-1.64	0.000894	0.0044	1	Phvul.006G132100	(M=1) PTHR21136//PTHR21136:SF92 - SNARE PROTEINS // SUBFAMILY NOT NAMED
Phvul.001G169000_1	Chr01	complement(43167313..43170199)	61.06	-1.09	-2.13	0.000897	0.00441	1	Phvul.001G169000	(M=5) PTHR19375:SF232 - MEDIATOR OF RNA POLYMERASE II TRANSCRIPTION SUBUNIT 37E-RELATED
Phvul.002G165500_1	Chr02	30719579..30722000	15.15	1.33	2.51	0.000899	0.00442	1	Phvul.002G165500	(M=55) PF03514 - GRAS domain family (GRAS)
Phvul.008G166900_1	Chr08	43207758..43212534	25.78	1.22	2.33	0.000908	0.00446	1	Phvul.008G166900	(M=3) PTHR23086:SF33 - PHOSPHATIDYLINOSITOL 4-PHOSPHATE 5-KINASE 1-RELATED
Phvul.011G113800_1	Chr11	complement(15358882..15365703)	11.68	0.85	1.8	0.00091	0.00447	1	Phvul.011G113800	(M=2) PTHR12741:SF14 - CALLOSE SYNTHASE 12
Phvul.004G104800_1	Chr04	33323593..33324643	3.22	2.93	7.6	0.000917	0.0045	1	Phvul.004G104800	(M=3) PTHR23074:SF84 - AAA-TYPE ATPASE-LIKE PROTEIN-RELATED
Phvul.011G169800_1	Chr11	complement(44060115..44060986)	6.11	-2.13	-4.39	0.000916	0.0045	1	Phvul.011G169800	(M=24) PF00197 - Trypsin and protease inhibitor (Kunitz_legume)
Phvul.006G174400_2	Chr06	complement(28483156..28487685)	0.54	-2.71	-6.56	0.000919	0.00451	1
Phvul.003G009500_1	Chr03	928984..930929	12.08	1.48	2.79	0.000924	0.00453	1	Phvul.003G009500	(M=118) KOG0156 - Cytochrome P450 CYP2 subfamily
Phvul.004G170700_1	Chr04	45243005..45247222	20.88	-0.84	-1.79	0.000926	0.00454	1	Phvul.004G170700	(M=1) PTHR10209:SF146 - 2-OXOGLUTARATE (2OG) AND FE(II)-DEPENDENT OXYGENASE SUPERFAMILY PROTEIN-RELATED
Phvul.002G228300_1	Chr02	39316023..39318643	36.54	-0.81	-1.75	0.000931	0.00456	1	Phvul.002G228300	(M=1) PTHR10293:SF40 - GLUTAREDOXIN-3
Phvul.002G174500_1	Chr02	32463731..32464072	12.7	-1.74	-3.34	0.000936	0.00458	1	Phvul.002G174500
Phvul.004G057500_1	Chr04	7657458..7661986	9.8	-0.96	-1.95	0.000935	0.00458	1	Phvul.004G057500	(M=2) PTHR23024:SF211 - CARBOXYLESTERASE 11-RELATED
Phvul.002G103800_1	Chr02	complement(20985782..20988550)	2.94	-1.27	-2.42	0.000946	0.00463	1	Phvul.002G103800	(M=1) K08999 - hypothetical protein (K08999)
Phvul.008G229700_1	Chr08	54456673..54460932	12.71	-0.78	-1.72	0.000959	0.00468	1	Phvul.008G229700	(M=14) K14684 - solute carrier family 25 (mitochondrial phosphate transporter), member 23/24/25/41 (SLC25A23S)
Phvul.005G164900_2	Chr05	complement(39010980..39013994)	46.83	0.85	1.81	0.000966	0.00471	1	Phvul.005G164900
Phvul.011G039700_1	Chr11	complement(3437635..3440664)	1.47	2.56	5.89	0.000966	0.00471	1	Phvul.011G039700	(M=3) PTHR11877//PTHR11877:SF25 - HYDROXYMETHYLGLUTARYL-COA SYNTHASE // SUBFAMILY NOT NAMED
Phvul.010G025400_2	Chr10	complement(3765682..3769652)	4.58	1.33	2.51	0.000978	0.00477	1
Phvul.002G087100_3	Chr02	complement(13781864..13785104)	2.32	2.75	6.72	0.000983	0.00479	1
Phvul.008G158900_1	Chr08	complement(40578635..40583053)	8.61	1.63	3.09	0.000991	0.00482	1	Phvul.008G158900	(M=2) PTHR31707:SF8 - PECTINESTERASE/PECTINESTERASE INHIBITOR 34-RELATED
Phvul.002G152200_1	Chr02	complement(29319064..29322815)	0.75	-2.13	-4.38	0.000995	0.00484	1	Phvul.002G152200	(M=2) K14270 - aminotransferase (ACS10_12)
Phvul.003G255300_1	Chr03	48309758..48310455	93.63	1.37	2.58	0.001	0.00488	1	Phvul.003G255300
Phvul.006G021600_1	Chr06	complement(10101124..10101769)	26.91	1.23	2.34	0.00101	0.0049	1	Phvul.006G021600	(M=7) K02935 - large subunit ribosomal protein L7/L12 (RP-L7, MRPL12, rplL)
Phvul.006G035500_1	Chr06	14226099..14235189	8.08	-0.71	-1.64	0.00102	0.00493	1	Phvul.006G035500	(M=2) 2.3.3.1 - Citrate (Si)-synthase / Citrate oxaloacetate-lyase ((pro-3S)-CH(2)COO->acetyl-CoA)
Phvul.006G142800_1	Chr06	25688688..25693251	1.14	2.03	4.08	0.00102	0.00494	1	Phvul.006G142800	(M=2) K10591 - E3 ubiquitin-protein ligase NEDD4 (NEDD4, RSP5)
Phvul.009G144700_1	Chr09	complement(21135575..21140251)	3.71	1.28	2.42	0.00103	0.00498	1	Phvul.009G144700	(M=2) PTHR32018:SF1 - F21M12.27 PROTEIN-RELATED
Phvul.003G060900_1	Chr03	complement(8199572..8201498)	1.48	-2.18	-4.52	0.00103	0.00499	1	Phvul.003G060900
Phvul.009G195600_4	Chr09	complement(28956505..28975235)	1.03	1.23	2.34	0.00104	0.00504	1	Phvul.009G195600	(M=1) PTHR12601:SF9 - TETRATRICOPEPTIDE REPEAT DOMAIN PROTEIN
Phvul.008G262600_1	Chr08	57490092..57491954	17.87	2.03	4.09	0.00105	0.00508	1	Phvul.008G262600	(M=2) 1.14.14.1//1.14.15.3 - Unspecific monooxygenase / Xenobiotic monooxygenase // Alkane 1-monooxygenase / Omega-hydroxylase
Phvul.005G000600_1	Chr05	51027..55019	13.9	0.93	1.9	0.00106	0.00511	1	Phvul.005G000600	(M=1) 3.1.1.82 - Pheophorbidase / PPD
Phvul.007G064200_1	Chr07	5654511..5656702	18.93	-0.88	-1.83	0.00106	0.00511	1	Phvul.007G064200	(M=25) PF00069//PF07714 - Protein kinase domain (Pkinase) // Protein tyrosine kinase (Pkinase_Tyr)
Phvul.002G104400_1	Chr02	21060725..21061731	5.39	-2.67	-6.36	0.00106	0.00513	1	Phvul.002G104400
Phvul.004G072700_1	Chr04	complement(11389792..11390202)	7.51	-1.9	-3.72	0.00106	0.00513	1
Phvul.009G236500_1	Chr09	34829054..34833205	9.24	-0.74	-1.67	0.00106	0.00513	1	Phvul.009G236500
Phvul.005G111200_1	Chr05	complement(32566424..32568115)	21.45	0.84	1.79	0.00107	0.00514	1	Phvul.005G111200	(M=4) PTHR31241:SF2 - DEHYDRATION-RESPONSIVE ELEMENT-BINDING PROTEIN 2A-RELATED
Phvul.009G000700_2	Chr09	complement(306298..315501)	0.21	4.68	25.66	0.00107	0.00516	1	Phvul.009G000700	(M=1) 2.4.2.28 - S-methyl-5'-thioadenosine phosphorylase / MTAPase
Phvul.007G250600_1	Chr07	48946195..48950281	2.22	1.93	3.82	0.00108	0.00517	1	Phvul.007G250600	(M=3) PTHR11728:SF17 - 6-PHOSPHOGLUCONATE DEHYDROGENASE-LIKE PROTEIN
Phvul.009G048600_1	Chr09	complement(9259992..9261440)	32.45	-1.2	-2.29	0.00108	0.00518	1	Phvul.009G048600	(M=3) PTHR23070:SF13 - P-LOOP CONTAINING NUCLEOSIDE TRIPHOSPHATE HYDROLASES SUPERFAMILY PROTEIN
Phvul.004G064800_1	Chr04	9077625..9078545	1.56	-2.95	-7.7	0.00108	0.0052	1	Phvul.004G064800	(M=3) K01602 - ribulose-bisphosphate carboxylase small chain (rbcS)
Phvul.003G293800_1	Chr03	51926447..51929176	5.06	-1.27	-2.41	0.00109	0.00523	1	Phvul.003G293800	(M=2) PTHR31003:SF7 - F14J22.20 PROTEIN
Phvul.008G200800_1	Chr08	51062040..51064766	13.13	1.08	2.12	0.00109	0.00524	1	Phvul.008G200800	(M=105) PF00168 - C2 domain (C2)
Phvul.007G197700_1	Chr07	43751299..43753584	52.77	-0.85	-1.8	0.0011	0.00525	1	Phvul.007G197700	(M=2) PTHR33565:SF1 - DORMANCY/AUXIN ASSOCIATED PROTEIN
Phvul.002G132400_1	Chr02	26333918..26336781	57.61	1.07	2.1	0.0011	0.00526	1	Phvul.002G132400	(M=2) 1.23.1.4 - (-)-lariciresinol reductase / Pinoresinol/lariciresinol reductase
Phvul.002G030100_1	Chr02	complement(3127792..3128370)	3.12	-3.04	-8.24	0.0011	0.00527	1	Phvul.002G030100
Phvul.011G080100_1	Chr11	complement(7468846..7472509)	9	1.01	2.02	0.00111	0.00529	1	Phvul.011G080100	(M=4) PTHR31384:SF27 - AUXIN RESPONSE FACTOR 10-RELATED
Phvul.002G114600_1	Chr02	complement(23295216..23299974)	3.48	-1.07	-2.1	0.00111	0.00533	1	Phvul.002G114600	(M=4) 1.1.1.41 - Isocitrate dehydrogenase (NAD(+)) / Nicotinamide adenine dinucleotide isocitrate dehydrogenase
Phvul.008G037600_1	Chr08	complement(3141197..3146979)	9.47	-0.73	-1.66	0.00113	0.00539	1	Phvul.008G037600	(M=5) K14948 - polypyrimidine tract-binding protein 2 (PTBP2, NPTB)
Phvul.001G097600_1	Chr01	21549606..21569648	0.73	-1.71	-3.27	0.00113	0.00541	1	Phvul.001G097600	(M=1) PTHR12363:SF27 - EXPORTIN 1-LIKE PROTEIN DOMAIN-CONTAINING PROTEIN
Phvul.002G213700_1	Chr02	complement(37574509..37576132)	30.65	0.96	1.94	0.00114	0.00544	1	Phvul.002G213700	(M=1) PTHR22739 - STRIATED MUSCLE ACTIVATOR OF RHO-DEPENDENT SIGNALING-RELATED
Phvul.009G198800_1	Chr09	complement(29391580..29393190)	8.81	1.34	2.53	0.00115	0.00548	1	Phvul.009G198800	(M=1198) 2.7.11.1 - Non-specific serine/threonine protein kinase / Threonine-specific protein kinase
Phvul.005G148200_1	Chr05	complement(37581715..37586245)	0.4	-2.63	-6.21	0.00116	0.00553	1
Phvul.001G038400_1	Chr01	complement(3806453..3815383)	0.23	3.44	10.84	0.00116	0.00554	1	Phvul.001G038400	(M=5) PTHR27000:SF188 - LRR RECEPTOR-LIKE SERINE/THREONINE-PROTEIN KINASE ERECTA
Phvul.007G109900_1	Chr07	complement(13865294..13868561)	19.65	-0.74	-1.67	0.00118	0.00561	1
Phvul.007G280700_1	Chr07	51705227..51706386	4.63	-2.35	-5.09	0.00118	0.00561	1	Phvul.007G280700	(M=1) PTHR23042:SF65 - TRANSCRIPTION FACTOR BHLH92
Phvul.007G122600_2	Chr07	complement(22090875..22095334)	0.87	-2.83	-7.09	0.00118	0.00562	1
Phvul.007G202700_1	Chr07	44212078..44227044	1.02	1.19	2.28	0.00118	0.00562	1	Phvul.007G202700	(M=1) PTHR10804:SF17 - XAA-PRO AMINOPEPTIDASE 3-RELATED
Phvul.008G157500_1	Chr08	complement(39892415..39897647)	1.74	3.38	10.44	0.00119	0.00563	1	Phvul.008G157500	(M=57) 3.2.1.15 - Polygalacturonase / Pectinase
Phvul.010G131400_1	Chr10	complement(40163743..40170400)	3.94	1.13	2.19	0.00119	0.00565	1	Phvul.010G131400	(M=1) PTHR21717:SF25 - MYB FAMILY TRANSCRIPTION FACTOR TRFL6-RELATED
Phvul.002G322900_1	Chr02	complement(48175492..48178808)	0.63	-3.24	-9.44	0.00119	0.00566	1	Phvul.002G322900	(M=10) KOG4473 - Uncharacterized membrane protein
Phvul.010G095000_1	Chr10	34708355..34711190	25.09	0.87	1.83	0.00121	0.00573	1	Phvul.010G095000	(M=10) K15095 - (+)-neomenthol dehydrogenase (E1.1.1.208)
Phvul.001G219200_2	Chr01	complement(48181104..48185922)	1.77	-1.15	-2.21	0.00123	0.0058	1	Phvul.001G219200	(M=6) PTHR21562:SF5 - PECTINACETYLESTERASE FAMILY PROTEIN
Phvul.006G200600_2	Chr06	30523895..30527045	0.99	3.21	9.24	0.00123	0.00581	1	Phvul.006G200600	(M=1) PTHR11695//PTHR11695:SF540 - ALCOHOL DEHYDROGENASE RELATED // SUBFAMILY NOT NAMED
Phvul.002G197500_1	Chr02	complement(35594910..35597761)	15.28	-0.77	-1.7	0.00123	0.00582	1	Phvul.002G197500	(M=1) K06875 - programmed cell death protein 5 (PDCD5, TFAR19)
Phvul.005G074800_2	Chr05	complement(13337837..13339036)	6.66	1.56	2.96	0.00124	0.00587	1	Phvul.005G074800	(M=2) PTHR24089:SF387 - 50S RIBOSOMAL PROTEIN L7/L12-RELATED
Phvul.008G257900_1	Chr08	complement(57050810..57053480)	5.52	-1.43	-2.69	0.00125	0.00588	1	Phvul.008G257900	(M=4) PTHR10366:SF369 - CINNAMOYL-COA REDUCTASE-LIKE PROTEIN
Phvul.002G330600_1	Chr02	complement(48848269..48853063)	17.33	-0.73	-1.66	0.00126	0.00594	1	Phvul.002G330600	(M=1) K14026 - SEL1 protein (SEL1, SEL1L)
Phvul.006G181600_1	Chr06	complement(29104591..29105595)	6.51	-1.67	-3.19	0.00126	0.00595	1	Phvul.006G181600	(M=2) PTHR27001:SF39 - PROTEIN KINASE FAMILY PROTEIN
Phvul.007G078300_1	Chr07	7348873..7356490	7.57	-0.8	-1.74	0.00128	0.00602	1	Phvul.007G078300	(M=2) PTHR22870:SF91 - REGULATOR OF CHROMOSOME CONDENSATION (RCC1) FAMILY WITH FYVE ZINC FINGER DOMAIN-RELATED
Phvul.001G219400_1	Chr01	complement(48193884..48196365)	17.98	1.04	2.06	0.00128	0.00603	1	Phvul.001G219400	(M=1) PTHR11071:SF247 - PEPTIDYL-PROLYL CIS-TRANS ISOMERASE D
Phvul.008G097800_1	Chr08	10204978..10209105	8.87	-0.84	-1.79	0.00128	0.00605	1	Phvul.008G097800	(M=4) 3.1.3.66 - Phosphatidylinositol-3,4-bisphosphate 4-phosphatase / Phosphoinositide 4-phosphatase
Phvul.003G212500_2	Chr03	42755609..42757551	1.17	-2.41	-5.32	0.00129	0.00607	1	Phvul.003G212500	(M=1) PTHR12329//PTHR12329:SF13 - BCL2-ASSOCIATED ATHANOGENE // SUBFAMILY NOT NAMED
Phvul.004G078700_1	Chr04	complement(13345726..13347442)	17.7	0.95	1.93	0.0013	0.0061	1
Phvul.007G183100_1	Chr07	41925427..41932753	18.38	-0.75	-1.68	0.0013	0.00613	1	Phvul.007G183100	(M=2) PTHR13268:SF2 - AUTOPHAGY-RELATED PROTEIN 18G
Phvul.002G102300_1	Chr02	20432797..20434066	2.7	-1.84	-3.57	0.00131	0.00615	1	Phvul.002G102300	(M=9) 2.4.1.15//3.1.3.12 - Alpha,alpha-trehalose-phosphate synthase (UDP-forming) / UDP-glucose--glucose-phosphate glucosyltransferase // Trehalose-phosphatase / Trehalose 6-phosphate phosphatase
Phvul.007G134100_2	Chr07	complement(33175777..33180115)	7.19	1.16	2.23	0.00131	0.00615	1	Phvul.007G134100	(M=2) PTHR22981//PTHR22981:SF73 - 3-HYDROXYISOBUTYRATE DEHYDROGENASE-RELATED // SUBFAMILY NOT NAMED
Phvul.008G212300_1	Chr08	complement(52391624..52396035)	1.8	-1.47	-2.77	0.00131	0.00616	1	Phvul.008G212300	(M=1) PTHR11654:SF154 - PROTEIN NRT1/ PTR FAMILY 6.4
Phvul.011G041400_1	Chr11	3591812..3595696	1.13	2.1	4.3	0.00132	0.00618	1	Phvul.011G041400	(M=2) PF00954//PF01453//PF07714 - S-locus glycoprotein domain (S_locus_glycop) // D-mannose binding lectin (B_lectin) // Protein tyrosine kinase (Pkinase_Tyr)
Phvul.006G144700_1	Chr06	complement(25825726..25829014)	53.18	1.09	2.12	0.00133	0.00623	1	Phvul.006G144700	(M=6) PF12056 - Protein of unknown function (DUF3537) (DUF3537)
Phvul.003G231200_1	Chr03	45237056..45239851	3.64	1.6	3.03	0.00133	0.00626	1	Phvul.003G231200	(M=2) PTHR23042:SF25 - TRANSCRIPTION FACTOR NAI1
Phvul.004G059800_1	Chr04	complement(8042331..8043164)	7.69	1.95	3.86	0.00133	0.00626	1	Phvul.004G059800
Phvul.008G219200_1	Chr08	complement(53206994..53213428)	3.85	-0.83	-1.78	0.00134	0.00626	1	Phvul.008G219200	(M=1) PTHR22950//PTHR22950:SF289 - AMINO ACID TRANSPORTER // SUBFAMILY NOT NAMED
Phvul.004G096700_1	Chr04	complement(27536626..27542356)	6.31	-0.8	-1.74	0.00135	0.00631	1
Phvul.007G099500_1	Chr07	complement(10638977..10646055)	0.32	-2.34	-5.07	0.00135	0.00632	1	Phvul.007G099500	(M=7) PF13259 - Protein of unknown function (DUF4050) (DUF4050)
Phvul.007G206100_2	Chr07	complement(44495721..44502194)	9.12	1.21	2.32	0.00135	0.00633	1	Phvul.007G206100	(M=1) PTHR37729:SF1 - NEUROFILAMENT PROTEIN-RELATED PROTEIN
Phvul.009G068400_1	Chr09	complement(11653910..11658816)	4.82	1.16	2.23	0.00135	0.00633	1	Phvul.009G068400	(M=2) K11339 - mortality factor 4-like protein 1 (MORF4L1, MRG15, EAF3)
Phvul.003G032700_1	Chr03	3199675..3202609	3.91	-1.06	-2.08	0.00136	0.00637	1	Phvul.003G032700	(M=425) PF01535 - PPR repeat (PPR)
Phvul.001G103100_1	Chr01	23889133..23896153	5.55	-0.76	-1.7	0.00137	0.00641	1	Phvul.001G103100	(M=1) PTHR12771//PTHR12771:SF25 - ENGULFMENT AND CELL MOTILITY // SUBFAMILY NOT NAMED
Phvul.002G210000_1	Chr02	37016863..37018884	2.63	-1.95	-3.86	0.00137	0.00641	1	Phvul.002G210000	(M=9) KOG1546 - Metacaspase involved in regulation of apoptosis
Phvul.011G164700_1	Chr11	complement(43216203..43233978)	0.73	-2.36	-5.14	0.00139	0.00648	1	Phvul.011G164700	(M=3) K08838 - serine/threonine-protein kinase 24/25/MST4 [EC:2.7.11.1] (STK24_25_MST4)
Phvul.005G169400_1	Chr05	complement(39334268..39337554)	38.03	0.79	1.73	0.0014	0.00651	1	Phvul.005G169400	(M=4) PTHR11654:SF157 - PROTEIN NRT1/ PTR FAMILY 1.1-RELATED
Phvul.006G002000_1	Chr06	complement(454776..459628)	14.97	0.78	1.72	0.0014	0.00653	1	Phvul.006G002000	(M=1) 2.6.1.11 - Acetylornithine transaminase / Succinylornithine aminotransferase
Phvul.001G260300_1	Chr01	complement(51554748..51559706)	10.38	-0.79	-1.73	0.00141	0.00655	1	Phvul.001G260300	(M=2) PTHR22849:SF8 - U-BOX DOMAIN-CONTAINING PROTEIN 45-RELATED
Phvul.007G120100_1	Chr07	20447902..20452702	1.32	1.98	3.95	0.00141	0.00655	1
Phvul.006G153900_1	Chr06	complement(26681073..26688785)	5.05	-0.74	-1.67	0.00141	0.00656	1	Phvul.006G153900	(M=4) KOG3140 - Predicted membrane protein
Phvul.009G128100_1	Chr09	complement(18932969..18936190)	4.08	1.3	2.47	0.00141	0.00656	1
Phvul.003G224900_1	Chr03	complement(44417153..44425398)	2.85	1.1	2.14	0.00142	0.0066	1	Phvul.003G224900	(M=1) PTHR10381:SF25 - ATP-DEPENDENT CLP PROTEASE PROTEOLYTIC SUBUNIT-RELATED PROTEIN 4, CHLOROPLASTIC
Phvul.007G116400_1	Chr07	complement(18114008..18138469)	1.96	0.97	1.96	0.00142	0.00661	1
Phvul.005G075600_1	Chr05	complement(14779289..14787943)	8.6	-0.71	-1.64	0.00142	0.00662	1	Phvul.005G075600	(M=1) KOG0845 - Nuclear pore complex, Nup98 component (sc Nup145/Nup100/Nup116)
Phvul.007G145700_1	Chr07	complement(36086365..36087922)	2.93	3.54	11.65	0.00142	0.00662	1	Phvul.007G145700
Phvul.011G050100_2	Chr11	complement(4287250..4291273)	1.68	1.86	3.63	0.00142	0.00662	1	Phvul.011G050100	(M=3) PTHR10218:SF226 - EXTRA-LARGE GUANINE NUCLEOTIDE-BINDING PROTEIN 2
Phvul.007G051800_1	Chr07	4169753..4173321	6.57	-0.85	-1.8	0.00143	0.00664	1	Phvul.007G051800
Phvul.006G019600_1	Chr06	complement(9444274..9446838)	30.71	0.74	1.67	0.00144	0.00668	1	Phvul.006G019600	(M=3) PTHR22763//PTHR22763:SF24 - RING ZINC FINGER PROTEIN // SUBFAMILY NOT NAMED
Phvul.001G132500_1	Chr01	37444708..37447345	2.26	1.94	3.84	0.00145	0.00671	1
Phvul.008G098900_1	Chr08	complement(10466381..10466854)	36.57	-1.02	-2.03	0.00145	0.00672	1		(M=3) PTHR12321//PTHR12321:SF46 - CPG BINDING PROTEIN // SUBFAMILY NOT NAMED
Phvul.001G072400_1	Chr01	9688739..9708609	0.84	1.15	2.22	0.00145	0.00674	1	Phvul.001G072400	(M=1) PTHR24115:SF487 - KINESIN MOTOR FAMILY PROTEIN
Phvul.001G007700_1	Chr01	complement(611572..613854)	78.54	0.82	1.76	0.00147	0.00679	1	Phvul.001G007700	(M=4) K03232 - elongation factor 1-beta (EEF1B)
Phvul.008G082000_1	Chr08	complement(7896312..7897269)	244.41	-1.22	-2.34	0.00147	0.00682	1	Phvul.008G082000	(M=10) PF04654 - Protein of unknown function, DUF599 (DUF599)
Phvul.011G056200_1	Chr11	4807275..4811460	0.76	-2.69	-6.44	0.00147	0.00682	1	Phvul.011G056200	(M=34) K01188 - beta-glucosidase (E3.2.1.21)
Phvul.011G164700_2	Chr11	complement(43216203..43233978)	0.85	-2.39	-5.26	0.00148	0.00682	1
Phvul.002G054600_1	Chr02	complement(4962933..4972324)	8.79	0.8	1.74	0.00148	0.00685	1	Phvul.002G054600	(M=1) K12600 - superkiller protein 3 (SKI3, TTC37)
Phvul.001G115000_1	Chr01	complement(32301724..32302213)	6.94	-1.75	-3.36	0.00149	0.0069	1	Phvul.001G115000	(M=4) PTHR10110:SF117 - SODIUM/HYDROGEN EXCHANGER 1-RELATED
Phvul.002G242300_1	Chr02	40911395..40913221	9.02	1.29	2.44	0.00151	0.00696	1	Phvul.002G242300	(M=5) PTHR19139:SF144 - AQUAPORIN NIP1-1-RELATED
Phvul.005G075600_2	Chr05	complement(14779289..14787943)	8.39	-0.72	-1.64	0.00151	0.00698	1
Phvul.011G069000_1	Chr11	complement(6008541..6011612)	4.76	1.14	2.2	0.00153	0.00707	1	Phvul.011G069000	(M=197) PF01535//PF13041 - PPR repeat (PPR) // PPR repeat family (PPR_2)
Phvul.005G176500_2	Chr05	complement(39959639..39962512)	3.34	2.95	7.71	0.00154	0.00709	1	Phvul.005G176500	(M=8) PF02451 - Nodulin (Nodulin)
Phvul.002G331800_1	Chr02	complement(48911860..48913194)	3.38	-2.66	-6.33	0.00155	0.00711	1	Phvul.002G331800	(M=2) PTHR22849//PTHR22849:SF9 - WDSAM1 PROTEIN // SUBFAMILY NOT NAMED
Phvul.005G055800_1	Chr05	7320154..7321820	17.25	-0.88	-1.84	0.00154	0.00711	1	Phvul.005G055800
Phvul.002G324900_1	Chr02	complement(48341049..48349166)	1.43	1.35	2.55	0.00155	0.00714	1	Phvul.002G324900	(M=2) 2.7.13.3//3.1.3.16 - Histidine kinase / Protein kinase (histidine) // Protein-serine/threonine phosphatase / Serine/threonine specific protein phosphatase
Phvul.004G097200_1	Chr04	27615332..27619366	7.8	-0.82	-1.77	0.00156	0.00717	1	Phvul.004G097200	(M=1) PTHR13690:SF86 - TRANSCRIPTION FACTOR VIP1
Phvul.001G119000_1	Chr01	complement(33516230..33525654)	0.61	1.96	3.88	0.00158	0.00723	1	Phvul.001G119000	(M=2) PTHR11654//PTHR11654:SF92 - OLIGOPEPTIDE TRANSPORTER-RELATED // SUBFAMILY NOT NAMED
Phvul.003G055300_1	Chr03	complement(7032244..7040173)	3.06	1.6	3.03	0.00158	0.00726	1	Phvul.003G055300	(M=2) PTHR22953:SF20 - INACTIVE PURPLE ACID PHOSPHATASE 1-RELATED
Phvul.008G200800_2	Chr08	51062040..51064766	11.92	1.01	2.01	0.00158	0.00727	1
Phvul.004G060300_1	Chr04	complement(8101807..8106362)	2.23	-3.25	-9.51	0.00159	0.00731	1	Phvul.004G060300	(M=1) K14785 - ESF2/ABP1 family protein (ESF2, ABT1)
Phvul.006G137600_1	Chr06	25190097..25194793	2.6	1.35	2.55	0.0016	0.00733	1	Phvul.006G137600	(M=6) PTHR27005:SF7 - WALL-ASSOCIATED RECEPTOR KINASE-LIKE 1-RELATED
Phvul.009G255100_1	Chr09	36810423..36812525	2.11	-8.24	-302.22	0.00162	0.0074	1	Phvul.009G255100	(M=1) PTHR15371:SF1 - OUTER ENVELOPE PORE PROTEIN 16-2, CHLOROPLASTIC
Phvul.011G164700_3	Chr11	complement(43216203..43233978)	0.76	-2.31	-4.97	0.00163	0.00744	1
Phvul.001G109700_1	Chr01	complement(29872945..29874049)	12.54	-1.09	-2.12	0.00164	0.00749	1	Phvul.001G109700	(M=1) PTHR24322:SF429 - NAD(P)-BINDING ROSSMANN-FOLD SUPERFAMILY PROTEIN
Phvul.001G153600_1	Chr01	41010216..41011733	10.04	1.6	3.03	0.00164	0.00751	1	Phvul.001G153600	(M=66) PF14368 - Probable lipid transfer (LTP_2)
Phvul.003G223500_1	Chr03	complement(44177993..44179073)	8.17	-1.2	-2.3	0.00166	0.00759	1	Phvul.003G223500	(M=12) KOG0324 - Uncharacterized conserved protein
Phvul.003G009100_2	Chr03	904447..908755	4.08	-0.95	-1.93	0.00167	0.0076	1	Phvul.003G009100	(M=4) K12836 - splicing factor U2AF 35 kDa subunit (U2AF1)
Phvul.010G143100_2	Chr10	complement(41493409..41500189)	0.72	1.86	3.64	0.00168	0.00765	1
Phvul.007G010600_2	Chr07	744518..754573	3.93	-0.75	-1.68	0.00169	0.00769	1
Phvul.011G019100_1	Chr11	1523661..1527689	15.8	0.76	1.69	0.00169	0.0077	1	Phvul.011G019100	(M=5) PTHR23160 - MYOSIN HEAVY CHAIN-RELATED
Phvul.005G051900_3	Chr05	6657033..6660220	0.7	4.41	21.25	0.00171	0.0078	1	Phvul.005G051900	(M=1) PTHR10509:SF27 - PROTEIN COMT-1
Phvul.006G110500_1	Chr06	complement(22637037..22642995)	1.64	1.35	2.55	0.00172	0.00782	1	Phvul.006G110500	(M=1) K10389 - tubulin gamma (TUBG)
Phvul.007G009800_1	Chr07	686866..690124	36.67	0.82	1.77	0.00172	0.00782	1	Phvul.007G009800	(M=2) PTHR11260:SF171 - GLUTATHIONE S-TRANSFERASE DHAR3, CHLOROPLASTIC
Phvul.009G000700_3	Chr09	complement(306298..315501)	0.21	3.38	10.41	0.00173	0.00784	1
Phvul.001G049500_1	Chr01	5489678..5494436	25.48	-0.78	-1.72	0.00173	0.00787	1	Phvul.001G049500	(M=3) PTHR12294 - EF HAND DOMAIN FAMILY A1,A2-RELATED
Phvul.002G013800_1	Chr02	1540231..1541759	7.3	1.33	2.51	0.00174	0.00788	1	Phvul.002G013800	(M=3) PTHR10992:SF776 - ESTERASE KAI2-RELATED
Phvul.003G288000_1	Chr03	51402519..51406413	2.88	1.34	2.53	0.00174	0.00788	1	Phvul.003G288000	(M=3) K14962 - COMPASS component SWD2 (WDR82, SWD2, CPS35)
Phvul.009G211700_1	Chr09	31337541..31338567	15.27	-1.16	-2.23	0.00174	0.00791	1	Phvul.009G211700
Phvul.010G017700_1	Chr10	complement(2781686..2788300)	2.63	-1.03	-2.04	0.00177	0.008	1	Phvul.010G017700	(M=1) K00167 - 2-oxoisovalerate dehydrogenase E1 component beta subunit (BCKDHB, bkdA2)
Phvul.L006400_1	scaffold_74	10702..13956	0.78	3.15	8.88	0.00178	0.00807	1
Phvul.008G039600_2	Chr08	3332461..3338492	3.33	1.25	2.37	0.00179	0.00808	1	Phvul.008G039600	(M=3) PTHR31558:SF1 - F7A19.6 PROTEIN-RELATED
Phvul.003G009400_1	Chr03	916925..921013	0.34	-3.17	-8.98	0.00179	0.00809	1	Phvul.003G009400	(M=118) KOG0156 - Cytochrome P450 CYP2 subfamily
Phvul.004G041700_1	Chr04	complement(4669257..4673131)	0.72	2.96	7.79	0.0018	0.00814	1	Phvul.004G041700	(M=3) K12640 - brassinosteroid-6-oxidase 2 (CYP85A2, BR6OX2)
Phvul.010G162500_1	Chr10	42991286..42994132	4.47	-1.32	-2.49	0.00181	0.00818	1	Phvul.010G162500
Phvul.011G014400_1	Chr11	complement(1147179..1150121)	3.4	1.59	3.01	0.00182	0.00823	1	Phvul.011G014400	(M=8) PTHR23155:SF402 - DISEASE RESISTANCE PROTEIN RPP13-RELATED
Phvul.008G044100_1	Chr08	complement(3798047..3820579)	1.32	-0.81	-1.76	0.00183	0.00825	1	Phvul.008G044100	(M=2) 2.7.4.21 - Inositol-hexakisphosphate kinase / IP6K
Phvul.011G111300_1	Chr11	complement(14478133..14487078)	1.89	1.22	2.33	0.00183	0.00825	1	Phvul.011G111300	(M=2) PTHR10632 - SULFIDE:QUINONE OXIDOREDUCTASE
Phvul.004G120300_1	Chr04	38961992..38965915	46.84	0.92	1.89	0.00185	0.00832	1	Phvul.004G120300	(M=4) K10573 - ubiquitin-conjugating enzyme E2 A (UBE2A, UBC2, RAD6A)
Phvul.007G251500_1	Chr07	49010872..49012748	18.75	-0.88	-1.84	0.00186	0.00835	1	Phvul.007G251500	(M=1) PTHR11661:SF1 - 39S RIBOSOMAL PROTEIN L11, MITOCHONDRIAL
Phvul.010G049900_1	Chr10	complement(7896187..7907787)	0.93	-1.1	-2.14	0.00188	0.00844	1
Phvul.005G175500_1	Chr05	complement(39865491..39873823)	7.35	0.72	1.65	0.00188	0.00846	1	Phvul.005G175500	(M=1) K14309 - nuclear pore complex protein Nup93 (NUP93, NIC96)
Phvul.008G027400_1	Chr08	2277689..2278447	3.31	2.54	5.81	0.00188	0.00846	1	Phvul.008G027400
Phvul.005G156000_1	Chr05	38209129..38216672	8.98	-0.74	-1.67	0.00189	0.00847	1	Phvul.005G156000	(M=1) PF06741//PF07145//PF14438 - LsmAD domain (LsmAD) // Ataxin-2 C-terminal region (PAM2) // Ataxin 2 SM domain (SM-ATX)
Phvul.008G261000_1	Chr08	complement(57362866..57368759)	7.05	-0.86	-1.81	0.00189	0.0085	1	Phvul.008G261000	(M=3) PTHR11638:SF68 - DOUBLE CLP-N MOTIF-CONTAINING P-LOOP NUCLEOSIDE TRIPHOSPHATE HYDROLASE DOMAIN-CONTAINING PROTEIN-RELATED
Phvul.009G052700_4	Chr09	9856610..9859550	2.9	2.95	7.72	0.00189	0.0085	1	Phvul.009G052700	(M=3) PTHR23056:SF45 - CALCINEURIN B-LIKE PROTEIN 4
Phvul.005G096700_1	Chr05	complement(28707683..28710788)	4.07	-2.31	-4.96	0.0019	0.00853	1	Phvul.005G096700	(M=2) PTHR22880:SF172 - TRANSCRIPTION FACTOR GTE3, CHLOROPLASTIC-RELATED
Phvul.011G063000_1	Chr11	complement(5460410..5462467)	37.46	0.84	1.79	0.00191	0.00856	1	Phvul.011G063000	(M=2) PTHR31636:SF46 - SCARECROW-LIKE PROTEIN 11-RELATED
Phvul.003G148400_1	Chr03	34830710..34831452	70.95	1	2	0.00191	0.00857	1	Phvul.003G148400	(M=1) PTHR10334:SF204 - ALLERGEN V5/TPX-1-RELATED FAMILY PROTEIN-RELATED
Phvul.005G120800_1	Chr05	34370051..34371680	6.17	1.54	2.91	0.00193	0.00864	1	Phvul.005G120800	(M=55) PF03168 - Late embryogenesis abundant protein (LEA_2)
Phvul.002G042000_3	Chr02	complement(3994853..4001957)	3.34	1.22	2.32	0.00193	0.00865	1
Phvul.011G055700_1	Chr11	4744978..4747347	2.58	1.85	3.61	0.00194	0.00867	1	Phvul.011G055700	(M=34) K01188 - beta-glucosidase (E3.2.1.21)
Phvul.002G309800_1	Chr02	47142187..47144138	12.02	1.07	2.1	0.00195	0.0087	1	Phvul.002G309800
Phvul.005G185100_1	Chr05	40520367..40525832	14.93	-0.67	-1.59	0.00195	0.00873	1	Phvul.005G185100
Phvul.003G294200_1	Chr03	51961197..51965267	10.18	0.81	1.75	0.00198	0.00883	1	Phvul.003G294200	(M=2) K05864 - peptidyl-prolyl isomerase D [EC:5.2.1.8] (PPID, CYPD)
Phvul.006G014500_1	Chr06	complement(7088971..7091433)	3.54	1.45	2.73	0.00199	0.00886	1	Phvul.006G014500	(M=3) 3.1.1.4 - Phospholipase A(2) / Phospholipase A2
Phvul.009G006000_1	Chr09	1024808..1028830	10.15	-1.52	-2.86	0.00199	0.00886	1	Phvul.009G006000	(M=6) PTHR23324:SF43 - PHOSPHATIDYLINOSITOL/PHOSPHATIDYLCHOLINE TRANSFER PROTEIN SFH6-RELATED
Phvul.005G051800_1	Chr05	complement(6647720..6652553)	3.46	-1.04	-2.05	0.002	0.00893	1	Phvul.005G051800	(M=3) 1.1.3.15 - (S)-2-hydroxy-acid oxidase / Hydroxy-acid oxidase B
Phvul.007G029400_1	Chr07	2277262..2283891	14.14	0.7	1.63	0.00202	0.00897	1	Phvul.007G029400	(M=2) 6.1.1.16 - Cysteine--tRNA ligase / Cysteinyl-tRNA synthetase
Phvul.007G057400_2	Chr07	4755028..4766318	4.82	-0.73	-1.66	0.00203	0.00902	1	Phvul.007G057400	(M=1) PTHR21596//PTHR21596:SF11 - RIBONUCLEASE P SUBUNIT P38 // SUBFAMILY NOT NAMED
Phvul.010G005700_1	Chr10	complement(976127..980944)	0.31	-3.73	-13.3	0.00203	0.00902	1	Phvul.010G005700	(M=7) PF12043 - Domain of unknown function (DUF3527) (DUF3527)
Phvul.003G056000_1	Chr03	7164501..7165990	3.18	2.2	4.59	0.00203	0.00904	1	Phvul.003G056000	(M=5) PTHR26402:SF526 - TWO-COMPONENT RESPONSE REGULATOR ARR15-RELATED
Phvul.011G092800_1	Chr11	9404725..9408281	3.13	1.28	2.42	0.00204	0.00905	1	Phvul.011G092800	(M=1) PTHR37211:SF1 - EXPRESSED PROTEIN
Phvul.002G033800_1	Chr02	3406547..3407518	3.85	3.24	9.43	0.00204	0.00906	1	Phvul.002G033800	(M=1) PTHR22814//PTHR22814:SF132 - COPPER TRANSPORT PROTEIN ATOX1-RELATED // SUBFAMILY NOT NAMED
Phvul.002G042400_1	Chr02	complement(4015863..4017804)	11.89	-1.05	-2.07	0.00204	0.00907	1	Phvul.002G042400	(M=4) PTHR33044:SF23 - BIFUNCTIONAL INHIBITOR/LIPID-TRANSFER PROTEIN/SEED STORAGE 2S ALBUMIN SUPERFAMILY PROTEIN-RELATED
Phvul.003G156200_1	Chr03	complement(36097618..36102015)	1.63	1.53	2.89	0.00204	0.00907	1	Phvul.003G156200	(M=7) 3.2.2.20 - DNA-3-methyladenine glycosylase I / DNA-3-methyladenine glycosidase I
Phvul.004G085600_2	Chr04	17364072..17367130	1.87	1.79	3.46	0.00204	0.00907	1	Phvul.004G085600	(M=1) PTHR31476:SF16 - F14O23.23 PROTEIN
Phvul.002G186000_1	Chr02	34108565..34110381	2.48	-2.87	-7.32	0.00206	0.00914	1	Phvul.002G186000	(M=3) PTHR11999//PTHR11999:SF105 - GROUP II PYRIDOXAL-5-PHOSPHATE DECARBOXYLASE // SUBFAMILY NOT NAMED
Phvul.001G231700_1	Chr01	49271245..49287637	8.03	0.69	1.62	0.00207	0.00915	1	Phvul.001G231700	(M=2) 3.4.21.108 - HtrA2 peptidase / Serine proteinase OMI
Phvul.010G126400_1	Chr10	complement(39626988..39629334)	19.36	-0.8	-1.74	0.00206	0.00915	1	Phvul.010G126400	(M=1) PTHR31307:SF4 - 6B-INTERACTING PROTEIN 1-LIKE 1-RELATED
Phvul.005G096700_2	Chr05	complement(28707683..28710788)	4.32	-2.47	-5.56	0.00207	0.00916	1
Phvul.002G085500_1	Chr02	13346806..13351505	12.66	0.98	1.97	0.00207	0.00917	1	Phvul.002G085500	(M=2) PTHR10759//PTHR10759:SF9 - 60S RIBOSOMAL PROTEIN L34 // SUBFAMILY NOT NAMED
Phvul.001G019800_1	Chr01	1699320..1709495	11.43	-0.74	-1.67	0.00208	0.0092	1	Phvul.001G019800	(M=64) PF00149 - Calcineurin-like phosphoesterase (Metallophos)
Phvul.009G012000_1	Chr09	1920774..1922843	133.26	1.05	2.07	0.00208	0.0092	1	Phvul.009G012000	(M=1) PTHR13711:SF222 - HIGH MOBILITY GROUP B PROTEIN 4-RELATED
Phvul.004G025200_1	Chr04	complement(2550428..2550988)	3.22	-2.42	-5.33	0.00209	0.00923	1	Phvul.004G025200	(M=6) PTHR22773:SF86 - NAD(P)H-QUINONE OXIDOREDUCTASE SUBUNIT 2 A, CHLOROPLASTIC-RELATED
Phvul.007G201100_1	Chr07	44037909..44041011	0.42	-3.46	-11.02	0.0021	0.00928	1	Phvul.007G201100	(M=1) PTHR33494:SF2 - F10A16.6 PROTEIN
Phvul.004G069900_1	Chr04	10524334..10526517	8.4	-0.95	-1.94	0.00211	0.00931	1	Phvul.004G069900	(M=180) PF00847 - AP2 domain (AP2)
Phvul.008G133100_2	Chr08	20898284..20903104	33.77	0.76	1.7	0.00211	0.00932	1	Phvul.008G133100	(M=1) PTHR10516:SF279 - PEPTIDYL-PROLYL CIS-TRANS ISOMERASE FKBP65
Phvul.002G025400_1	Chr02	2728171..2730948	0.85	2.8	6.99	0.00211	0.00933	1	Phvul.002G025400	(M=197) PF01535//PF13041 - PPR repeat (PPR) // PPR repeat family (PPR_2)
Phvul.004G114300_1	Chr04	complement(37500922..37504514)	0.29	-4.45	-21.85	0.00211	0.00933	1	Phvul.004G114300	(M=3) PTHR24282:SF15 - CYTOCHROME P450, FAMILY 715, SUBFAMILY A, POLYPEPTIDE 1
Phvul.008G062000_5	Chr08	5615135..5623427	0.52	-1.86	-3.62	0.00213	0.00938	1	Phvul.008G062000	(M=3) PTHR11165//PTHR11165:SF61 - SKP1 // SUBFAMILY NOT NAMED
Phvul.001G246100_1	Chr01	50519082..50526230	1.14	-1.31	-2.48	0.00213	0.00941	1	Phvul.001G246100	(M=1) PTHR15071 - CATION-DEPENDENT MANNOSE-6-PHOSPHATE RECEPTOR
Phvul.002G137500_1	Chr02	complement(27061018..27067741)	35.55	0.88	1.85	0.00214	0.00944	1	Phvul.002G137500	(M=2) PTHR32263:SF4 - INACTIVE POLY [ADP-RIBOSE] POLYMERASE RCD1-RELATED
Phvul.003G120600_1	Chr03	complement(29953332..29956082)	9.54	1.14	2.21	0.00214	0.00945	1	Phvul.003G120600	(M=197) PF01535//PF13041 - PPR repeat (PPR) // PPR repeat family (PPR_2)
Phvul.004G128600_1	Chr04	40428625..40430404	8.44	1.09	2.13	0.00215	0.00947	1	Phvul.004G128600	(M=1) PTHR33271:SF1 - RMLC-LIKE CUPINS SUPERFAMILY PROTEIN
Phvul.008G274400_1	Chr08	58369887..58373049	10.91	-1.5	-2.83	0.00215	0.00947	1	Phvul.008G274400	(M=3) K06911 - uncharacterized protein (K06911)
Phvul.009G050500_1	Chr09	9543518..9550136	7.18	-0.72	-1.65	0.00215	0.00948	1	Phvul.009G050500	(M=1) PTHR24119:SF0 - ACYL-COA-BINDING DOMAIN-CONTAINING PROTEIN 6
Phvul.008G207600_1	Chr08	51905300..51906713	1.84	-2.05	-4.14	0.00216	0.00949	1	Phvul.008G207600
Phvul.005G013100_1	Chr05	complement(1135418..1137664)	1.01	2.91	7.49	0.00217	0.00954	1	Phvul.005G013100	(M=48) K04733 - interleukin-1 receptor-associated kinase 4 (IRAK4)
Phvul.008G068200_1	Chr08	complement(6158884..6161971)	39.32	0.79	1.73	0.00217	0.00954	1	Phvul.008G068200	(M=10) K15095 - (+)-neomenthol dehydrogenase (E1.1.1.208)
Phvul.009G087700_1	Chr09	complement(13697305..13697964)	3.22	3.35	10.19	0.00218	0.00959	1	Phvul.009G087700
Phvul.002G183800_1	Chr02	33679676..33681628	4.49	1.42	2.68	0.00218	0.0096	1	Phvul.002G183800	(M=79) PF01535//PF13041//PF14432 - PPR repeat (PPR) // PPR repeat family (PPR_2) // DYW family of nucleic acid deaminases (DYW_deaminase)
Phvul.006G192400_1	Chr06	29977155..29983021	1.44	-1.36	-2.57	0.00218	0.0096	1	Phvul.006G192400	(M=1) PF00036//PF00070 - EF hand (EF-hand_1) // Pyridine nucleotide-disulphide oxidoreductase (Pyr_redox)
Phvul.008G125400_1	Chr08	18165716..18174289	4.37	0.88	1.84	0.00219	0.00962	1	Phvul.008G125400	(M=1) PTHR22847//PTHR22847:SF473 - WD40 REPEAT PROTEIN // SUBFAMILY NOT NAMED
Phvul.003G047600_1	Chr03	complement(5665489..5673351)	12.97	-0.73	-1.66	0.00219	0.00963	1	Phvul.003G047600	(M=1) K10661 - E3 ubiquitin-protein ligase MARCH6 (MARCH6, DOA10)
Phvul.006G132200_1	Chr06	24735175..24742378	12.76	-0.72	-1.65	0.00219	0.00964	1	Phvul.006G132200	(M=4) PTHR12758:SF20 - PEPTIDASE-C1 DOMAIN-CONTAINING PROTEIN
Phvul.008G165700_1	Chr08	complement(42759101..42765579)	12.04	-0.76	-1.7	0.0022	0.00966	1	Phvul.008G165700	(M=1) K18758 - DIS3-like exonuclease 2 [EC:3.1.13.-] (DIS3L2)
Phvul.009G153200_1	Chr09	complement(22255194..22256723)	2.39	2.29	4.88	0.0022	0.00967	1	Phvul.009G153200	(M=2) K11097 - small nuclear ribonucleoprotein E (SNRPE, SME)
Phvul.011G214200_1	Chr11	complement(49934171..49937644)	7.66	-1.11	-2.16	0.00221	0.00971	1	Phvul.011G214200	(M=2) PTHR31741:SF11 - AXI 1 PROTEIN-LIKE PROTEIN
Phvul.001G178500_1	Chr01	44239484..44244361	1.6	-1.43	-2.7	0.00222	0.00973	1	Phvul.001G178500	(M=3) PTHR12419//PTHR12419:SF19 - OTU DOMAIN CONTAINING PROTEIN // SUBFAMILY NOT NAMED
Phvul.004G043800_1	Chr04	complement(4954681..4959412)	2.4	1.41	2.66	0.00222	0.00974	1	Phvul.004G043800	(M=19) PF03109 - ABC1 family (ABC1)
Phvul.011G050600_1	Chr11	complement(4334473..4337965)	4.55	1.29	2.45	0.00222	0.00974	1	Phvul.011G050600	(M=2) PTHR31920:SF18 - B3 DOMAIN-CONTAINING PROTEIN REM19-RELATED
Phvul.001G064500_3	Chr01	complement(8082288..8086349)	0.43	-3.38	-10.43	0.00223	0.00976	1
Phvul.004G144200_1	Chr04	complement(42438787..42446049)	1.15	1.56	2.95	0.00223	0.00976	1	Phvul.004G144200	(M=6) PTHR10217:SF475 - CYCLIC NUCLEOTIDE-GATED ION CHANNEL 19-RELATED
Phvul.002G103800_2	Chr02	complement(20985782..20988550)	3.21	-1.09	-2.13	0.00223	0.00978	1
Phvul.009G126800_1	Chr09	18775225..18779372	31.08	-0.79	-1.73	0.00223	0.00978	1	Phvul.009G126800	(M=2) PTHR18929//PTHR18929:SF109 - PROTEIN DISULFIDE ISOMERASE // SUBFAMILY NOT NAMED
Phvul.011G156400_1	Chr11	complement(41240000..41249248)	1.65	-1.05	-2.07	0.00223	0.00978	1	Phvul.011G156400	(M=1) K18163 - NADH dehydrogenase [ubiquinone] 1 alpha subcomplex assembly factor 6 (NDUFAF6)
Phvul.004G168200_1	Chr04	45005397..45008189	2.22	1.62	3.07	0.00225	0.00983	1
Phvul.007G046400_1	Chr07	3712626..3717807	6.38	1.48	2.79	0.00225	0.00983	1	Phvul.007G046400	(M=2) PTHR11119:SF51 - NUCLEOBASE-ASCORBATE TRANSPORTER 4
Phvul.007G211600_1	Chr07	45012134..45012990	10.61	-1.34	-2.54	0.00225	0.00983	1	Phvul.007G211600	(M=2) PTHR33669:SF1 - PROTEIN NIM1-INTERACTING 1
Phvul.007G072300_2	Chr07	6593841..6603525	1.33	1.22	2.33	0.00225	0.00985	1	Phvul.007G072300	(M=1) PTHR27003:SF1 - U-BOX DOMAIN-CONTAINING PROTEIN 32
Phvul.011G062200_1	Chr11	complement(5380400..5387656)	23.13	-0.86	-1.82	0.00225	0.00985	1	Phvul.011G062200	(M=3) PTHR12537:SF78 - PUMILIO HOMOLOG 1-RELATED
Phvul.006G122600_1	Chr06	complement(23792853..23800820)	17.28	0.75	1.69	0.00226	0.00987	1	Phvul.006G122600	(M=2) K12448 - UDP-arabinose 4-epimerase (UXE, uxe)
Phvul.008G169200_1	Chr08	complement(44094579..44104230)	1.38	-1.07	-2.1	0.00226	0.00987	1	Phvul.008G169200	(M=1) PTHR21297:SF1 - DNA-DIRECTED RNA POLYMERASE II PROTEIN
Phvul.001G135100_2	Chr01	complement(37991903..37994564)	0.44	-4.59	-24.14	0.00227	0.00991	1	Phvul.001G135100	(M=2) PTHR31375:SF3 - POLYGALACTURONASE ADPG1-RELATED
Phvul.008G191600_1	Chr08	49743260..49744899	1.34	-2.4	-5.29	0.00228	0.00995	1	Phvul.008G191600	(M=2) PTHR15486:SF0 - ANCIENT UBIQUITOUS PROTEIN 1
Phvul.001G028300_1	Chr01	complement(2620429..2622843)	25.07	-0.72	-1.64	0.00291	0.01	1	Phvul.001G028300	(M=1) PTHR22844//PTHR22844:SF184 - F-BOX AND WD40 DOMAIN PROTEIN // SUBFAMILY NOT NAMED
Phvul.001G038200_3	Chr01	complement(3781542..3801737)	0.47	-1.31	-2.48	0.00315	0.01	1
Phvul.001G045500_1	Chr01	complement(4810775..4815574)	5.85	-0.82	-1.76	0.0029	0.01	1	Phvul.001G045500	(M=1) PTHR31585:SF6 - FOLATE-BIOPTERIN TRANSPORTER 2-RELATED
Phvul.001G074900_2	Chr01	10399353..10402411	3.87	3.27	9.65	0.00329	0.01	1	Phvul.001G074900	(M=2) PTHR31717:SF2 - CCT MOTIF FAMILY PROTEIN
Phvul.001G097800_1	Chr01	complement(21608429..21618379)	0.53	-1.61	-3.06	0.00353	0.01	1	Phvul.001G097800	(M=1) K01895 - acetyl-CoA synthetase (ACSS, acs)
Phvul.001G113200_2	Chr01	complement(31660091..31670176)	5.03	-0.68	-1.6	0.00355	0.01	1	Phvul.001G113200	(M=1) PTHR22870:SF175 - ANKYRIN REPEAT AND REGULATOR OF CHROMOSOME CONDENSATION (RCC1) DOMAIN-CONTAINING PROTEIN
Phvul.001G135700_1	Chr01	complement(38132965..38133744)	13.88	1.37	2.59	0.00277	0.01	1	Phvul.001G135700
Phvul.001G140200_1	Chr01	complement(38840115..38843998)	17.07	-0.71	-1.64	0.00279	0.01	1	Phvul.001G140200	(M=3) PTHR10024:SF243 - ANTHRANILATE PHOSPHORIBOSYLTRANSFERASE-LIKE PROTEIN
Phvul.001G158300_1	Chr01	41704942..41705148	30.18	1.96	3.88	0.00316	0.01	1	Phvul.001G158300
Phvul.001G161500_1	Chr01	42211383..42213206	4.25	-1.19	-2.28	0.00292	0.01	1	Phvul.001G161500	(M=1) 5.3.1.13 - Arabinose-5-phosphate isomerase / Phosphoarabinoisomerase
Phvul.001G203600_1	Chr01	46885754..46886533	2.87	-2.23	-4.7	0.00274	0.01	1	Phvul.001G203600	(M=3) PTHR10168:SF81 - MONOTHIOL GLUTAREDOXIN-S1-RELATED
Phvul.001G209100_1	Chr01	complement(47277941..47280165)	13.82	1.1	2.14	0.00301	0.01	1	Phvul.001G209100	(M=4) PTHR31707:SF38 - PECTINESTERASE/PECTINESTERASE INHIBITOR 20-RELATED
Phvul.001G210600_1	Chr01	complement(47432575..47436616)	7.28	-0.83	-1.77	0.00253	0.01	1	Phvul.001G210600	(M=1) PTHR24089:SF393 - NICOTINAMIDE ADENINE DINUCLEOTIDE TRANSPORTER 1, CHLOROPLASTIC
Phvul.001G214200_1	Chr01	47721519..47738278	6.11	0.75	1.68	0.00244	0.01	1	Phvul.001G214200	(M=1) PTHR23303 - CARBOXYPEPTIDASE REGULATORY REGION-CONTAINING
Phvul.001G225800_1	Chr01	complement(48751762..48756274)	2.78	1.14	2.21	0.00358	0.01	1	Phvul.001G225800	(M=4) PTHR21726:SF29 - F1O19.10 PROTEIN
Phvul.001G234800_1	Chr01	complement(49560384..49561374)	6.25	-1.35	-2.55	0.00342	0.01	1	Phvul.001G234800	(M=8) 1.1.1.206//1.1.1.236 - Tropinone reductase I / Tropinone reductase // Tropinone reductase II / Tropinone reductase
Phvul.001G240200_1	Chr01	50013789..50016671	0.44	-3.08	-8.44	0.00335	0.01	1	Phvul.001G240200	(M=1) 3.1.3.37 - Sedoheptulose-bisphosphatase / Sedoheptulose-1,7-bisphosphatase
Phvul.001G249400_1	Chr01	50754306..50760471	3.72	-0.84	-1.79	0.00313	0.01	1	Phvul.001G249400	(M=2) PTHR23012:SF50 - RING/FYVE/PHD ZINC FINGER-CONTAINING PROTEIN
Phvul.001G252000_1	Chr01	50965757..50969123	14.64	0.8	1.75	0.00311	0.01	1	Phvul.001G252000	(M=8) 1.14.11.33 - DNA oxidative demethylase / Alkylated DNA repair protein
Phvul.002G001800_1	Chr02	195814..198466	0.36	-4.31	-19.8	0.00363	0.01	1
Phvul.002G006400_1	Chr02	complement(714354..717830)	1.45	1.75	3.36	0.00338	0.01	1	Phvul.002G006400	(M=2) PTHR10044:SF133 - MND1-INTERACTING PROTEIN 1
Phvul.002G042400_2	Chr02	complement(4015863..4017804)	12.4	-1	-2.01	0.00278	0.01	1
Phvul.002G046100_2	Chr02	complement(4265468..4271432)	0.31	3.51	11.39	0.00294	0.01	1	Phvul.002G046100	(M=14) PF00069//PF00954//PF01453 - Protein kinase domain (Pkinase) // S-locus glycoprotein domain (S_locus_glycop) // D-mannose binding lectin (B_lectin)
Phvul.002G046700_1	Chr02	4314325..4320307	11.34	-0.64	-1.56	0.00339	0.01	1	Phvul.002G046700	(M=1) PTHR10281//PTHR10281:SF44 - MEMBRANE-ASSOCIATED PROGESTERONE RECEPTOR COMPONENT-RELATED // SUBFAMILY NOT NAMED
Phvul.002G066700_1	Chr02	complement(7918216..7927022)	0.24	-1.96	-3.88	0.00351	0.01	1	Phvul.002G066700
Phvul.002G101200_1	Chr02	20134182..20139180	1.54	1.61	3.06	0.00235	0.01	1	Phvul.002G101200	(M=6) K17604 - zinc finger SWIM domain-containing protein 3 (ZSWIM3)
Phvul.002G128600_1	Chr02	25803538..25809031	1.26	2.89	7.4	0.00308	0.01	1	Phvul.002G128600
Phvul.002G131000_1	Chr02	complement(26192610..26196065)	1.83	1.51	2.85	0.00346	0.01	1	Phvul.002G131000	(M=23) PTHR23155//PTHR23155:SF505 - LEUCINE-RICH REPEAT-CONTAINING PROTEIN // SUBFAMILY NOT NAMED
Phvul.002G137100_1	Chr02	26967868..26974411	6.04	-1.09	-2.12	0.00269	0.01	1	Phvul.002G137100	(M=3) PTHR10694:SF33 - TRANSCRIPTION FACTOR JUMONJI (JMJ) FAMILY PROTEIN / ZINC FINGER (C5HC2 TYPE) FAMILY PROTEIN
Phvul.002G166400_1	Chr02	complement(30827644..30831066)	6.45	1.1	2.15	0.0027	0.01	1	Phvul.002G166400	(M=1) PTHR23155//PTHR23155:SF506 - LEUCINE-RICH REPEAT-CONTAINING PROTEIN // SUBFAMILY NOT NAMED
Phvul.002G169200_1	Chr02	complement(31221584..31223720)	24.51	-0.71	-1.64	0.00337	0.01	1	Phvul.002G169200	(M=1) PTHR22811:SF47 - EMP24/GP25L/P24 FAMILY/GOLD DOMAIN-CONTAINING PROTEIN-RELATED
Phvul.002G171100_1	Chr02	31763661..31767933	7.53	1.16	2.23	0.00297	0.01	1	Phvul.002G171100	(M=2) PTHR10759//PTHR10759:SF9 - 60S RIBOSOMAL PROTEIN L34 // SUBFAMILY NOT NAMED
Phvul.002G213600_1	Chr02	37569519..37574437	4.59	-0.72	-1.65	0.00289	0.01	1	Phvul.002G213600	(M=2) PTHR10288:SF173 - RNA-BINDING KH DOMAIN-CONTAINING PROTEIN
Phvul.002G214900_1	Chr02	complement(37692953..37695040)	4.41	1.61	3.04	0.00285	0.01	1	Phvul.002G214900	(M=16) PTHR27007:SF24 - L-TYPE LECTIN-DOMAIN CONTAINING RECEPTOR KINASE IX.1-RELATED
Phvul.002G233100_1	Chr02	39912176..39926680	5.06	0.77	1.71	0.0027	0.01	1
Phvul.002G247300_1	Chr02	complement(41397846..41401360)	1.22	2.1	4.29	0.00251	0.01	1	Phvul.002G247300	(M=94) KOG0157 - Cytochrome P450 CYP4/CYP19/CYP26 subfamilies
Phvul.002G257500_1	Chr02	complement(42418622..42419799)	9.81	1.27	2.4	0.00304	0.01	1	Phvul.002G257500
Phvul.002G280000_1	Chr02	44388656..44393773	12.32	-0.73	-1.65	0.00347	0.01	1	Phvul.002G280000	(M=1) PTHR11895:SF73 - AMIDASE FAMILY PROTEIN
Phvul.002G280000_2	Chr02	44388656..44393773	11.9	-0.73	-1.66	0.00306	0.01	1
Phvul.002G282200_1	Chr02	44603605..44608648	59.02	-1.12	-2.18	0.003	0.01	1	Phvul.002G282200	(M=2) PTHR31384:SF8 - AUXIN RESPONSE FACTOR 2
Phvul.002G289600_2	Chr02	complement(45281764..45286080)	2.21	2.24	4.74	0.00282	0.01	1	Phvul.002G289600	(M=1) PTHR24089:SF164 - MITOCHONDRIAL SUBSTRATE CARRIER FAMILY PROTEIN
Phvul.002G293400_1	Chr02	complement(45682559..45686735)	22.91	0.7	1.62	0.00302	0.01	1	Phvul.002G293400	(M=1) PTHR11668:SF280 - SERINE/THREONINE-PROTEIN PHOSPHATASE PP1 ISOZYME 7
Phvul.003G009100_3	Chr03	904447..908755	4.17	-0.99	-1.98	0.0031	0.01	1
Phvul.003G047600_2	Chr03	complement(5665489..5673351)	13.03	-0.73	-1.66	0.0023	0.01	1
Phvul.003G055300_2	Chr03	complement(7031592..7040173)	1.07	-1.28	-2.43	0.00336	0.01	1
Phvul.003G156200_2	Chr03	complement(36097618..36102015)	2.13	1.55	2.92	0.00236	0.01	1
Phvul.003G167000_1	Chr03	37616903..37619115	9.4	1.01	2.02	0.00297	0.01	1
Phvul.003G171100_1	Chr03	complement(38191256..38193325)	22.21	0.73	1.66	0.00294	0.01	1	Phvul.003G171100	(M=6) 3.4.22.69 - SARS coronavirus main proteinase / Severe acute respiratory syndrome coronavirus main protease
Phvul.003G172700_1	Chr03	complement(38355197..38357875)	28.65	-0.67	-1.59	0.00309	0.01	1	Phvul.003G172700	(M=1) PTHR30508:SF1 - UPF0051 PROTEIN ABCI8, CHLOROPLASTIC-RELATED
Phvul.003G205200_1	Chr03	complement(41986618..41987046)	2.95	-3.45	-10.9	0.00287	0.01	1	Phvul.003G205200
Phvul.003G216500_1	Chr03	43276336..43280314	7.45	-0.75	-1.68	0.00252	0.01	1	Phvul.003G216500	(M=12) PF09335 - SNARE associated Golgi protein (SNARE_assoc)
Phvul.003G225200_1	Chr03	44441034..44441444	3.33	-3.06	-8.32	0.00261	0.01	1	Phvul.003G225200
Phvul.003G237900_1	Chr03	46048775..46050543	39.7	1.57	2.98	0.00245	0.01	1	Phvul.003G237900	(M=3) PTHR10992:SF776 - ESTERASE KAI2-RELATED
Phvul.003G245400_1	Chr03	complement(47072038..47072729)	4.74	4.68	25.65	0.0034	0.01	1	Phvul.003G245400
Phvul.003G248600_1	Chr03	complement(47466565..47468486)	29.92	1.92	3.79	0.00235	0.01	1	Phvul.003G248600	(M=2) PTHR22835//PTHR22835:SF147 - ZINC FINGER FYVE DOMAIN CONTAINING PROTEIN // SUBFAMILY NOT NAMED
Phvul.003G260200_1	Chr03	48808885..48815334	0.24	4.41	21.23	0.00295	0.01	1	Phvul.003G260200	(M=14) K11498 - centromeric protein E (CENPE)
Phvul.003G275400_2	Chr03	complement(50146878..50148870)	3.43	1.59	3.01	0.0036	0.01	1	Phvul.003G275400
Phvul.003G278900_1	Chr03	50446885..50456149	0.13	-4.6	-24.18	0.00265	0.01	1	Phvul.003G278900	(M=74) PF00892 - EamA-like transporter family (EamA)
Phvul.003G289600_1	Chr03	complement(51538423..51545492)	4.68	0.85	1.8	0.00345	0.01	1	Phvul.003G289600	(M=1) PTHR13697//PTHR13697:SF20 - PHOSPHOFRUCTOKINASE // SUBFAMILY NOT NAMED
Phvul.004G013800_1	Chr04	1451101..1456471	0.91	-8.3	-314.74	0.00243	0.01	1	Phvul.004G013800	(M=1) 1.4.3.16 - L-aspartate oxidase / LASPO
Phvul.004G023900_1	Chr04	complement(2465199..2470211)	1.67	-1.14	-2.21	0.00276	0.01	1	Phvul.004G023900	(M=1) 2.1.1.171 - 16S rRNA (guanine(966)-N(2))-methyltransferase / M(2)G966 methyltransferase
Phvul.004G024000_2	Chr04	2481421..2486652	1.84	-1.18	-2.27	0.00341	0.01	1
Phvul.004G033800_1	Chr04	3753224..3755799	4.98	1.48	2.79	0.00285	0.01	1	Phvul.004G033800	(M=3) PTHR31348:SF2 - EID1-LIKE F-BOX PROTEIN 1-RELATED
Phvul.004G068900_1	Chr04	complement(10270274..10271682)	1.01	-2.91	-7.52	0.0026	0.01	1	Phvul.004G068900	(M=2) PTHR31677:SF5 - ETHYLENE-RESPONSIVE TRANSCRIPTION FACTOR LEP
Phvul.004G096700_2	Chr04	complement(27536626..27542356)	5.82	-0.8	-1.74	0.0033	0.01	1
Phvul.004G128900_1	Chr04	40473639..40480875	1.14	-1.11	-2.16	0.00354	0.01	1	Phvul.004G128900	(M=5) 3.1.3.11 - Fructose-bisphosphatase / Hexose diphosphatase
Phvul.004G136900_1	Chr04	complement(41577928..41579339)	0.75	-3.74	-13.37	0.0025	0.01	1	Phvul.004G136900
Phvul.004G146600_1	Chr04	complement(42709454..42712519)	0.95	-1.94	-3.84	0.00345	0.01	1	Phvul.004G146600	(M=1) PTHR11200//PTHR11200:SF144 - INOSITOL 5-PHOSPHATASE // SUBFAMILY NOT NAMED
Phvul.004G163300_1	Chr04	44509237..44511021	15.42	1.67	3.18	0.00313	0.01	1	Phvul.004G163300	(M=1) PTHR10015:SF187 - HEAT STRESS TRANSCRIPTION FACTOR C-1
Phvul.004G165000_1	Chr04	complement(44666724..44670033)	0.94	2.77	6.84	0.00244	0.01	1	Phvul.004G165000	(M=1) PTHR33101:SF10 - RHO GUANINE NUCLEOTIDE EXCHANGE FACTOR 8-RELATED
Phvul.004G171900_1	Chr04	45303963..45308282	4.96	-0.86	-1.81	0.00278	0.01	1	Phvul.004G171900	(M=4) PTHR11034:SF23 - N-MYC DOWNREGULATED-LIKE 3 PROTEIN
Phvul.005G010300_1	Chr05	901704..903533	20.3	-0.69	-1.61	0.00251	0.01	1	Phvul.005G010300	(M=4) PF02845 - CUE domain (CUE)
Phvul.005G022200_1	Chr05	complement(1977687..1982254)	5.53	-0.76	-1.7	0.00314	0.01	1	Phvul.005G022200	(M=1) K12173 - BRCA1-A complex subunit BRE (BRE, BRCC45)
Phvul.005G025300_1	Chr05	2291534..2294576	3.46	-1.04	-2.06	0.0023	0.01	1	Phvul.005G025300	(M=2) K09191 - general transcription factor IIIA (GTF3A)
Phvul.005G028600_1	Chr05	2635442..2638965	3.44	-0.98	-1.97	0.00332	0.01	1	Phvul.005G028600	(M=1) PTHR28626:SF3 - SRR1-LIKE PROTEIN
Phvul.005G038900_1	Chr05	3763958..3765727	51.14	0.66	1.59	0.00343	0.01	1	Phvul.005G038900	(M=3) K02934 - large subunit ribosomal protein L6e (RP-L6e, RPL6)
Phvul.005G041300_1	Chr05	4128426..4130449	5.01	-1.06	-2.09	0.00364	0.01	1	Phvul.005G041300	(M=197) PF01535//PF13041 - PPR repeat (PPR) // PPR repeat family (PPR_2)
Phvul.005G080500_1	Chr05	18473098..18473978	1.75	3.35	10.18	0.00367	0.01	1	Phvul.005G080500
Phvul.005G081500_1	Chr05	complement(19328574..19330809)	2.02	2.79	6.89	0.00345	0.01	1	Phvul.005G081500
Phvul.005G099400_1	Chr05	complement(29977746..29979865)	30.77	-0.71	-1.64	0.00242	0.01	1
Phvul.005G125000_1	Chr05	complement(34900198..34901543)	229.99	-1.07	-2.09	0.00267	0.01	1	Phvul.005G125000	(M=16) PTHR10634 - AN1-TYPE ZINC FINGER PROTEIN
Phvul.005G137800_1	Chr05	36629304..36640152	1.23	2.47	5.55	0.00335	0.01	1	Phvul.005G137800	(M=4) K02154 - V-type H+-transporting ATPase subunit a (ATPeV0A, ATP6N)
Phvul.005G138500_1	Chr05	36763674..36767861	1.18	-1.43	-2.7	0.00288	0.01	1
Phvul.005G142300_1	Chr05	37119913..37120765	104.23	-0.73	-1.66	0.00266	0.01	1
Phvul.005G170000_2	Chr05	complement(39387093..39389659)	0.54	-2.61	-6.12	0.00237	0.01	1	Phvul.005G170000	(M=2) PTHR10926//PTHR10926:SF28 - CELL CYCLE CONTROL PROTEIN 50 // SUBFAMILY NOT NAMED
Phvul.005G174700_3	Chr05	39830374..39834753	0.42	-8.63	-395.56	0.00313	0.01	1	Phvul.005G174700	(M=5) 3.1.1.5 - Lysophospholipase / Phospholipase B
Phvul.005G184300_1	Chr05	complement(40471368..40476766)	2.5	1.08	2.11	0.0033	0.01	1	Phvul.005G184300	(M=5) KOG0651 - 26S proteasome regulatory complex, ATPase RPT4
Phvul.006G035200_2	Chr06	14177596..14189043	3.12	0.79	1.73	0.00252	0.01	1	Phvul.006G035200	(M=1) PTHR11668:SF21 - SERINE/THREONINE-PROTEIN PHOSPHATASE 5
Phvul.006G042600_1	Chr06	15564018..15571636	3.71	0.98	1.97	0.0032	0.01	1	Phvul.006G042600	(M=3) 3.4.22.40 - Bleomycin hydrolase / Aminopeptidase C (Lactococcus lactis)
Phvul.006G058700_1	Chr06	complement(17541645..17546172)	3.67	-2.09	-4.26	0.00239	0.01	1	Phvul.006G058700	(M=6) PTHR13301//PTHR13301:SF54 - X-BOX TRANSCRIPTION FACTOR-RELATED // SUBFAMILY NOT NAMED
Phvul.006G067600_1	Chr06	complement(18607171..18610137)	1.83	-1.52	-2.87	0.00345	0.01	1	Phvul.006G067600	(M=1) PTHR15315//PTHR15315:SF33 - RING FINGER PROTEIN 41, 151 // SUBFAMILY NOT NAMED
Phvul.006G092700_1	Chr06	complement(21114678..21116611)	0.52	-3.71	-13.07	0.00271	0.01	1	Phvul.006G092700	(M=3) PTHR33976:SF2 - GLYCOPROTEIN MEMBRANE GPI-ANCHORED
Phvul.006G098900_1	Chr06	complement(21653801..21655921)	0.82	-3.81	-13.99	0.0026	0.01	1	Phvul.006G098900	(M=8) PTHR31642:SF9 - (Z)-3-HEXEN-1-OL ACETYLTRANSFERASE
Phvul.006G102500_1	Chr06	21914666..21918745	9.65	0.94	1.92	0.0028	0.01	1	Phvul.006G102500	(M=1) K14574 - ribosome maturation protein SDO1 (SDO1, SBDS)
Phvul.006G109300_1	Chr06	22550870..22554050	21.09	0.68	1.61	0.00355	0.01	1	Phvul.006G109300	(M=1) PTHR11735:SF14 - TRNA N6-ADENOSINE THREONYLCARBAMOYLTRANSFERASE-RELATED
Phvul.006G112000_1	Chr06	22788000..22791167	6.16	1.16	2.23	0.00271	0.01	1	Phvul.006G112000	(M=2) PTHR21493//PTHR21493:SF124 - CGI-141-RELATED/LIPASE CONTAINING PROTEIN // SUBFAMILY NOT NAMED
Phvul.006G122300_1	Chr06	23773422..23778171	0.38	-2.46	-5.49	0.00292	0.01	1	Phvul.006G122300	(M=1) PTHR11934:SF8 - RIBOSE-5-PHOSPHATE ISOMERASE 4, CHLOROPLASTIC-RELATED
Phvul.006G139300_1	Chr06	25447399..25452012	2.37	-1.05	-2.07	0.00266	0.01	1	Phvul.006G139300	(M=6) 3.6.1.13//3.6.1.22//3.6.1.53 - ADP-ribose diphosphatase / ADPR-PPase // NAD(+) diphosphatase / NADP pyrophosphatase // Mn(2+)-dependent ADP-ribose/CDP-alcohol diphosphatase / Mn(2+)-dependent ADP-ribose/CDP-alcohol pyrophosphatase
Phvul.006G141900_1	Chr06	complement(25599816..25603251)	5.96	1.04	2.05	0.00312	0.01	1	Phvul.006G141900	(M=2) K00857 - thymidine kinase (tdk, TK)
Phvul.006G143400_1	Chr06	complement(25726051..25726644)	17.15	1.17	2.26	0.00269	0.01	1	Phvul.006G143400	(M=12) PF02179 - BAG domain (BAG)
Phvul.006G191300_1	Chr06	complement(29886372..29889597)	18.3	-0.69	-1.62	0.00361	0.01	1	Phvul.006G191300	(M=1) PTHR23423//PTHR23423:SF15 - ORGANIC SOLUTE TRANSPORTER-RELATED // SUBFAMILY NOT NAMED
Phvul.006G191800_1	Chr06	complement(29928061..29932861)	5.63	-0.8	-1.74	0.00325	0.01	1	Phvul.006G191800	(M=2) K04718 - sphingosine kinase (SPHK)
Phvul.006G200300_3	Chr06	complement(30497043..30503172)	2.04	1.57	2.98	0.00326	0.01	1
Phvul.007G028300_1	Chr07	complement(2185332..2186033)	2.17	-3.34	-10.15	0.0026	0.01	1	Phvul.007G028300
Phvul.007G032000_1	Chr07	complement(2493255..2498688)	3.06	-0.99	-1.98	0.0023	0.01	1	Phvul.007G032000	(M=1) PTHR31285:SF0 - PROMOTER OF FILAMENTATION PROTEIN 1
Phvul.007G033800_1	Chr07	2694746..2697611	123.01	0.99	1.98	0.00274	0.01	1	Phvul.007G033800	(M=1) PTHR11627:SF8 - FRUCTOSE-BISPHOSPHATE ALDOLASE 3, CHLOROPLASTIC-RELATED
Phvul.007G062400_1	Chr07	5429969..5432525	34.7	-0.71	-1.64	0.00237	0.01	1	Phvul.007G062400	(M=1) PTHR11772:SF8 - ALUMINIUM INDUCED PROTEIN WITH YGL AND LRDR MOTIFS-RELATED
Phvul.007G121400_1	Chr07	21577440..21585576	13.77	0.64	1.56	0.00366	0.01	1
Phvul.007G151800_1	Chr07	37358356..37360839	13.15	-0.86	-1.81	0.00238	0.01	1	Phvul.007G151800	(M=1) PTHR24136:SF15 - PROTEIN SWAH-1
Phvul.007G153900_2	Chr07	37715360..37719505	4.27	1.07	2.1	0.00275	0.01	1	Phvul.007G153900
Phvul.007G178400_1	Chr07	41495419..41504913	4.45	-0.67	-1.59	0.00299	0.01	1	Phvul.007G178400	(M=3) PTHR10288//PTHR10288:SF155 - KH DOMAIN CONTAINING RNA BINDING PROTEIN // SUBFAMILY NOT NAMED
Phvul.007G181300_1	Chr07	41776945..41779061	1.93	2.31	4.95	0.00358	0.01	1	Phvul.007G181300	(M=1) PTHR34661:SF3 - ALPHA-CRYSTALLIN DOMAIN OF HEAT SHOCK PROTEIN-CONTAINING PROTEIN
Phvul.007G182600_1	Chr07	41901040..41907153	4.45	0.88	1.84	0.00349	0.01	1	Phvul.007G182600	(M=1) K17426 - large subunit ribosomal protein L45 (MRPL45)
Phvul.007G184800_1	Chr07	42093486..42095426	0.7	-3.18	-9.04	0.0026	0.01	1	Phvul.007G184800	(M=2) PTHR31174:SF2 - EMBRYONIC ABUNDANT PROTEIN-RELATED
Phvul.007G185800_1	Chr07	complement(42197965..42199764)	32.2	0.73	1.66	0.00309	0.01	1	Phvul.007G185800	(M=2) K02974 - small subunit ribosomal protein S24e (RP-S24e, RPS24)
Phvul.007G189400_2	Chr07	complement(42569469..42573865)	6.07	2.13	4.36	0.00252	0.01	1	Phvul.007G189400	(M=2) PTHR31734:SF6 - AUXIN-RESPONSIVE PROTEIN IAA10-RELATED
Phvul.007G211700_1	Chr07	45031087..45034916	29.07	-0.72	-1.65	0.00231	0.01	1	Phvul.007G211700	(M=6) K07937//K07977 - ADP-ribosylation factor 1 (ARF1) // Arf/Sar family, other (ARF)
Phvul.007G217800_2	Chr07	complement(45677796..45679996)	1.54	-2.18	-4.54	0.00319	0.01	1
Phvul.007G232100_1	Chr07	complement(47195159..47196475)	1.31	-2.76	-6.79	0.00276	0.01	1	Phvul.007G232100	(M=2) PTHR32246:SF16 - CALCIUM-DEPENDENT LIPID-BINDING DOMAIN-CONTAINING PROTEIN-RELATED
Phvul.007G236200_1	Chr07	47671728..47682072	5.46	0.89	1.86	0.00316	0.01	1	Phvul.007G236200	(M=1) PTHR10566:SF86 - ABC1 PROTEIN KINASE 6
Phvul.007G241500_1	Chr07	48115158..48136002	0.09	-8.69	-413.21	0.0029	0.01	1	Phvul.007G241500	(M=3) PTHR22597:SF0 - POLYCOMB PROTEIN SUZ12
Phvul.007G266400_1	Chr07	complement(50392211..50397634)	12.19	0.72	1.65	0.00365	0.01	1	Phvul.007G266400	(M=2) PTHR34560:SF1 - POLYKETIDE CYCLASE/DEHYDRASE AND LIPID TRANSPORT SUPERFAMILY PROTEIN
Phvul.008G002500_1	Chr08	310080..319986	14.69	-0.71	-1.63	0.00329	0.01	1	Phvul.008G002500	(M=1) PTHR11909:SF146 - CASEIN KINASE-LIKE PROTEIN
Phvul.008G029300_1	Chr08	2422343..2427346	7.33	-0.81	-1.75	0.00237	0.01	1	Phvul.008G029300	(M=2) PTHR24089:SF391 - MITOCHONDRIAL SUBSTRATE CARRIER FAMILY PROTEIN
Phvul.008G036900_1	Chr08	complement(3091992..3093305)	41.41	-0.83	-1.78	0.00303	0.01	1	Phvul.008G036900	(M=2) PTHR10759//PTHR10759:SF8 - 60S RIBOSOMAL PROTEIN L34 // SUBFAMILY NOT NAMED
Phvul.008G044100_2	Chr08	complement(3798047..3820579)	1.29	-0.86	-1.81	0.00259	0.01	1
Phvul.008G071500_1	Chr08	complement(6493768..6506767)	2.7	0.86	1.82	0.0024	0.01	1	Phvul.008G071500	(M=15) PTHR23155//PTHR23155:SF590 - LEUCINE-RICH REPEAT-CONTAINING PROTEIN // SUBFAMILY NOT NAMED
Phvul.008G074100_2	Chr08	complement(6961228..6969926)	0.26	-2.08	-4.23	0.00263	0.01	1	Phvul.008G074100	(M=2) PTHR10774:SF51 - C2 CALCIUM/LIPID-BINDING ENDONUCLEASE/EXONUCLEASE/PHOSPHATASE-RELATED
Phvul.008G076400_1	Chr08	complement(7310431..7318037)	2.99	-0.76	-1.69	0.00277	0.01	1	Phvul.008G076400	(M=1) PTHR22847//PTHR22847:SF358 - WD40 REPEAT PROTEIN // SUBFAMILY NOT NAMED
Phvul.008G132800_1	Chr08	complement(20713420..20717170)	2.8	1.67	3.19	0.00239	0.01	1	Phvul.008G132800	(M=8) 1.6.5.5 - NADPH:quinone reductase / Zeta-crystallin
Phvul.008G136000_1	Chr08	complement(21713071..21716079)	3.47	-1	-2	0.00355	0.01	1	Phvul.008G136000
Phvul.008G158400_1	Chr08	40379178..40380246	3.87	-1.54	-2.91	0.00339	0.01	1	Phvul.008G158400	(M=1198) 2.7.11.1 - Non-specific serine/threonine protein kinase / Threonine-specific protein kinase
Phvul.008G171700_1	Chr08	complement(44845452..44850960)	8.07	0.85	1.81	0.00262	0.01	1	Phvul.008G171700	(M=3) PTHR10174//PTHR10174:SF148 - RETINALDEHYDE BINDING PROTEIN-RELATED // SUBFAMILY NOT NAMED
Phvul.008G182700_1	Chr08	complement(48218934..48220368)	14.42	-0.83	-1.77	0.00244	0.01	1
Phvul.008G205600_1	Chr08	complement(51634071..51637739)	6.31	1.21	2.31	0.00249	0.01	1	Phvul.008G205600	(M=48) K04733 - interleukin-1 receptor-associated kinase 4 (IRAK4)
Phvul.008G226900_1	Chr08	54036587..54042037	15.8	0.67	1.59	0.00353	0.01	1	Phvul.008G226900	(M=1) 4.3.2.2 - Adenylosuccinate lyase / Succino AMP-lyase
Phvul.008G255700_2	Chr08	56911969..56917359	0.69	-7.94	-245.66	0.00333	0.01	1	Phvul.008G255700
Phvul.008G289300_1	Chr08	complement(59289072..59292673)	6.62	0.97	1.96	0.00347	0.01	1	Phvul.008G289300	(M=2) K10638 - E3 ubiquitin-protein ligase UHRF1 [EC:6.3.2.19] (UHRF1, NP95)
Phvul.009G010500_1	Chr09	1748707..1753388	3.31	1.06	2.08	0.00273	0.01	1	Phvul.009G010500	(M=8) PF05542 - Protein of unknown function (DUF760) (DUF760)
Phvul.009G013600_1	Chr09	2146871..2148733	309.5	-1.18	-2.26	0.00309	0.01	1	Phvul.009G013600	(M=2) PTHR12411//PTHR12411:SF342 - CYSTEINE PROTEASE FAMILY C1-RELATED // SUBFAMILY NOT NAMED
Phvul.009G016700_1	Chr09	complement(2886766..2891228)	0.65	-1.85	-3.6	0.00294	0.01	1	Phvul.009G016700
Phvul.009G083200_1	Chr09	complement(13209201..13211692)	5.34	1.23	2.34	0.00355	0.01	1	Phvul.009G083200	(M=2) PTHR10992:SF731 - HYDROLASE, ALPHA/BETA FOLD FAMILY PROTEIN
Phvul.009G087100_1	Chr09	complement(13610699..13616274)	8.2	0.79	1.72	0.00244	0.01	1	Phvul.009G087100	(M=1) K16252 - DNA-directed RNA polymerase IV and V subunit 2 [EC:2.7.7.6] (NRPD2, NRPE2)
Phvul.009G091400_1	Chr09	complement(14164211..14171296)	5.95	0.78	1.72	0.00308	0.01	1	Phvul.009G091400	(M=4) K15289 - solute carrier family 35, member F5 (SLC35F5)
Phvul.009G104900_1	Chr09	15800402..15801939	20.44	1.3	2.47	0.00362	0.01	1	Phvul.009G104900	(M=2) PF01152 - Bacterial-like globin (Bac_globin)
Phvul.009G108500_1	Chr09	16324586..16332441	6.19	-0.74	-1.67	0.00306	0.01	1	Phvul.009G108500	(M=4) PTHR11909:SF97 - CASEIN KINASE 1-LIKE PROTEIN 4
Phvul.009G118800_1	Chr09	17666750..17668995	3.24	-1.61	-3.06	0.00357	0.01	1	Phvul.009G118800	(M=1) PTHR21704:SF19 - EXPRESSED PROTEIN-RELATED
Phvul.009G123300_1	Chr09	complement(18302891..18303953)	3.19	3.26	9.59	0.00282	0.01	1	Phvul.009G123300	(M=2) PTHR31985:SF37 - ETHYLENE-RESPONSIVE TRANSCRIPTION FACTOR ERF014
Phvul.009G168100_1	Chr09	24544952..24549955	16.57	-0.66	-1.58	0.0026	0.01	1	Phvul.009G168100	(M=1) PTHR22880:SF134 - TRANSCRIPTION FACTOR GTE8-RELATED
Phvul.009G203400_1	Chr09	30080599..30089684	9.19	0.76	1.69	0.00276	0.01	1	Phvul.009G203400	(M=1) PTHR11945//PTHR11945:SF166 - MADS BOX PROTEIN // SUBFAMILY NOT NAMED
Phvul.009G204500_1	Chr09	complement(30219857..30223885)	10.6	-0.73	-1.66	0.00305	0.01	1	Phvul.009G204500	(M=39) PF10250 - GDP-fucose protein O-fucosyltransferase (O-FucT)
Phvul.009G206000_1	Chr09	30449184..30454033	2.23	1.09	2.13	0.00326	0.01	1	Phvul.009G206000	(M=1) PTHR12482:SF17 - ALPHA/BETA-HYDROLASES SUPERFAMILY PROTEIN
Phvul.009G207500_1	Chr09	complement(30696243..30699063)	1.1	2.27	4.82	0.00267	0.01	1	Phvul.009G207500	(M=2) PTHR32191:SF2 - TETRASPANIN-11-RELATED
Phvul.009G212700_1	Chr09	complement(31501369..31502573)	2.19	2.41	5.32	0.00282	0.01	1	Phvul.009G212700	(M=4) PTHR30540:SF7 - K+ POTASSIUM TRANSPORTER
Phvul.009G225000_1	Chr09	33327983..33329052	5.66	2.63	6.18	0.0025	0.01	1	Phvul.009G225000	(M=3) PTHR31985:SF34 - ETHYLENE-RESPONSIVE TRANSCRIPTION FACTOR ERF018
Phvul.009G229500_1	Chr09	complement(33897268..33898980)	4.54	-1.24	-2.36	0.0031	0.01	1	Phvul.009G229500	(M=36) PF05553 - Cotton fibre expressed protein (DUF761)
Phvul.009G255000_2	Chr09	36793171..36809465	1.82	-1.49	-2.82	0.00261	0.01	1
Phvul.010G010200_1	Chr10	1596184..1599156	1.3	2.15	4.44	0.00326	0.01	1	Phvul.010G010200	(M=6) PTHR31867:SF9 - EXPANSIN-A6
Phvul.010G024300_1	Chr10	complement(3561290..3563172)	3.34	1.7	3.25	0.00297	0.01	1
Phvul.010G099400_1	Chr10	35339962..35345570	8.29	1.99	3.98	0.00351	0.01	1	Phvul.010G099400	(M=3) PTHR27003:SF52 - U-BOX DOMAIN-CONTAINING PROTEIN 33
Phvul.010G119900_2	Chr10	38894701..38899462	8.37	0.82	1.76	0.00341	0.01	1	Phvul.010G119900	(M=1) PTHR11562:SF31 - RE54080P
Phvul.010G131400_2	Chr10	complement(40163743..40170400)	4.25	0.95	1.93	0.00293	0.01	1
Phvul.011G031600_1	Chr11	complement(2741487..2749392)	0.68	3.51	11.37	0.0024	0.01	1	Phvul.011G031600	(M=1) PTHR10774//PTHR10774:SF82 - EXTENDED SYNAPTOTAGMIN-RELATED // SUBFAMILY NOT NAMED
Phvul.011G038500_1	Chr11	3334980..3336716	72.19	-0.68	-1.6	0.00364	0.01	1	Phvul.011G038500	(M=5) K02155 - V-type H+-transporting ATPase 16kDa proteolipid subunit (ATPeV0C, ATP6L)
Phvul.011G050100_3	Chr11	complement(4287250..4291273)	2.02	1.84	3.57	0.00274	0.01	1
Phvul.011G138900_1	Chr11	33083553..33086519	95.47	-1.07	-2.1	0.00294	0.01	1	Phvul.011G138900	(M=5) K03113 - translation initiation factor 1 (EIF1, SUI1)
Phvul.011G164400_1	Chr11	43167787..43168451	3.75	2.85	7.2	0.00344	0.01	1	Phvul.011G164400	(M=9) PTHR24128:SF24 - ANKYRIN REPEAT FAMILY PROTEIN-RELATED
Phvul.011G191900_1	Chr11	complement(46862516..46868576)	0.17	-4.45	-21.85	0.00263	0.01	1	Phvul.011G191900	(M=1198) 2.7.11.1 - Non-specific serine/threonine protein kinase / Threonine-specific protein kinase
Phvul.001G000300_1	Chr01	125452..132387	5.27	0.8	1.74	0.00557	0.02	1
Phvul.001G011500_1	Chr01	complement(1006256..1008835)	0.37	-4.31	-19.8	0.00504	0.02	1	Phvul.001G011500	(M=1) PTHR31898:SF1 - TRANSMEMBRANE PROTEIN 136
Phvul.001G012200_1	Chr01	complement(1048277..1052667)	1.87	-1.07	-2.1	0.00448	0.02	1	Phvul.001G012200	(M=2) K10572 - inositol-pentakisphosphate 2-kinase (IPPK)
Phvul.001G027200_1	Chr01	complement(2518356..2520861)	6.43	0.99	1.99	0.00667	0.02	1	Phvul.001G027200	(M=1) PTHR11743//PTHR11743:SF32 - VOLTAGE-DEPENDENT ANION-SELECTIVE CHANNEL // SUBFAMILY NOT NAMED
Phvul.001G036700_3	Chr01	complement(3529595..3532477)	12.38	1.27	2.41	0.00492	0.02	1	Phvul.001G036700	(M=3) 3.2.1.153 - Fructan beta-(2,1)-fructosidase / Inulinase
Phvul.001G044600_1	Chr01	complement(4688377..4693508)	31.72	0.8	1.74	0.00534	0.02	1	Phvul.001G044600	(M=4) KOG2401 - Predicted MutS-related protein involved in mismatch repair
Phvul.001G056600_1	Chr01	complement(6655282..6659927)	7.78	-0.65	-1.57	0.004	0.02	1	Phvul.001G056600	(M=2) K03132 - transcription initiation factor TFIID subunit 7 (TAF7)
Phvul.001G063000_1	Chr01	complement(7814080..7822757)	0.89	-1.13	-2.19	0.0039	0.02	1
Phvul.001G092800_1	Chr01	19377677..19381767	13.66	-0.75	-1.68	0.00489	0.02	1	Phvul.001G092800	(M=1) PTHR21576:SF44 - MAJOR FACILITATOR PROTEIN
Phvul.001G098500_1	Chr01	complement(21872713..21873315)	17.21	-0.98	-1.97	0.00443	0.02	1	Phvul.001G098500	(M=2) PTHR33450:SF5 - EMB
Phvul.001G100900_1	Chr01	23283884..23290673	5.22	-0.95	-1.93	0.00546	0.02	1	Phvul.001G100900	(M=5) PTHR24012:SF490 - UBP1-ASSOCIATED PROTEIN 2C
Phvul.001G101200_1	Chr01	complement(23330763..23337780)	9.05	-0.64	-1.56	0.00404	0.02	1	Phvul.001G101200	(M=11) PTHR10903 - GTPASE, IMAP FAMILY MEMBER-RELATED
Phvul.001G108700_1	Chr01	29299165..29302292	2.77	1.22	2.33	0.00653	0.02	1	Phvul.001G108700	(M=1) 1.14.13.81 - Magnesium-protoporphyrin IX monomethyl ester (oxidative) cyclase / Mg-protoporphyrin IX monomethyl ester oxidative cyclase
Phvul.001G120800_2	Chr01	complement(34078717..34079824)	10.08	-0.95	-1.93	0.00544	0.02	1
Phvul.001G121700_1	Chr01	34344305..34349273	3.23	-0.89	-1.85	0.00583	0.02	1	Phvul.001G121700	(M=1) PTHR14467 - ARV1
Phvul.001G133000_1	Chr01	37534317..37536950	3.25	1.41	2.66	0.0058	0.02	1	Phvul.001G133000	(M=29) PTHR23155//PTHR23155:SF563 - LEUCINE-RICH REPEAT-CONTAINING PROTEIN // SUBFAMILY NOT NAMED
Phvul.001G134400_2	Chr01	complement(37888525..37891101)	0.79	-7.57	-189.79	0.00533	0.02	1	Phvul.001G134400	(M=29) PTHR23155//PTHR23155:SF563 - LEUCINE-RICH REPEAT-CONTAINING PROTEIN // SUBFAMILY NOT NAMED
Phvul.001G134800_2	Chr01	complement(37959260..37966931)	0.26	3.44	10.88	0.00505	0.02	1
Phvul.001G144700_1	Chr01	complement(39552276..39564633)	4.33	-0.66	-1.58	0.00554	0.02	1	Phvul.001G144700	(M=1) PTHR12897 - COLON CANCER-ASSOCIATED PROTEIN MIC1
Phvul.001G148000_1	Chr01	complement(40147317..40147739)	2.52	-2.85	-7.19	0.00442	0.02	1	Phvul.001G148000
Phvul.001G161900_1	Chr01	42289773..42295083	1.42	1.82	3.54	0.00592	0.02	1	Phvul.001G161900	(M=4) PTHR10108:SF906 - METHYLTRANSFERASE PMT1-RELATED
Phvul.001G165900_1	Chr01	complement(42677521..42684943)	0.31	4.03	16.29	0.00443	0.02	1	Phvul.001G165900	(M=18) PTHR19241:SF219 - ABC TRANSPORTER G FAMILY MEMBER 38
Phvul.001G177200_1	Chr01	44071503..44072621	6.96	-1.22	-2.33	0.00449	0.02	1	Phvul.001G177200	(M=2) PTHR33083:SF10 - ARABIDOPSIS THALIANA GENOMIC DNA, CHROMOSOME 5, P1 CLONE:MOK16
Phvul.001G184700_1	Chr01	44970738..44972800	88.23	0.69	1.61	0.00632	0.02	1	Phvul.001G184700	(M=3) K02896 - large subunit ribosomal protein L24e (RP-L24e, RPL24)
Phvul.001G196800_3	Chr01	complement(46297378..46303053)	3.46	1.07	2.1	0.0059	0.02	1	Phvul.001G196800	(M=2) PTHR12632:SF7 - NUCLEAR TRANSCRIPTION FACTOR Y SUBUNIT A-10-RELATED
Phvul.001G214100_1	Chr01	47714911..47719308	18.75	-0.67	-1.59	0.0046	0.02	1	Phvul.001G214100	(M=1) K12835 - ATP-dependent RNA helicase DDX42 (DDX42, SF3B125)
Phvul.001G231300_1	Chr01	complement(49243870..49245549)	7.05	-0.99	-1.98	0.00425	0.02	1	Phvul.001G231300	(M=197) PF01535//PF13041 - PPR repeat (PPR) // PPR repeat family (PPR_2)
Phvul.001G233000_1	Chr01	49389794..49392934	0.49	3.45	10.97	0.00478	0.02	1	Phvul.001G233000	(M=5) PF01453//PF07714//PF08276 - D-mannose binding lectin (B_lectin) // Protein tyrosine kinase (Pkinase_Tyr) // PAN-like domain (PAN_2)
Phvul.001G247300_1	Chr01	complement(50607970..50611186)	0.29	-4.3	-19.74	0.00496	0.02	1	Phvul.001G247300	(M=22) KOG1650 - Predicted K+/H+-antiporter
Phvul.001G248100_1	Chr01	complement(50656673..50659601)	2.6	-1.26	-2.39	0.00526	0.02	1	Phvul.001G248100
Phvul.001G249300_1	Chr01	complement(50739003..50743695)	13.91	-0.65	-1.57	0.00591	0.02	1	Phvul.001G249300	(M=1) PTHR22952:SF180 - TRANSCRIPTION FACTOR TGA1-RELATED
Phvul.001G256800_1	Chr01	complement(51308047..51311170)	0.26	-4.06	-16.72	0.00556	0.02	1	Phvul.001G256800	(M=2) PTHR31683:SF26 - PECTATE LYASE 5-RELATED
Phvul.001G260200_2	Chr01	complement(51549187..51552235)	0.69	-1.89	-3.69	0.005	0.02	1	Phvul.001G260200	(M=1) PTHR12419//PTHR12419:SF24 - OTU DOMAIN CONTAINING PROTEIN // SUBFAMILY NOT NAMED
Phvul.002G007500_1	Chr02	860605..862788	1.58	1.77	3.42	0.00656	0.02	1	Phvul.002G007500	(M=2) PTHR23042:SF25 - TRANSCRIPTION FACTOR NAI1
Phvul.002G009200_1	Chr02	complement(1083466..1084467)	7.43	-1.43	-2.69	0.00489	0.02	1	Phvul.002G009200	(M=2) PTHR22952//PTHR22952:SF186 - CAMP-RESPONSE ELEMENT BINDING PROTEIN-RELATED // SUBFAMILY NOT NAMED
Phvul.002G024900_1	Chr02	2661085..2668059	0.87	7.94	246.32	0.00369	0.02	1	Phvul.002G024900	(M=5) KOG1703 - Adaptor protein Enigma and related PDZ-LIM proteins
Phvul.002G024900_4	Chr02	2661085..2668059	0.68	7.6	193.35	0.00585	0.02	1
Phvul.002G032300_1	Chr02	complement(3277326..3282852)	1.25	-1.2	-2.3	0.00657	0.02	1	Phvul.002G032300	(M=4) KOG2521 - Uncharacterized conserved protein
Phvul.002G032500_1	Chr02	complement(3285548..3291362)	2.01	1.49	2.82	0.00457	0.02	1	Phvul.002G032500	(M=2) PTHR23172:SF19 - AUXILLIN, ISOFORM A
Phvul.002G043400_1	Chr02	4088664..4090213	4.96	-1	-2	0.00515	0.02	1	Phvul.002G043400	(M=2) PTHR36366:SF1 - PROTEIN RDM1
Phvul.002G075000_1	Chr02	10941328..10944332	1.46	1.85	3.6	0.00425	0.02	1	Phvul.002G075000	(M=23) PTHR23155//PTHR23155:SF505 - LEUCINE-RICH REPEAT-CONTAINING PROTEIN // SUBFAMILY NOT NAMED
Phvul.002G079600_1	Chr02	11906724..11911891	9.26	0.68	1.61	0.00482	0.02	1	Phvul.002G079600	(M=3) PTHR31558:SF3 - CW14 PROTEIN
Phvul.002G095700_1	Chr02	17386170..17395150	3.08	-0.74	-1.67	0.00511	0.02	1	Phvul.002G095700	(M=1) 1.14.11.18 - Phytanoyl-CoA dioxygenase / Phytanoyl-CoA hydroxylase
Phvul.002G098700_1	Chr02	complement(19221783..19227464)	0.18	-2.68	-6.42	0.00457	0.02	1	Phvul.002G098700	(M=1) K08906 - cytochrome c6 (petJ)
Phvul.002G099700_1	Chr02	19642779..19645344	2.67	2.45	5.46	0.00382	0.02	1	Phvul.002G099700	(M=2) PTHR11040:SF48 - ZINC TRANSPORTER 10-RELATED
Phvul.002G103300_1	Chr02	complement(20851205..20852796)	0.59	-4.04	-16.5	0.00654	0.02	1	Phvul.002G103300	(M=3) PF03350 - Uncharacterized protein family, UPF0114 (UPF0114)
Phvul.002G112900_1	Chr02	23024173..23029360	9.42	-0.64	-1.56	0.00595	0.02	1	Phvul.002G112900	(M=1) PTHR22883:SF33 - PALMITOYLTRANSFERASE ZDHHC12-RELATED
Phvul.002G114600_2	Chr02	complement(23295216..23299974)	3.21	-0.81	-1.75	0.00611	0.02	1
Phvul.002G133100_1	Chr02	complement(26398284..26401539)	0.23	-4.26	-19.13	0.0064	0.02	1	Phvul.002G133100	(M=1) 2.7.1.19 - Phosphoribulokinase / Phosphopentokinase
Phvul.002G134100_1	Chr02	26484355..26486634	0.42	-3.51	-11.42	0.00386	0.02	1	Phvul.002G134100	(M=79) PF01535//PF13041//PF14432 - PPR repeat (PPR) // PPR repeat family (PPR_2) // DYW family of nucleic acid deaminases (DYW_deaminase)
Phvul.002G137500_2	Chr02	complement(27061018..27067741)	33.75	0.84	1.79	0.00445	0.02	1
Phvul.002G147900_1	Chr02	complement(28629368..28637244)	1.77	1.12	2.17	0.00467	0.02	1	Phvul.002G147900	(M=1) K05310 - ethanolaminephosphotransferase (GPI7)
Phvul.002G167300_1	Chr02	30951468..30953175	8.04	1.11	2.15	0.0064	0.02	1	Phvul.002G167300	(M=1) PTHR11727:SF12 - DIMETHYLADENOSINE TRANSFERASE-LIKE PROTEIN
Phvul.002G170600_1	Chr02	complement(31594717..31597909)	3.27	1.28	2.43	0.00498	0.02	1	Phvul.002G170600	(M=7) PTHR31089:SF4 - CYCLIC DOF FACTOR 2-RELATED
Phvul.002G196200_1	Chr02	35339176..35343977	0.74	-1.7	-3.25	0.00487	0.02	1	Phvul.002G196200	(M=1) K13420 - LRR receptor-like serine/threonine-protein kinase FLS2 (FLS2)
Phvul.002G216100_1	Chr02	complement(37856341..37858718)	6.5	-1.01	-2.02	0.00607	0.02	1	Phvul.002G216100	(M=3) K02492 - glutamyl-tRNA reductase (hemA)
Phvul.002G216700_1	Chr02	37921702..37923239	1	-3.57	-11.91	0.00418	0.02	1	Phvul.002G216700	(M=3) PTHR23042:SF61 - TRANSCRIPTION FACTOR BHLH18-RELATED
Phvul.002G233900_1	Chr02	complement(39995172..39996920)	1.59	-1.67	-3.19	0.00569	0.02	1	Phvul.002G233900	(M=79) PF01535//PF13041//PF14432 - PPR repeat (PPR) // PPR repeat family (PPR_2) // DYW family of nucleic acid deaminases (DYW_deaminase)
Phvul.002G234900_1	Chr02	40090137..40100744	10.82	-0.64	-1.56	0.00607	0.02	1	Phvul.002G234900	(M=2) PTHR24031//PTHR24031:SF264 - RNA HELICASE // SUBFAMILY NOT NAMED
Phvul.002G270500_1	Chr02	43575821..43579129	2.09	1.48	2.79	0.0053	0.02	1	Phvul.002G270500	(M=1) PTHR21499:SF23 - GENOMIC DNA, CHROMOSOME 3, P1 CLONE: MVE11
Phvul.002G272400_1	Chr02	complement(43762396..43764197)	1.5	-2.16	-4.47	0.00589	0.02	1	Phvul.002G272400	(M=2) PTHR22849//PTHR22849:SF34 - WDSAM1 PROTEIN // SUBFAMILY NOT NAMED
Phvul.002G296400_1	Chr02	45975741..45978990	5.56	0.99	1.98	0.0052	0.02	1	Phvul.002G296400	(M=1) PTHR32285:SF40 - PROTEIN TRICHOME BIREFRINGENCE-LIKE 23-RELATED
Phvul.002G306600_1	Chr02	46880728..46892313	7.81	-0.62	-1.54	0.00513	0.02	1	Phvul.002G306600	(M=2) PTHR31513:SF1 - GLYCINE-RICH PROTEIN
Phvul.002G307900_1	Chr02	47001554..47003890	4.67	-1.22	-2.32	0.00483	0.02	1	Phvul.002G307900	(M=2) PTHR33172:SF2 - EMB
Phvul.002G323700_1	Chr02	complement(48252437..48253800)	2.01	-2.03	-4.07	0.00378	0.02	1	Phvul.002G323700	(M=11) PF01988 - VIT family (VIT1)
Phvul.002G326200_1	Chr02	48457896..48460469	3.24	-1.13	-2.18	0.00636	0.02	1	Phvul.002G326200	(M=1) PTHR24015:SF771 - F21B23.6 PROTEIN
Phvul.002G333600_1	Chr02	49017929..49022648	3.21	1.04	2.06	0.00484	0.02	1	Phvul.002G333600	(M=1) PTHR22904:SF368 - TETRATRICOPEPTIDE REPEAT-CONTAINING PROTEIN
Phvul.003G003500_1	Chr03	329161..339611	2.91	0.81	1.75	0.0039	0.02	1	Phvul.003G003500	(M=1) K16586 - HAUS augmin-like complex subunit 3 (HAUS3)
Phvul.003G011700_1	Chr03	1086614..1093669	6.35	0.8	1.75	0.0062	0.02	1	Phvul.003G011700
Phvul.003G015400_1	Chr03	complement(1403417..1406219)	0.78	-1.94	-3.85	0.00587	0.02	1	Phvul.003G015400	(M=3) PTHR13989 - REPLICATION PROTEIN A-RELATED
Phvul.003G019100_2	Chr03	complement(1691540..1698997)	6.96	-0.66	-1.58	0.00447	0.02	1	Phvul.003G019100	(M=4) PTHR14155//PTHR14155:SF73 - RING FINGER DOMAIN-CONTAINING // SUBFAMILY NOT NAMED
Phvul.003G026000_1	Chr03	2353920..2358782	4.41	-0.84	-1.79	0.00504	0.02	1	Phvul.003G026000
Phvul.003G044500_1	Chr03	complement(5048988..5051113)	5.82	1.15	2.22	0.00475	0.02	1	Phvul.003G044500	(M=2) PF07723//PF08387 - Leucine Rich Repeat (LRR_2) // FBD (FBD)
Phvul.003G045200_1	Chr03	5150678..5152861	4.3	-1.65	-3.13	0.0064	0.02	1	Phvul.003G045200	(M=1) PTHR11615:SF81 - CASPARIAN STRIP MEMBRANE PROTEIN 5
Phvul.003G046100_1	Chr03	complement(5384364..5386611)	11.83	0.81	1.75	0.00551	0.02	1
Phvul.003G055100_1	Chr03	complement(7018159..7020598)	4.08	1.26	2.39	0.00399	0.02	1	Phvul.003G055100
Phvul.003G060400_2	Chr03	complement(8137102..8141671)	2.07	3.71	13.07	0.00394	0.02	1	Phvul.003G060400	(M=2) PTHR11002:SF15 - CARBONIC ANHYDRASE
Phvul.003G078600_1	Chr03	complement(12314817..12317180)	540.31	1.35	2.56	0.0037	0.02	1	Phvul.003G078600	(M=1) PTHR31235:SF69 - PEROXIDASE 42
Phvul.003G079600_1	Chr03	12549175..12558951	0.72	-1.22	-2.33	0.005	0.02	1	Phvul.003G079600	(M=5) 4.2.1.51//4.2.1.91 - Arogenate dehydratase / Carboxycyclohexadienyl dehydratase
Phvul.003G083400_1	Chr03	13664452..13665045	3.34	4.16	17.94	0.00494	0.02	1	Phvul.003G083400
Phvul.003G108400_1	Chr03	complement(26906458..26912405)	0.25	-2.61	-6.09	0.00439	0.02	1	Phvul.003G108400	(M=3) PTHR21493:SF121 - LIPASE CLASS 3 FAMILY PROTEIN
Phvul.003G113900_1	Chr03	complement(28507723..28518219)	0.29	2.29	4.9	0.00509	0.02	1	Phvul.003G113900	(M=1) PTHR36033:SF1 - NUCLEIC ACID-BINDING PROTEIN-RELATED
Phvul.003G119000_1	Chr03	complement(29620631..29628465)	1.65	1.02	2.03	0.00647	0.02	1	Phvul.003G119000	(M=1) PTHR11214:SF131 - BETA-1,3-GALACTOSYLTRANSFERASE 16-RELATED
Phvul.003G129300_1	Chr03	complement(31716125..31724390)	3.24	-0.82	-1.76	0.00533	0.02	1	Phvul.003G129300	(M=32) PF12708 - Pectate lyase superfamily protein (Pectate_lyase_3)
Phvul.003G132400_3	Chr03	32291874..32293586	2.72	2.3	4.92	0.0044	0.02	1	Phvul.003G132400	(M=3) PTHR33469:SF3 - PROTEIN ELF4-LIKE 2-RELATED
Phvul.003G145500_1	Chr03	complement(34411081..34413862)	13.47	0.74	1.67	0.00405	0.02	1
Phvul.003G159400_2	Chr03	36589860..36600827	0.73	1.86	3.62	0.00564	0.02	1	Phvul.003G159400	(M=1) PTHR19241:SF280 - ABC TRANSPORTER G FAMILY MEMBER 32
Phvul.003G168300_1	Chr03	37833353..37835726	0.89	3.48	11.19	0.00371	0.02	1
Phvul.003G173700_1	Chr03	38466680..38475439	5.66	-0.66	-1.58	0.0064	0.02	1	Phvul.003G173700	(M=2) PTHR15204 - SCYTHE/BAT3
Phvul.003G175700_1	Chr03	38665167..38686207	2.01	0.73	1.66	0.00555	0.02	1	Phvul.003G175700	(M=1) PTHR14950:SF15 - DICER-LIKE PROTEIN 4
Phvul.003G189400_1	Chr03	40168052..40168882	18.54	1.52	2.87	0.00669	0.02	1	Phvul.003G189400
Phvul.003G205300_1	Chr03	complement(41988915..41991227)	2.68	1.52	2.87	0.00397	0.02	1	Phvul.003G205300	(M=197) PF01535//PF13041 - PPR repeat (PPR) // PPR repeat family (PPR_2)
Phvul.003G228300_1	Chr03	complement(44827397..44829173)	1.63	-2.09	-4.27	0.00446	0.02	1	Phvul.003G228300	(M=13) PF16913 - Purine nucleobase transmembrane transport (PUNUT)
Phvul.003G229600_1	Chr03	45005030..45007752	6.27	1.46	2.75	0.00555	0.02	1	Phvul.003G229600	(M=1) PTHR31989:SF51 - F5D14.30 PROTEIN-RELATED
Phvul.003G264500_1	Chr03	49165478..49168089	0.38	-4.45	-21.84	0.00396	0.02	1	Phvul.003G264500	(M=6) PF06911 - Senescence-associated protein (Senescence)
Phvul.003G271000_2	Chr03	complement(49683146..49690613)	1.65	-0.89	-1.85	0.00544	0.02	1	Phvul.003G271000	(M=1) K08852 - serine/threonine-protein kinase/endoribonuclease IRE1 (ERN1)
Phvul.003G271000_3	Chr03	complement(49683146..49690613)	1.59	-0.94	-1.91	0.00567	0.02	1
Phvul.003G273300_1	Chr03	49906063..49908453	0.75	-2.08	-4.23	0.00642	0.02	1	Phvul.003G273300	(M=8) K06689 - ubiquitin-conjugating enzyme E2 D/E (UBE2D_E, UBC4, UBC5)
Phvul.003G288700_1	Chr03	51468313..51470891	34.88	0.7	1.62	0.00458	0.02	1	Phvul.003G288700	(M=2) 3.5.1.19 - Nicotinamidase / Nicotine deamidase
Phvul.004G004100_1	Chr04	complement(326922..331529)	3.66	0.98	1.97	0.00467	0.02	1	Phvul.004G004100	(M=1) K03177 - tRNA pseudouridine55 synthase [EC:5.4.99.25] (truB, PUS4, TRUB1)
Phvul.004G013400_1	Chr04	1411402..1412579	2.17	-2	-4	0.00378	0.02	1	Phvul.004G013400	(M=14) PF07816 - Protein of unknown function (DUF1645) (DUF1645)
Phvul.004G018700_1	Chr04	1925763..1928736	10.13	0.91	1.88	0.00378	0.02	1	Phvul.004G018700	(M=74) PF00892 - EamA-like transporter family (EamA)
Phvul.004G035700_1	Chr04	complement(3957884..3959597)	1.36	-7.38	-166.64	0.00519	0.02	1	Phvul.004G035700	(M=8) PTHR11926//PTHR11926:SF289 - GLUCOSYL/GLUCURONOSYL TRANSFERASES // SUBFAMILY NOT NAMED
Phvul.004G035900_1	Chr04	complement(3980687..3982781)	0.89	-2.81	-7.01	0.00663	0.02	1	Phvul.004G035900	(M=8) PTHR11926//PTHR11926:SF289 - GLUCOSYL/GLUCURONOSYL TRANSFERASES // SUBFAMILY NOT NAMED
Phvul.004G036600_2	Chr04	4045103..4048975	1.23	7.67	203.54	0.00398	0.02	1	Phvul.004G036600	(M=124) PTHR23155//PTHR23155:SF414 - LEUCINE-RICH REPEAT-CONTAINING PROTEIN // SUBFAMILY NOT NAMED
Phvul.004G039500_1	Chr04	complement(4388019..4390513)	2.6	1.76	3.38	0.00561	0.02	1
Phvul.004G041200_1	Chr04	complement(4615284..4621396)	2.24	-0.89	-1.85	0.00656	0.02	1	Phvul.004G041200	(M=2) PTHR24089:SF391 - MITOCHONDRIAL SUBSTRATE CARRIER FAMILY PROTEIN
Phvul.004G064900_1	Chr04	9109917..9111023	0.83	-4.18	-18.12	0.00664	0.02	1
Phvul.004G065000_1	Chr04	9138258..9140673	5.54	-1.06	-2.08	0.00456	0.02	1	Phvul.004G065000
Phvul.004G077600_1	Chr04	complement(13180907..13186405)	0.87	1.71	3.28	0.00501	0.02	1
Phvul.004G085000_1	Chr04	16145044..16147105	2.8	-1.48	-2.79	0.00608	0.02	1	Phvul.004G085000	(M=118) KOG0156 - Cytochrome P450 CYP2 subfamily
Phvul.004G087300_1	Chr04	18290214..18291855	2.62	1.79	3.45	0.00525	0.02	1	Phvul.004G087300
Phvul.004G100100_1	Chr04	complement(29343047..29346625)	2.76	1.46	2.75	0.00625	0.02	1
Phvul.004G104600_1	Chr04	complement(33265519..33270889)	15.28	0.67	1.59	0.00505	0.02	1	Phvul.004G104600	(M=2) K12795 - suppressor of G2 allele of SKP1 (SUGT1, SGT1)
Phvul.004G106800_1	Chr04	complement(34828995..34830575)	11.86	-0.86	-1.82	0.00491	0.02	1	Phvul.004G106800	(M=1) K03609 - septum site-determining protein MinD (minD)
Phvul.004G112200_1	Chr04	complement(36931001..36934099)	8.04	-0.74	-1.66	0.00652	0.02	1	Phvul.004G112200	(M=3) PTHR10438//PTHR10438:SF241 - THIOREDOXIN // SUBFAMILY NOT NAMED
Phvul.004G113800_1	Chr04	complement(37367936..37372678)	4.59	0.97	1.96	0.00436	0.02	1	Phvul.004G113800	(M=1) PTHR21493//PTHR21493:SF128 - CGI-141-RELATED/LIPASE CONTAINING PROTEIN // SUBFAMILY NOT NAMED
Phvul.004G116400_1	Chr04	38016381..38017527	7.19	-1.17	-2.26	0.00391	0.02	1	Phvul.004G116400	(M=3) PTHR22814//PTHR22814:SF52 - COPPER TRANSPORT PROTEIN ATOX1-RELATED // SUBFAMILY NOT NAMED
Phvul.004G143000_1	Chr04	42253373..42258597	0.63	-1.51	-2.86	0.00646	0.02	1	Phvul.004G143000	(M=2) PTHR13734//PTHR13734:SF42 - TRNA-NUCLEOTIDYLTRANSFERASE/POLY A POLYMERASE FAMILY MEMBER // SUBFAMILY NOT NAMED
Phvul.004G147100_1	Chr04	42766053..42769691	0.6	-1.98	-3.94	0.00548	0.02	1	Phvul.004G147100	(M=1) PTHR11614//PTHR11614:SF97 - PHOSPHOLIPASE-RELATED // SUBFAMILY NOT NAMED
Phvul.004G160900_1	Chr04	complement(44289394..44297261)	0.54	1.77	3.41	0.0044	0.02	1	Phvul.004G160900	(M=1) PTHR23264:SF29 - PROTEIN HIGH CHLOROPHYLL FLUORESCENCE 101
Phvul.005G006700_1	Chr05	complement(545063..558450)	0.74	-1.01	-2.01	0.00633	0.02	1	Phvul.005G006700	(M=1) K01410 - mitochondrial intermediate peptidase [EC:3.4.24.59] (MIPEP)
Phvul.005G010000_1	Chr05	864868..869361	0.29	-7.69	-207.17	0.00605	0.02	1	Phvul.005G010000	(M=5) PTHR10366//PTHR10366:SF352 - NAD DEPENDENT EPIMERASE/DEHYDRATASE // SUBFAMILY NOT NAMED
Phvul.005G010500_1	Chr05	914045..919595	4.62	1.11	2.16	0.00536	0.02	1	Phvul.005G010500	(M=1) 2.3.1.47 - 8-amino-7-oxononanoate synthase / AONS
Phvul.005G010800_1	Chr05	complement(939170..948533)	4.84	-0.67	-1.59	0.00455	0.02	1	Phvul.005G010800	(M=2) PTHR13165 - ARSENITE-RESISTANCE PROTEIN 2
Phvul.005G014600_1	Chr05	1323565..1326567	0.31	-2.99	-7.93	0.00414	0.02	1	Phvul.005G014600
Phvul.005G027200_1	Chr05	2508437..2512628	5.08	0.93	1.9	0.00621	0.02	1	Phvul.005G027200	(M=23) PTHR23155//PTHR23155:SF505 - LEUCINE-RICH REPEAT-CONTAINING PROTEIN // SUBFAMILY NOT NAMED
Phvul.005G036700_1	Chr05	complement(3524477..3529636)	1.65	1.27	2.41	0.00612	0.02	1	Phvul.005G036700	(M=1) 2.1.1.207 - tRNA (cytidine(34)-2'-O)-methyltransferase / tRNA methyltransferase L
Phvul.005G051500_1	Chr05	complement(6353121..6359730)	5.49	-0.74	-1.67	0.00463	0.02	1	Phvul.005G051500	(M=1) KOG0131//KOG0148 - Splicing factor 3b, subunit 4 // Apoptosis-promoting RNA-binding protein TIA-1/TIAR (RRM superfamily)
Phvul.005G065500_1	Chr05	9925603..9929145	4.7	-0.87	-1.83	0.00559	0.02	1	Phvul.005G065500	(M=2) 4.1.1.37 - Uroporphyrinogen decarboxylase / Uroporphyrinogen-III carboxy-lyase
Phvul.005G073200_1	Chr05	complement(12648450..12650220)	249.91	-1.07	-2.1	0.00507	0.02	1	Phvul.005G073200	(M=3) PTHR33021:SF45 - EARLY NODULIN-LIKE PROTEIN 3-RELATED
Phvul.005G088900_1	Chr05	24452574..24453506	62.23	-0.73	-1.65	0.00567	0.02	1	Phvul.005G088900	(M=11) K03809 - NAD(P)H dehydrogenase (quinone) (wrbA)
Phvul.005G098100_1	Chr05	29324856..29325380	2.63	3.16	8.93	0.00579	0.02	1	Phvul.005G099400
Phvul.005G127300_1	Chr05	35182580..35188696	6.3	0.73	1.66	0.00569	0.02	1	Phvul.005G127300	(M=1) PTHR23084//PTHR23084:SF155 - PHOSPHATIDYLINOSITOL-4-PHOSPHATE 5-KINASE RELATED // SUBFAMILY NOT NAMED
Phvul.005G137800_2	Chr05	36629456..36640152	2.89	-0.85	-1.8	0.00449	0.02	1
Phvul.005G149500_1	Chr05	37696667..37701561	7.15	-0.84	-1.8	0.00437	0.02	1
Phvul.005G153100_1	Chr05	38001220..38004640	0.87	-2.45	-5.47	0.00591	0.02	1	Phvul.005G153100	(M=1198) 2.7.11.1 - Non-specific serine/threonine protein kinase / Threonine-specific protein kinase
Phvul.005G161100_1	Chr05	38633790..38635923	0.53	-2.88	-7.35	0.00565	0.02	1	Phvul.005G161100	(M=3) K02140 - F-type H+-transporting ATPase subunit g (ATPeFG, ATP5L, ATP20)
Phvul.005G166100_1	Chr05	39092219..39104458	2.36	0.84	1.79	0.00651	0.02	1	Phvul.005G166100	(M=1) K15075 - DNA repair/transcription protein MET18/MMS19 (MET18, MMS19)
Phvul.005G166400_1	Chr05	complement(39126159..39131844)	33.41	-0.8	-1.74	0.00669	0.02	1	Phvul.005G166400	(M=2) PTHR23406//PTHR23406:SF11 - MALIC ENZYME-RELATED // SUBFAMILY NOT NAMED
Phvul.005G175100_1	Chr05	39847376..39851398	18.86	0.66	1.58	0.00478	0.02	1	Phvul.005G175100	(M=3) PTHR18866//PTHR18866:SF99 - CARBOXYLASE:PYRUVATE/ACETYL-COA/PROPIONYL-COA CARBOXYLASE // SUBFAMILY NOT NAMED
Phvul.006G006900_1	Chr06	complement(3273135..3276770)	11.79	-0.66	-1.58	0.00523	0.02	1	Phvul.006G006900	(M=1) PTHR23002//PTHR23002:SF69 - ZINC FINGER CCHC DOMAIN CONTAINING PROTEIN // SUBFAMILY NOT NAMED
Phvul.006G009800_1	Chr06	4962124..4966374	7.87	-0.74	-1.67	0.00572	0.02	1
Phvul.006G030200_1	Chr06	12635894..12636751	12.95	1.48	2.78	0.00515	0.02	1	Phvul.006G030200	(M=38) PF14009 - Domain of unknown function (DUF4228) (DUF4228)
Phvul.006G035000_1	Chr06	14059850..14060944	2.4	-1.85	-3.61	0.00383	0.02	1	Phvul.006G035000	(M=4) 2.3.1.4 - Glucosamine-phosphate N-acetyltransferase / Phosphoglucosamine transacetylase
Phvul.006G039400_1	Chr06	complement(14925006..14937313)	2.72	0.78	1.72	0.00509	0.02	1	Phvul.006G039400	(M=2) K02335 - DNA polymerase I (DPO1, polA)
Phvul.006G068100_1	Chr06	18655022..18662232	8.34	-0.61	-1.53	0.00511	0.02	1	Phvul.006G068100	(M=4) KOG2401 - Predicted MutS-related protein involved in mismatch repair
Phvul.006G075100_1	Chr06	complement(19423445..19426322)	5.25	1.05	2.07	0.00439	0.02	1	Phvul.006G075100	(M=2) K08851 - TP53 regulating kinase and related kinases [EC:2.7.11.1] (TP53RK, PRPK, BUD32)
Phvul.006G097500_1	Chr06	complement(21498293..21503090)	5.23	0.87	1.83	0.00488	0.02	1	Phvul.006G097500	(M=2) PTHR24056//PTHR24056:SF226 - CELL DIVISION PROTEIN KINASE // SUBFAMILY NOT NAMED
Phvul.006G110500_2	Chr06	complement(22637037..22642995)	1.16	1.37	2.58	0.00469	0.02	1
Phvul.006G111300_1	Chr06	22719973..22723291	2.5	-1.27	-2.41	0.00415	0.02	1	Phvul.006G111300	(M=2) PTHR32285:SF9 - PROTEIN TRICHOME BIREFRINGENCE-LIKE 25-RELATED
Phvul.006G123000_1	Chr06	23845672..23849501	11.42	0.72	1.65	0.00627	0.02	1	Phvul.006G123000	(M=2) PTHR32096:SF18 - DISEASE RESISTANCE PROTEIN-LIKE-RELATED
Phvul.006G127100_2	Chr06	24163817..24176362	0.56	-1.33	-2.52	0.00471	0.02	1	Phvul.006G127100	(M=7) K11592 - endoribonuclease Dicer (DICER1, DCR1)
Phvul.006G127100_3	Chr06	24163817..24176362	0.52	-1.42	-2.68	0.00411	0.02	1
Phvul.006G136200_1	Chr06	complement(25049471..25055799)	12.54	-0.63	-1.55	0.00381	0.02	1	Phvul.006G136200	(M=4) PTHR10774//PTHR10774:SF90 - EXTENDED SYNAPTOTAGMIN-RELATED // SUBFAMILY NOT NAMED
Phvul.006G172700_1	Chr06	complement(28342214..28349260)	0.21	4.07	16.81	0.0047	0.02	1	Phvul.006G172700	(M=69) PF13962 - Domain of unknown function (PGG)
Phvul.006G173900_1	Chr06	28446172..28446513	9.24	-1.57	-2.96	0.00468	0.02	1	Phvul.006G173900
Phvul.006G174500_1	Chr06	complement(28489106..28494006)	16.36	-0.61	-1.53	0.00651	0.02	1	Phvul.006G174500	(M=5) K14502 - protein brassinosteroid insensitive 2 (BIN2)
Phvul.006G175600_1	Chr06	28604340..28608611	36.1	-0.78	-1.72	0.00512	0.02	1	Phvul.006G175600	(M=1) K12828 - splicing factor 3B subunit 1 (SF3B1, SAP155)
Phvul.006G181400_2	Chr06	29077254..29089390	3.1	1.05	2.07	0.00629	0.02	1	Phvul.006G181400	(M=2) PTHR10751//PTHR10751:SF44 - GUANYLATE BINDING PROTEIN // SUBFAMILY NOT NAMED
Phvul.006G190100_2	Chr06	29802779..29810897	0.76	1.58	2.99	0.00409	0.02	1	Phvul.006G190100	(M=10) PF05212 - Protein of unknown function (DUF707) (DUF707)
Phvul.007G001500_1	Chr07	87102..88627	0.84	-2.45	-5.48	0.00558	0.02	1	Phvul.007G001500	(M=3) PTHR13832:SF286 - PROTEIN PHOSPHATASE 2C 33-RELATED
Phvul.007G029800_1	Chr07	2337517..2340032	6.8	1.39	2.61	0.00458	0.02	1	Phvul.007G029800	(M=2) PTHR31042:SF10 - CORE-2/I-BRANCHING BETA-1,6-N-ACETYLGLUCOSAMINYLTRANSFERASE-LIKE PROTEIN
Phvul.007G038700_1	Chr07	3115242..3116441	6.67	-1.08	-2.12	0.00484	0.02	1	Phvul.007G038700	(M=1) PTHR27000:SF170 - LEUCINE-RICH REPEAT-CONTAINING PROTEIN
Phvul.007G039300_1	Chr07	3161491..3163161	4.85	-1.05	-2.07	0.00634	0.02	1	Phvul.007G039300	(M=2) PTHR11926:SF167 - UDP-GLYCOSYLTRANSFERASE 84A1-RELATED
Phvul.007G040700_1	Chr07	3278175..3281881	2.04	-1.32	-2.5	0.00492	0.02	1	Phvul.007G040700	(M=2) 2.7.1.100 - S-methyl-5-thioribose kinase / MTR kinase
Phvul.007G041500_1	Chr07	3332120..3332741	14.4	1.31	2.48	0.00458	0.02	1	Phvul.007G041500
Phvul.007G041500_3	Chr07	3332120..3334500	1.17	-7.52	-183.08	0.00658	0.02	1
Phvul.007G041500_4	Chr07	3332120..3334500	1.35	-7.72	-211.31	0.00508	0.02	1
Phvul.007G042300_1	Chr07	complement(3379426..3381245)	21.39	-0.68	-1.6	0.00416	0.02	1	Phvul.007G042300	(M=2) KOG1672 - ATP binding protein
Phvul.007G042800_1	Chr07	complement(3425463..3428670)	14.02	-0.68	-1.6	0.00369	0.02	1	Phvul.007G042800	(M=2) PTHR13832:SF362 - PROTEIN PHOSPHATASE 2C 63-RELATED
Phvul.007G044200_1	Chr07	complement(3508488..3510206)	6.68	1.53	2.89	0.00423	0.02	1	Phvul.007G044200	(M=3) PTHR31304:SF6 - LOB DOMAIN-CONTAINING PROTEIN 37-RELATED
Phvul.007G054600_1	Chr07	4441722..4446563	19.28	0.65	1.57	0.00593	0.02	1	Phvul.007G054600	(M=1) PF08263//PF12819 - Leucine rich repeat N-terminal domain (LRRNT_2) // Carbohydrate-binding protein of the ER (Malectin_like)
Phvul.007G057100_1	Chr07	4740463..4745082	2.41	1.1	2.14	0.00597	0.02	1	Phvul.007G057100	(M=19) PF01535//PF13041//PF13812//PF14432 - PPR repeat (PPR) // PPR repeat family (PPR_2) // Pentatricopeptide repeat domain (PPR_3) // DYW family of nucleic acid deaminases (DYW_deaminase)
Phvul.007G067000_2	Chr07	6001397..6005375	3.16	1.05	2.08	0.00655	0.02	1	Phvul.007G067000	(M=5) PF03101//PF10551 - FAR1 DNA-binding domain (FAR1) // MULE transposase domain (MULE)
Phvul.007G076200_1	Chr07	complement(7010296..7011451)	81.29	0.66	1.57	0.00523	0.02	1	Phvul.007G076200	(M=4) K02940 - large subunit ribosomal protein L9e (RP-L9e, RPL9)
Phvul.007G079100_1	Chr07	7508399..7509307	1.61	-2.72	-6.58	0.00436	0.02	1	Phvul.007G079100	(M=10) KOG4473 - Uncharacterized membrane protein
Phvul.007G092500_1	Chr07	9442201..9444890	5.63	1.29	2.44	0.00498	0.02	1	Phvul.007G092500	(M=3) K03231 - elongation factor 1-alpha (EEF1A)
Phvul.007G094300_1	Chr07	complement(9724193..9729678)	20.46	-0.79	-1.73	0.00468	0.02	1	Phvul.007G094300	(M=1) PTHR32241:SF3 - PATATIN-LIKE PROTEIN 6-RELATED
Phvul.007G111800_1	Chr07	14374646..14382435	1.41	1.23	2.35	0.00381	0.02	1	Phvul.007G111800	(M=1) KOG4584 - Uncharacterized conserved protein
Phvul.007G128200_1	Chr07	27736926..27738596	2.78	1.94	3.83	0.00447	0.02	1	Phvul.007G128200	(M=4) PTHR14155//PTHR14155:SF178 - RING FINGER DOMAIN-CONTAINING // SUBFAMILY NOT NAMED
Phvul.007G145200_1	Chr07	35953349..35954083	42.27	-0.77	-1.7	0.0038	0.02	1	Phvul.007G145200	(M=10) K11252 - histone H2B (H2B)
Phvul.007G147800_1	Chr07	36525343..36532962	1.58	1.18	2.27	0.00648	0.02	1	Phvul.007G147800	(M=1) PTHR10343:SF60 - SNF1 PROTEIN KINASE SUBUNIT BETA-2-RELATED
Phvul.007G154400_1	Chr07	37777126..37778063	5.45	-1.45	-2.72	0.0038	0.02	1	Phvul.007G154400	(M=2) PTHR33271:SF3 - CUPIN DOMAIN-CONTAINING PROTEIN
Phvul.007G165400_1	Chr07	complement(39596664..39598549)	4	1.58	2.99	0.00434	0.02	1	Phvul.007G165400	(M=2) K18586 - ubiquinone biosynthesis protein COQ4 (COQ4)
Phvul.007G180100_1	Chr07	complement(41689257..41695958)	1.5	1.27	2.41	0.00455	0.02	1	Phvul.007G180100	(M=2) 3.2.1.152 - Mannosylglycoprotein endo-beta-mannosidase / Endo-beta-mannosidase
Phvul.007G189300_1	Chr07	42553649..42568552	0.43	-1.12	-2.18	0.00532	0.02	1	Phvul.007G189300	(M=3) PTHR13140:SF390 - MYOSIN-11-RELATED
Phvul.007G198300_1	Chr07	complement(43788370..43792820)	3.25	-0.95	-1.93	0.00492	0.02	1	Phvul.007G198300	(M=3) PF07173 - Protein of unknown function (DUF1399) (DUF1399)
Phvul.007G207100_1	Chr07	complement(44617773..44622051)	6.07	-0.75	-1.68	0.00646	0.02	1	Phvul.007G207100	(M=1) PTHR23423:SF17 - PROTEIN F40E10.6
Phvul.007G213900_1	Chr07	45288733..45299933	6.59	0.71	1.64	0.00368	0.02	1	Phvul.007G213900	(M=2) PTHR22884:SF237 - HISTONE-LYSINE N-METHYLTRANSFERASE E(Z)
Phvul.007G228200_1	Chr07	46793886..46799141	0.38	2.83	7.12	0.00615	0.02	1	Phvul.007G228200	(M=10) 2.5.1.36 - Trihydroxypterocarpan dimethylallyltransferase / Glyceollin synthase
Phvul.007G228300_1	Chr07	46810659..46815594	0.39	4.14	17.59	0.00442	0.02	1	Phvul.007G228300	(M=10) 2.5.1.36 - Trihydroxypterocarpan dimethylallyltransferase / Glyceollin synthase
Phvul.007G229500_1	Chr07	complement(46956351..46957257)	7.02	-1.79	-3.45	0.00539	0.02	1	Phvul.007G229500	(M=1) PTHR31238:SF48 - GERMIN-LIKE PROTEIN SUBFAMILY 3 MEMBER 2
Phvul.007G236400_1	Chr07	47699878..47703306	2.82	1.29	2.44	0.00661	0.02	1	Phvul.007G236400	(M=2) PF11904//PF13857 - GPCR-chaperone (GPCR_chapero_1) // Ankyrin repeats (many copies) (Ank_5)
Phvul.007G241400_1	Chr07	48105831..48110904	0.33	3.26	9.56	0.00574	0.02	1	Phvul.007G241400
Phvul.007G256400_1	Chr07	complement(49454306..49456060)	42.66	-0.71	-1.64	0.0046	0.02	1	Phvul.007G256400	(M=2) PTHR10634//PTHR10634:SF32 - AN1-TYPE ZINC FINGER PROTEIN // SUBFAMILY NOT NAMED
Phvul.007G265500_2	Chr07	50318509..50322293	4.71	-0.81	-1.75	0.00406	0.02	1	Phvul.007G265500	(M=2) 3.1.3.24 - Sucrose-phosphate phosphatase / Sucrose-6-phosphate phosphatase
Phvul.007G271500_1	Chr07	50970551..50986910	4.78	-0.66	-1.58	0.00371	0.02	1	Phvul.007G271500	(M=11) PF00917 - MATH domain (MATH)
Phvul.007G272400_1	Chr07	complement(51078708..51080889)	31.75	0.64	1.56	0.00613	0.02	1	Phvul.007G272400	(M=4) PF05514 - HR-like lesion-inducing (HR_lesion)
Phvul.008G017400_1	Chr08	complement(1480290..1484104)	10.35	1.1	2.15	0.0042	0.02	1	Phvul.008G017400	(M=43) PF00069//PF00560//PF08263//PF13855 - Protein kinase domain (Pkinase) // Leucine Rich Repeat (LRR_1) // Leucine rich repeat N-terminal domain (LRRNT_2) // Leucine rich repeat (LRR_8)
Phvul.008G018600_1	Chr08	complement(1604644..1604979)	3.1	-2.81	-7.03	0.00386	0.02	1	Phvul.008G018600	(M=5) PTHR10627 - SCP160
Phvul.008G019500_1	Chr08	1691651..1699942	1.43	-0.9	-1.86	0.00663	0.02	1	Phvul.008G019500	(M=6) KOG4660 - Protein Mei2, essential for commitment to meiosis, and related proteins
Phvul.008G021400_1	Chr08	complement(1860564..1867187)	5.69	-0.72	-1.65	0.00573	0.02	1	Phvul.008G021400
Phvul.008G025100_2	Chr08	2129995..2131782	1.33	-2.03	-4.08	0.00396	0.02	1
Phvul.008G027100_1	Chr08	complement(2268740..2269922)	12.59	1.03	2.04	0.00611	0.02	1	Phvul.008G027100	(M=24) K04730 - interleukin-1 receptor-associated kinase 1 (IRAK1)
Phvul.008G030500_1	Chr08	2501187..2503888	0.89	-1.63	-3.09	0.00595	0.02	1	Phvul.008G030500	(M=10) KOG2662 - Magnesium transporters: CorA family
Phvul.008G058900_1	Chr08	5266548..5274603	8.27	0.65	1.57	0.00575	0.02	1	Phvul.008G058900	(M=2) 1.1.1.29 - Glycerate dehydrogenase / Hydroxypyruvate reductase
Phvul.008G071300_2	Chr08	complement(6450071..6461394)	5.31	0.75	1.68	0.00666	0.02	1	Phvul.008G071300	(M=15) PTHR23155//PTHR23155:SF590 - LEUCINE-RICH REPEAT-CONTAINING PROTEIN // SUBFAMILY NOT NAMED
Phvul.008G078900_1	Chr08	complement(7575192..7579430)	13.65	-0.63	-1.55	0.00635	0.02	1	Phvul.008G078900	(M=2) PTHR15860 - UNCHARACTERIZED RING FINGER-CONTAINING PROTEIN
Phvul.008G086200_1	Chr08	8539524..8543056	0.55	-1.85	-3.6	0.00479	0.02	1
Phvul.008G136100_1	Chr08	complement(21717960..21719766)	57.38	0.62	1.53	0.00576	0.02	1	Phvul.008G136100	(M=3) K02912 - large subunit ribosomal protein L32e (RP-L32e, RPL32)
Phvul.008G137600_1	Chr08	complement(22354905..22358830)	3.57	-1	-1.99	0.00629	0.02	1	Phvul.008G137600	(M=5) 3.6.1.12 - dCTP diphosphatase / Deoxycytidine-triphosphatase
Phvul.008G168200_1	Chr08	43689785..43697195	4.88	-0.71	-1.63	0.00543	0.02	1	Phvul.008G168200
Phvul.008G174700_1	Chr08	46008821..46010744	13.13	-0.92	-1.9	0.0061	0.02	1	Phvul.008G174700	(M=4) PTHR11926//PTHR11926:SF286 - GLUCOSYL/GLUCURONOSYL TRANSFERASES // SUBFAMILY NOT NAMED
Phvul.008G194700_1	Chr08	complement(50162363..50175498)	0.36	1.89	3.69	0.00577	0.02	1
Phvul.008G204500_1	Chr08	complement(51549624..51553459)	5.31	1	2	0.00533	0.02	1	Phvul.008G204500	(M=1) PTHR10252:SF36 - HISTONE SUPERFAMILY PROTEIN
Phvul.008G229700_2	Chr08	54456673..54460932	12.69	-0.66	-1.58	0.00377	0.02	1
Phvul.008G248500_1	Chr08	complement(56318954..56321134)	1.24	3.46	10.98	0.00486	0.02	1	Phvul.008G248500	(M=2) PTHR31161:SF9 - MYB FAMILY TRANSCRIPTION FACTOR-RELATED
Phvul.008G259800_2	Chr08	complement(57247519..57249801)	2.48	7.81	224.8	0.00644	0.02	1
Phvul.008G263800_1	Chr08	57578622..57579408	30.86	-0.8	-1.74	0.0058	0.02	1	Phvul.008G263800	(M=13) K11254 - histone H4 (H4)
Phvul.008G274000_1	Chr08	complement(58335499..58338558)	0.69	-2.27	-4.82	0.00514	0.02	1	Phvul.008G274000	(M=49) PF00560//PF08263//PF13855 - Leucine Rich Repeat (LRR_1) // Leucine rich repeat N-terminal domain (LRRNT_2) // Leucine rich repeat (LRR_8)
Phvul.008G285700_1	Chr08	complement(59069520..59070044)	16.61	-1.02	-2.03	0.0059	0.02	1	Phvul.008G285700	(M=2) PTHR36069:SF2 - FASCICLIN-LIKE ARABINOGALACTAN FAMILY PROTEIN
Phvul.008G286800_1	Chr08	59143912..59145171	10.32	0.99	1.99	0.00572	0.02	1	Phvul.008G286800	(M=1) PTHR12899//PTHR12899:SF10 - 39S RIBOSOMAL PROTEIN L18, MITOCHONDRIAL // SUBFAMILY NOT NAMED
Phvul.009G002300_1	Chr09	complement(448636..454344)	9.29	-0.65	-1.57	0.00426	0.02	1	Phvul.009G002300	(M=1) 1.3.1.89 - tRNA-dihydrouridine(47) synthase (NAD(P)(+)) / tRNA-dihydrouridine synthase 3
Phvul.009G003700_1	Chr09	704193..710384	2.41	-0.95	-1.93	0.00615	0.02	1	Phvul.009G003700	(M=2) PTHR14360:SF1 - PROTEIN FMP32, MITOCHONDRIAL
Phvul.009G026900_1	Chr09	complement(6052599..6055796)	4.13	1.01	2.01	0.00587	0.02	1	Phvul.009G026900	(M=2) PTHR22952:SF203 - TRANSCRIPTION FACTOR TGA3-RELATED
Phvul.009G037300_1	Chr09	7765144..7768533	6.63	-0.74	-1.67	0.00394	0.02	1	Phvul.009G037300	(M=4) PTHR11945:SF179 - MADS-BOX PROTEIN SVP
Phvul.009G045500_1	Chr09	complement(8759883..8760582)	3.71	-2.03	-4.08	0.00432	0.02	1	Phvul.009G045500
Phvul.009G059200_1	Chr09	10610045..10619428	2.47	-0.73	-1.66	0.00605	0.02	1	Phvul.009G059200	(M=3) PTHR13061//PTHR13061:SF9 - DYNACTIN SUBUNIT P25 // SUBFAMILY NOT NAMED
Phvul.009G061500_1	Chr09	complement(10858515..10860609)	1.71	-1.71	-3.28	0.00497	0.02	1	Phvul.009G061500	(M=118) KOG0156 - Cytochrome P450 CYP2 subfamily
Phvul.009G092400_1	Chr09	complement(14293164..14296424)	9.66	0.82	1.77	0.00518	0.02	1
Phvul.009G106600_1	Chr09	16045939..16049271	25.42	0.63	1.55	0.00616	0.02	1	Phvul.009G106600	(M=2) K11090 - lupus La protein (LA, SSB)
Phvul.009G118500_1	Chr09	complement(17624511..17626765)	29.3	-0.6	-1.52	0.00617	0.02	1	Phvul.009G118500	(M=1) 5.4.3.8 - Glutamate-1-semialdehyde 2,1-aminomutase / Glutamate-1-semialdehyde aminotransferase
Phvul.009G119200_1	Chr09	complement(17696702..17698022)	1.71	2.36	5.12	0.00464	0.02	1	Phvul.009G119200	(M=2) PTHR10044//PTHR10044:SF112 - INHIBITOR OF APOPTOSIS // SUBFAMILY NOT NAMED
Phvul.009G139400_1	Chr09	complement(20510399..20512123)	8.25	-0.94	-1.92	0.00478	0.02	1	Phvul.009G139400	(M=1) PTHR24414:SF37 - F-BOX/KELCH-REPEAT PROTEIN SKIP6
Phvul.009G144800_1	Chr09	complement(21229191..21233782)	0.52	-1.87	-3.65	0.00617	0.02	1
Phvul.009G153700_3	Chr09	22336301..22341060	0.67	-7.72	-210.76	0.00416	0.02	1	Phvul.009G153700	(M=2) PTHR22950//PTHR22950:SF310 - AMINO ACID TRANSPORTER // SUBFAMILY NOT NAMED
Phvul.009G179000_1	Chr09	complement(26247950..26252337)	3.43	1.21	2.32	0.0056	0.02	1	Phvul.009G179000	(M=2) PTHR19959//PTHR19959:SF156 - KINESIN LIGHT CHAIN // SUBFAMILY NOT NAMED
Phvul.009G186800_1	Chr09	complement(27649686..27652134)	4.1	1.54	2.92	0.00466	0.02	1	Phvul.009G186800	(M=2) PTHR22835//PTHR22835:SF267 - ZINC FINGER FYVE DOMAIN CONTAINING PROTEIN // SUBFAMILY NOT NAMED
Phvul.009G194200_1	Chr09	complement(28766162..28771241)	18.07	0.64	1.56	0.00499	0.02	1	Phvul.009G194200	(M=2) PTHR26402:SF423 - TWO-COMPONENT RESPONSE REGULATOR ARR10-RELATED
Phvul.009G194700_2	Chr09	complement(28848600..28853509)	1.41	8.08	270.85	0.00559	0.02	1	Phvul.009G194700	(M=2) K13431 - signal recognition particle receptor subunit alpha (SRPR)
Phvul.009G201000_2	Chr09	complement(29776655..29778732)	1.6	-1.59	-3.02	0.00483	0.02	1	Phvul.009G201000	(M=2) PTHR31964:SF13 - ADENINE NUCLEOTIDE ALPHA HYDROLASES-LIKE PROTEIN
Phvul.009G213200_2	Chr09	complement(31542437..31546092)	0.54	2.29	4.89	0.00577	0.02	1	Phvul.009G213200	(M=2) PTHR23172//PTHR23172:SF39 - AUXILIN/CYCLIN G-ASSOCIATED KINASE-RELATED // SUBFAMILY NOT NAMED
Phvul.009G233100_1	Chr09	34385432..34392660	1.12	8.21	296.4	0.00398	0.02	1	Phvul.009G233100	(M=2) PTHR33977:SF1 - ZINC ION BINDING PROTEIN
Phvul.009G242000_1	Chr09	35566941..35571275	5.53	0.91	1.87	0.00637	0.02	1	Phvul.009G242000	(M=1) PF12824 - Mitochondrial ribosomal protein subunit L20 (MRP-L20)
Phvul.009G242900_2	Chr09	35637050..35641646	2.01	-1.48	-2.78	0.004	0.02	1
Phvul.010G005700_2	Chr10	complement(976127..980944)	0.32	-3.34	-10.15	0.00385	0.02	1
Phvul.010G049900_4	Chr10	complement(7896187..7907787)	0.99	-1.04	-2.05	0.00603	0.02	1
Phvul.010G060600_1	Chr10	complement(9933830..9934796)	1.99	-3.5	-11.32	0.00406	0.02	1	Phvul.010G060600	(M=2) KOG4702 - Uncharacterized conserved protein
Phvul.010G061900_1	Chr10	10789999..10797935	11.78	0.64	1.56	0.00499	0.02	1	Phvul.010G061900	(M=2) PTHR12902:SF12 - PROTEIN SCAR2-RELATED
Phvul.010G063000_1	Chr10	11381897..11387662	1.69	1.3	2.46	0.00382	0.02	1	Phvul.010G063000	(M=7) PTHR23155//PTHR23155:SF562 - LEUCINE-RICH REPEAT-CONTAINING PROTEIN // SUBFAMILY NOT NAMED
Phvul.010G067700_1	Chr10	16738391..16740460	40.19	-0.85	-1.8	0.00656	0.02	1
Phvul.010G073100_1	Chr10	complement(21430642..21434579)	1.47	1.55	2.92	0.00589	0.02	1
Phvul.010G084800_1	Chr10	31629116..31632698	4.84	-0.84	-1.79	0.00558	0.02	1	Phvul.010G084800
Phvul.010G085000_1	Chr10	31691162..31705669	3	0.72	1.64	0.00427	0.02	1	Phvul.010G085000	(M=3) K18442 - brefeldin A-inhibited guanine nucleotide-exchange protein (ARFGEF, BIG)
Phvul.010G087800_1	Chr10	complement(32730444..32736022)	10.56	-0.62	-1.54	0.00647	0.02	1	Phvul.010G087800	(M=2) PTHR23054:SF14 - PROTEIN Y45F10A.7, ISOFORM A
Phvul.010G109000_1	Chr10	36988252..36996476	0.77	-1.12	-2.18	0.00657	0.02	1	Phvul.010G109000
Phvul.010G118100_1	Chr10	complement(38598296..38602624)	7.95	-0.78	-1.72	0.00411	0.02	1	Phvul.010G118100	(M=5) PTHR23107 - SYNOVIAL SARCOMA ASSOCIATED SS18 PROTEIN
Phvul.010G127400_1	Chr10	complement(39705449..39707862)	13.92	-1.03	-2.04	0.00466	0.02	1	Phvul.010G127400	(M=4) PTHR33077:SF13 - PROTEIN TIFY 10A-RELATED
Phvul.010G146900_1	Chr10	41810532..41817076	0.66	1.73	3.33	0.00475	0.02	1	Phvul.010G146900	(M=1) PTHR14009//PTHR14009:SF14 - LEUCINE ZIPPER-EF-HAND CONTAINING TRANSMEMBRANE PROTEIN // SUBFAMILY NOT NAMED
Phvul.010G151000_1	Chr10	complement(42062702..42066790)	2.78	-1.23	-2.35	0.00476	0.02	1	Phvul.010G151000	(M=2) PTHR11814:SF85 - SULFATE TRANSPORTER 3.4-RELATED
Phvul.011G016700_1	Chr11	1319026..1320728	0.48	-4.15	-17.74	0.0058	0.02	1	Phvul.011G016700	(M=3) PTHR24298:SF45 - CYTOCHROME P450 89A2-RELATED
Phvul.011G031500_1	Chr11	complement(2723644..2737301)	1.83	0.83	1.78	0.00605	0.02	1	Phvul.011G031500	(M=1) K12824 - transcription elongation regulator 1 (TCERG1, CA150)
Phvul.011G046500_1	Chr11	4012735..4016992	3.74	-0.87	-1.83	0.00548	0.02	1	Phvul.011G046500	(M=1) PTHR10381:SF8 - ATP-DEPENDENT CLP PROTEASE PROTEOLYTIC SUBUNIT 6, CHLOROPLASTIC
Phvul.011G048300_1	Chr11	4182398..4186435	0.78	2.05	4.13	0.00539	0.02	1	Phvul.011G048300	(M=11) PF04784//PF14389 - Protein of unknown function, DUF547 (DUF547) // Leucine-zipper of ternary complex factor MIP1 (Lzipper-MIP1)
Phvul.011G050600_2	Chr11	complement(4334473..4337965)	3.94	1.39	2.62	0.00581	0.02	1	Phvul.011G051500	(M=2) PTHR22595//PTHR22595:SF61 - CHITINASE-RELATED // SUBFAMILY NOT NAMED
Phvul.011G096600_1	Chr11	9937773..9941458	2.81	-1.1	-2.15	0.00452	0.02	1	Phvul.011G096600
Phvul.011G097500_1	Chr11	complement(10126415..10126978)	3.3	4.02	16.27	0.00441	0.02	1	Phvul.011G097500	(M=4) PTHR33057:SF17 - GB
Phvul.011G098100_1	Chr11	complement(10238417..10239400)	10.32	1.78	3.44	0.00375	0.02	1	Phvul.011G098100
Phvul.011G107300_1	Chr11	complement(12798740..12802516)	4.96	1.14	2.21	0.00589	0.02	1	Phvul.011G107300	(M=37) PF03000 - NPH3 family (NPH3)
Phvul.011G120100_1	Chr11	21095184..21100402	1.15	-1.7	-3.24	0.00385	0.02	1
Phvul.011G161100_2	Chr11	42417760..42422872	0.52	2.22	4.67	0.0045	0.02	1	Phvul.011G161100	(M=17) 1.14.13.173 - 11-oxo-beta-amyrin 30-oxidase / CYP72A154
Phvul.011G165100_1	Chr11	complement(43324766..43327888)	3.73	-1.08	-2.12	0.00374	0.02	1	Phvul.011G165100	(M=2) PTHR13902:SF3 - GB
Phvul.011G168600_2	Chr11	complement(43897491..43900547)	4.75	1.08	2.12	0.0056	0.02	1	Phvul.011G168600	(M=197) PF01535//PF13041 - PPR repeat (PPR) // PPR repeat family (PPR_2)
Phvul.011G192500_1	Chr11	46899491..46903293	0.57	2.24	4.72	0.0066	0.02	1	Phvul.011G192500	(M=124) PTHR23155//PTHR23155:SF414 - LEUCINE-RICH REPEAT-CONTAINING PROTEIN // SUBFAMILY NOT NAMED
Phvul.011G195500_1	Chr11	complement(47160235..47163848)	3.2	1.27	2.41	0.00437	0.02	1	Phvul.011G195500	(M=124) PTHR23155//PTHR23155:SF414 - LEUCINE-RICH REPEAT-CONTAINING PROTEIN // SUBFAMILY NOT NAMED
Phvul.011G202300_1	Chr11	48056178..48059840	0.53	2.79	6.9	0.00613	0.02	1	Phvul.011G202300	(M=124) PTHR23155//PTHR23155:SF414 - LEUCINE-RICH REPEAT-CONTAINING PROTEIN // SUBFAMILY NOT NAMED
Phvul.011G213100_1	Chr11	49767187..49768928	12.31	-0.72	-1.65	0.00646	0.02	1	Phvul.011G213100
Phvul.001G006900_1	Chr01	complement(555240..557704)	19.61	0.7	1.62	0.00741	0.03	1	Phvul.001G006900	(M=1) K11827 - AP-2 complex subunit sigma-1 (AP2S1)
Phvul.001G011300_1	Chr01	999830..1001535	2.14	-1.56	-2.95	0.00693	0.03	1	Phvul.001G011300	(M=1) PTHR31388:SF4 - PEROXIDASE 9
Phvul.001G012900_2	Chr01	complement(1098551..1104428)	1.07	7.82	226.19	0.00813	0.03	1	Phvul.001G012900	(M=1) PTHR23172:SF33 - AUXILIN-LIKE PROTEIN 1-RELATED
Phvul.001G016600_1	Chr01	complement(1391595..1393584)	0.39	-3.26	-9.56	0.00948	0.03	1	Phvul.001G016600	(M=2) PTHR31048:SF10 - PATHOGENESIS-RELATED PROTEIN 5-RELATED
Phvul.001G028800_1	Chr01	2662036..2664755	3.95	1.62	3.08	0.00715	0.03	1	Phvul.001G028800
Phvul.001G035000_1	Chr01	complement(3378226..3382605)	1.02	1.74	3.34	0.00765	0.03	1	Phvul.001G035000
Phvul.001G044600_2	Chr01	complement(4688377..4693508)	32.32	0.75	1.68	0.00682	0.03	1
Phvul.001G046900_1	Chr01	complement(5091472..5092865)	1.03	3.75	13.5	0.00765	0.03	1	Phvul.001G046900	(M=4) PTHR31194:SF4 - ETHYLENE-RESPONSIVE TRANSCRIPTION FACTOR ERF003
Phvul.001G077800_1	Chr01	11562423..11571304	4.81	0.74	1.68	0.00892	0.03	1	Phvul.001G077800	(M=2) PTHR11654//PTHR11654:SF150 - OLIGOPEPTIDE TRANSPORTER-RELATED // SUBFAMILY NOT NAMED
Phvul.001G088000_1	Chr01	complement(15857711..15865805)	7.15	-0.61	-1.53	0.00701	0.03	1	Phvul.001G088000	(M=2) KOG2306 - Uncharacterized conserved protein
Phvul.001G094600_2	Chr01	complement(20540493..20543330)	0.42	-3.16	-8.97	0.00864	0.03	1	Phvul.001G094600	(M=15) PF03407 - Nucleotide-diphospho-sugar transferase (Nucleotid_trans)
Phvul.001G095700_1	Chr01	complement(20901609..20908948)	1.22	1.21	2.32	0.0073	0.03	1	Phvul.001G095700	(M=2) PTHR31344:SF1 - F28J7.14 PROTEIN
Phvul.001G123700_1	Chr01	34789542..34791588	2.81	-1.31	-2.47	0.00714	0.03	1	Phvul.001G123700	(M=1) PTHR37216:SF1 - EXPRESSED PROTEIN
Phvul.001G134000_1	Chr01	37814346..37817113	8.55	1.02	2.02	0.00771	0.03	1	Phvul.001G134000	(M=29) PTHR23155//PTHR23155:SF563 - LEUCINE-RICH REPEAT-CONTAINING PROTEIN // SUBFAMILY NOT NAMED
Phvul.001G134900_1	Chr01	complement(37969769..37971616)	1.37	-1.53	-2.88	0.00941	0.03	1	Phvul.001G134900	(M=2) PTHR14677:SF14 - ZINC FINGER AN1 AND C2H2 DOMAIN-CONTAINING STRESS-ASSOCIATED PROTEIN 11-RELATED
Phvul.001G136600_1	Chr01	38275447..38285243	3.3	0.77	1.7	0.00701	0.03	1	Phvul.001G136600	(M=3) K13523 - lysophosphatidic acid acyltransferase / lysophosphatidylinositol acyltransferase (AGPAT3_4)
Phvul.001G137800_5	Chr01	38488553..38495887	0.13	-7.66	-201.89	0.00895	0.03	1
Phvul.001G143700_1	Chr01	39366107..39367905	1.67	-1.42	-2.68	0.00854	0.03	1	Phvul.001G143700	(M=1) PTHR10438:SF283 - THIOREDOXIN-LIKE 3-1, CHLOROPLASTIC
Phvul.001G179800_1	Chr01	complement(44431488..44436100)	3.06	0.98	1.97	0.00805	0.03	1	Phvul.001G179800	(M=197) PF01535//PF13041 - PPR repeat (PPR) // PPR repeat family (PPR_2)
Phvul.001G192600_1	Chr01	45849221..45855565	8.88	0.69	1.61	0.00733	0.03	1	Phvul.001G192600	(M=2) K12611 - mRNA-decapping enzyme 1B (DCP1B)
Phvul.001G199900_1	Chr01	complement(46542787..46556247)	3.14	0.74	1.67	0.00812	0.03	1	Phvul.001G199900	(M=1) 3.4.21.105//3.4.21.108 - HtrA2 peptidase / Serine proteinase OMI
Phvul.001G218600_1	Chr01	48122230..48123522	58.62	0.7	1.63	0.0072	0.03	1	Phvul.001G218600	(M=2) PTHR22595//PTHR22595:SF35 - CHITINASE-RELATED // SUBFAMILY NOT NAMED
Phvul.001G228900_1	Chr01	48992618..48994603	4.98	1.17	2.26	0.00677	0.03	1	Phvul.001G228900	(M=2) K12948 - signal peptidase complex subunit 3 (SPCS3, SPC3)
Phvul.001G246200_1	Chr01	50528582..50532938	7.48	0.72	1.65	0.00671	0.03	1	Phvul.001G246200	(M=2) PTHR32285:SF62 - PROTEIN TRICHOME BIREFRINGENCE-LIKE 33
Phvul.001G247000_1	Chr01	50586094..50593240	5.55	0.76	1.7	0.00727	0.03	1	Phvul.001G247000	(M=3) PTHR18866//PTHR18866:SF99 - CARBOXYLASE:PYRUVATE/ACETYL-COA/PROPIONYL-COA CARBOXYLASE // SUBFAMILY NOT NAMED
Phvul.001G251300_1	Chr01	50900756..50903569	1.51	1.92	3.79	0.00857	0.03	1	Phvul.001G251300	(M=3) PTHR10788:SF19 - TREHALOSE-PHOSPHATE PHOSPHATASE E-RELATED
Phvul.001G256700_1	Chr01	51302885..51307354	33.35	0.64	1.56	0.00718	0.03	1	Phvul.001G256700	(M=1) K09497 - T-complex protein 1 subunit epsilon (CCT5)
Phvul.001G261600_4	Chr01	51621667..51626023	1.53	-1.09	-2.13	0.00912	0.03	1	Phvul.001G261600	(M=1) PTHR12210:SF13 - CTD SMALL PHOSPHATASE-LIKE PROTEIN 2
Phvul.001G267100_1	Chr01	complement(51956009..51958022)	23.59	0.67	1.59	0.00899	0.03	1	Phvul.001G267100	(M=252) PF00076 - RNA recognition motif. (a.k.a. RRM, RBD, or RNP domain) (RRM_1)
Phvul.002G000300_1	Chr02	complement(16725..20029)	2.8	-1	-2	0.00731	0.03	1	Phvul.002G000300	(M=2) K05609 - ubiquitin carboxyl-terminal hydrolase L3 [EC:3.4.19.12] (UCHL3, YUH1)
Phvul.002G036200_5	Chr02	complement(3567997..3577091)	0.57	-1.26	-2.39	0.00819	0.03	1	Phvul.002G036200	(M=1) K13617 - protein phosphatase methylesterase 1 [EC:3.1.1.89] (PPME1)
Phvul.002G054700_1	Chr02	4977030..4982235	7.19	0.89	1.85	0.0072	0.03	1	Phvul.002G054700	(M=2) PTHR10625//PTHR10625:SF127 - HISTONE DEACETYLASE // SUBFAMILY NOT NAMED
Phvul.002G055000_1	Chr02	complement(4999335..5005539)	6.35	-0.59	-1.51	0.00786	0.03	1
Phvul.002G064100_2	Chr02	complement(7218306..7226689)	0.41	-1.58	-3	0.00748	0.03	1
Phvul.002G070600_1	Chr02	complement(9685440..9690151)	0.37	-2.17	-4.5	0.00974	0.03	1	Phvul.002G070600
Phvul.002G072900_1	Chr02	complement(10379815..10381996)	0.3	-3.87	-14.66	0.00873	0.03	1	Phvul.002G072900	(M=1) PTHR13902//PTHR13902:SF23 - SERINE/THREONINE-PROTEIN KINASE WNK WITH NO LYSINE -RELATED // SUBFAMILY NOT NAMED
Phvul.002G090600_1	Chr02	15302194..15302307	6.67	-4.24	-18.91	0.00913	0.03	1	Phvul.002G090600
Phvul.002G097100_1	Chr02	18664675..18666441	1.35	2.05	4.15	0.0076	0.03	1	Phvul.002G097100	(M=3) PTHR24298:SF45 - CYTOCHROME P450 89A2-RELATED
Phvul.002G102000_1	Chr02	20342460..20346814	23.63	-0.64	-1.56	0.00727	0.03	1	Phvul.002G102000	(M=1) PTHR10693:SF27 - NUCLEAR TRANSPORT FACTOR 2 AND RNA RECOGNITION MOTIF DOMAIN-CONTAINING PROTEIN
Phvul.002G103300_2	Chr02	complement(20851205..20852796)	0.49	-4.12	-17.36	0.00677	0.03	1
Phvul.002G106600_1	Chr02	complement(21510899..21513855)	5.56	1.1	2.14	0.00987	0.03	1	Phvul.002G106600	(M=2) PTHR24072:SF179 - RAC-LIKE GTP-BINDING PROTEIN ARAC1-RELATED
Phvul.002G122300_1	Chr02	complement(24741648..24754404)	6.04	-0.59	-1.5	0.00766	0.03	1	Phvul.002G122300	(M=1) K12400 - AP-4 complex subunit epsilon-1 (AP4E1)
Phvul.002G143100_2	Chr02	complement(27894251..27899438)	12.99	0.71	1.63	0.0098	0.03	1	Phvul.002G143100	(M=3) PF07173 - Protein of unknown function (DUF1399) (DUF1399)
Phvul.002G145400_1	Chr02	28208849..28211563	3.43	-1.03	-2.05	0.00781	0.03	1	Phvul.002G145400	(M=197) PF01535//PF13041 - PPR repeat (PPR) // PPR repeat family (PPR_2)
Phvul.002G156900_1	Chr02	29878667..29884807	7.82	0.96	1.94	0.0076	0.03	1	Phvul.002G156900	(M=6) K17686 - Cu+-exporting ATPase (copA, ATP7)
Phvul.002G166200_3	Chr02	30810592..30815613	0.24	-6.89	-118.25	0.00961	0.03	1	Phvul.002G166200	(M=3) PTHR23324:SF55 - PHOSPHATIDYLINOSITOL/PHOSPHATIDYLCHOLINE TRANSFER PROTEIN SFH10-RELATED
Phvul.002G170300_1	Chr02	31496697..31498796	16.9	-0.81	-1.76	0.00873	0.03	1	Phvul.002G170300	(M=37) PF01357//PF03330 - Pollen allergen (Pollen_allerg_1) // Rare lipoprotein A (RlpA)-like double-psi beta-barrel (DPBB_1)
Phvul.002G194000_1	Chr02	complement(35053523..35056083)	6.57	0.92	1.89	0.00964	0.03	1	Phvul.002G194000	(M=1) PTHR15020 - FLAVIN REDUCTASE-RELATED
Phvul.002G206600_1	Chr02	complement(36642800..36645602)	1.82	-1.44	-2.72	0.00732	0.03	1	Phvul.002G206600
Phvul.002G215200_1	Chr02	complement(37718850..37720793)	0.73	3.21	9.24	0.00921	0.03	1	Phvul.002G215200	(M=16) PTHR27007:SF24 - L-TYPE LECTIN-DOMAIN CONTAINING RECEPTOR KINASE IX.1-RELATED
Phvul.002G217200_1	Chr02	complement(37976948..37982698)	8.14	-0.59	-1.51	0.00914	0.03	1	Phvul.002G217200	(M=2) PTHR12064//PTHR12064:SF30 - ANCIENT CONSERVED DOMAIN PROTEIN-RELATED // SUBFAMILY NOT NAMED
Phvul.002G228800_1	Chr02	complement(39430969..39438247)	4.43	0.73	1.66	0.01	0.03	1	Phvul.002G228800	(M=2) K03978 - GTP-binding protein (engB)
Phvul.002G234600_1	Chr02	40076650..40078023	2.13	-1.65	-3.13	0.00885	0.03	1	Phvul.002G234600	(M=2) PTHR11934:SF7 - RIBOSE-5-PHOSPHATE ISOMERASE 1-RELATED
Phvul.002G258200_1	Chr02	42457430..42458678	7.59	1.1	2.15	0.00946	0.03	1	Phvul.002G258200
Phvul.002G281200_1	Chr02	44474845..44480756	0.29	3.81	14.05	0.00811	0.03	1	Phvul.002G281200	(M=2) PTHR10174//PTHR10174:SF145 - RETINALDEHYDE BINDING PROTEIN-RELATED // SUBFAMILY NOT NAMED
Phvul.002G283000_1	Chr02	complement(44654660..44660362)	2.83	-0.85	-1.81	0.00894	0.03	1	Phvul.002G283000	(M=2) PTHR13734:SF47 - POLYNUCLEOTIDE ADENYLYLTRANSFERASE DOMAIN AND RNA RECOGNITION MOTIF-CONTAINING PROTEIN-RELATED
Phvul.002G289700_2	Chr02	complement(45288800..45297745)	1.3	1	2	0.0095	0.03	1	Phvul.002G289700	(M=2) PTHR24115:SF477 - KINESIN-LIKE PROTEIN-RELATED
Phvul.002G302300_1	Chr02	46482532..46487865	10.34	0.67	1.6	0.00874	0.03	1	Phvul.002G302300	(M=1) PTHR27001:SF190 - PROTEIN KINASE DOMAIN-CONTAINING PROTEIN
Phvul.002G304900_2	Chr02	complement(46729920..46738261)	1.67	-0.86	-1.81	0.00894	0.03	1	Phvul.002G304900	(M=1) 3.4.13.9 - Xaa-Pro dipeptidase / X-Pro dipeptidase
Phvul.002G313100_1	Chr02	47405000..47405968	2.5	2.45	5.47	0.00916	0.03	1	Phvul.002G313100
Phvul.002G319900_1	Chr02	complement(47972013..47973911)	2.28	7.44	173.13	0.00744	0.03	1	Phvul.002G319900	(M=1) PTHR32080:SF3 - CYSTEINE-RICH REPEAT SECRETORY PROTEIN 12-RELATED
Phvul.002G327800_1	Chr02	48584852..48587395	1.84	1.73	3.33	0.00894	0.03	1	Phvul.002G327800	(M=2) PTHR34056:SF1 - GENOMIC DNA, CHROMOSOME 3, P1 CLONE: MRC8
Phvul.003G030600_1	Chr03	2916335..2917513	62.82	-0.65	-1.57	0.00742	0.03	1	Phvul.003G030600
Phvul.003G038300_1	Chr03	complement(3882538..3887422)	15.92	0.63	1.55	0.0073	0.03	1	Phvul.003G038300	(M=2) PTHR33914:SF2 - 18S PRE-RIBOSOMAL ASSEMBLY PROTEIN GAR2-RELATED PROTEIN
Phvul.003G040800_2	Chr03	complement(4419522..4426742)	7.57	-0.64	-1.56	0.00678	0.03	1	Phvul.003G040800	(M=1) PTHR11054:SF2 - 6-PHOSPHOGLUCONOLACTONASE 1-RELATED
Phvul.003G049900_1	Chr03	complement(6024407..6028610)	3.53	1.18	2.26	0.00741	0.03	1	Phvul.003G049900	(M=1) PTHR10108//PTHR10108:SF859 - METHYLTRANSFERASE // SUBFAMILY NOT NAMED
Phvul.003G068900_1	Chr03	10180924..10185761	0.33	-1.97	-3.92	0.00788	0.03	1
Phvul.003G069800_1	Chr03	10335852..10339789	5.16	1.16	2.24	0.00948	0.03	1	Phvul.003G069800
Phvul.003G087300_1	Chr03	complement(15520171..15522929)	0.55	3.86	14.51	0.00827	0.03	1	Phvul.003G087300	(M=7) PTHR33144:SF3 - PLANT TRANSPOSASE (PTTA/EN/SPM FAMILY)
Phvul.003G094600_1	Chr03	complement(19496101..19497583)	0.93	-7.06	-133.72	0.00724	0.03	1
Phvul.003G108400_2	Chr03	complement(26906458..26912405)	0.23	-2.24	-4.74	0.00985	0.03	1
Phvul.003G115500_1	Chr03	28862947..28867151	6.22	-0.68	-1.6	0.00975	0.03	1	Phvul.003G115500	(M=2) PTHR13832:SF325 - PROTEIN PHOSPHATASE 2C 42-RELATED
Phvul.003G132600_1	Chr03	32328065..32328550	2.59	3	7.98	0.00977	0.03	1	Phvul.003G132600	(M=2) PTHR14155//PTHR14155:SF93 - RING FINGER DOMAIN-CONTAINING // SUBFAMILY NOT NAMED
Phvul.003G152800_2	Chr03	complement(35700014..35706391)	2.13	-0.93	-1.9	0.00942	0.03	1
Phvul.003G161600_2	Chr03	complement(36984946..36989328)	3.16	1.2	2.3	0.00918	0.03	1	Phvul.003G161600	(M=12) KOG0324 - Uncharacterized conserved protein
Phvul.003G162000_1	Chr03	37009434..37011853	2.67	1.32	2.5	0.0077	0.03	1	Phvul.003G162000
Phvul.003G173300_1	Chr03	complement(38424473..38426629)	2.03	-1.9	-3.73	0.00703	0.03	1	Phvul.003G173300	(M=2) PTHR31065:SF11 - PLATZ TRANSCRIPTION FACTOR FAMILY PROTEIN
Phvul.003G180100_1	Chr03	39177548..39180555	3	1.18	2.26	0.00797	0.03	1	Phvul.003G180100
Phvul.003G195900_1	Chr03	40859873..40866214	1.04	1.36	2.57	0.00739	0.03	1	Phvul.003G195900
Phvul.003G199800_1	Chr03	41301316..41303149	4.71	1.47	2.76	0.00684	0.03	1	Phvul.003G199800	(M=2) PTHR11615//PTHR11615:SF147 - NITRATE, FROMATE, IRON DEHYDROGENASE // SUBFAMILY NOT NAMED
Phvul.003G202100_1	Chr03	complement(41558405..41561287)	4.97	1.33	2.51	0.00767	0.03	1	Phvul.003G202100	(M=49) PF00560//PF08263//PF13855 - Leucine Rich Repeat (LRR_1) // Leucine rich repeat N-terminal domain (LRRNT_2) // Leucine rich repeat (LRR_8)
Phvul.003G209300_1	Chr03	42389713..42394577	57.04	-0.93	-1.91	0.00972	0.03	1	Phvul.003G209300	(M=2) K08818 - cell division cycle 2-like [EC:2.7.11.22] (CDC2L)
Phvul.003G213700_1	Chr03	complement(42930148..42937649)	3.57	0.89	1.85	0.00702	0.03	1	Phvul.003G213700	(M=3) K03364 - cell division cycle 20-like protein 1, cofactor of APC complex (CDH1)
Phvul.003G228500_1	Chr03	44841097..44846115	28.29	0.71	1.63	0.00712	0.03	1	Phvul.003G228500	(M=1) PTHR10108:SF922 - METHYLTRANSFERASE PMT14-RELATED
Phvul.003G235700_1	Chr03	45787671..45794410	2.5	0.95	1.93	0.00817	0.03	1	Phvul.003G235700	(M=1) PTHR32370:SF26 - BTB/POZ DOMAIN-CONTAINING PROTEIN NPY3-RELATED
Phvul.003G262700_1	Chr03	49020005..49024760	8.25	-0.6	-1.51	0.00822	0.03	1	Phvul.003G262700	(M=2) PTHR31161:SF6 - KINECTIN-RELATED PROTEIN
Phvul.003G285000_2	Chr03	complement(51117625..51122683)	8.82	-0.59	-1.51	0.00997	0.03	1	Phvul.003G285000	(M=2) K12493 - ADP-ribosylation factor GTPase-activating protein 2/3 (ARFGAP2_3)
Phvul.004G015800_1	Chr04	complement(1607417..1622763)	0.24	1.56	2.95	0.00989	0.03	1	Phvul.004G015800	(M=124) PTHR23155//PTHR23155:SF414 - LEUCINE-RICH REPEAT-CONTAINING PROTEIN // SUBFAMILY NOT NAMED
Phvul.004G025600_2	Chr04	2585130..2610296	0.13	-2.56	-5.9	0.00825	0.03	1	Phvul.004G025600	(M=2) 2.7.4.21 - Inositol-hexakisphosphate kinase / IP6K
Phvul.004G031700_2	Chr04	3532758..3544111	2.6	-0.91	-1.88	0.0097	0.03	1	Phvul.004G031700	(M=2) PTHR13018//PTHR13018:SF32 - PROBABLE MEMBRANE PROTEIN DUF221-RELATED // SUBFAMILY NOT NAMED
Phvul.004G040100_1	Chr04	complement(4501014..4502396)	1.03	-6.99	-126.73	0.00682	0.03	1
Phvul.004G062100_1	Chr04	complement(8312094..8318856)	0.1	-4.56	-23.61	0.00737	0.03	1	Phvul.004G062100
Phvul.004G075200_1	Chr04	12427658..12436268	3.22	0.77	1.71	0.00775	0.03	1	Phvul.004G075200	(M=1) PTHR12687:SF8 - NOC2P FAMILY PROTEIN
Phvul.004G147700_1	Chr04	42824900..42826825	4.63	1.25	2.39	0.00737	0.03	1	Phvul.004G147700	(M=9) KOG1840 - Kinesin light chain
Phvul.004G154700_1	Chr04	43649359..43650261	4.28	-1.84	-3.59	0.00698	0.03	1	Phvul.004G154700	(M=4) PF13947//PF14380 - Wall-associated receptor kinase galacturonan-binding (GUB_WAK_bind) // Wall-associated receptor kinase C-terminal (WAK_assoc)
Phvul.004G155900_1	Chr04	complement(43791913..43796358)	1.04	1.91	3.77	0.00814	0.03	1	Phvul.004G155900	(M=2) PTHR31713:SF15 - PROTEIN SAR DEFICIENT 1
Phvul.004G172800_2	Chr04	45358079..45359238	82.15	0.6	1.52	0.00871	0.03	1	Phvul.004G172800	(M=3) K02910 - large subunit ribosomal protein L31e (RP-L31e, RPL31)
Phvul.004G174500_2	Chr04	45487276..45491481	0.39	2.69	6.45	0.00933	0.03	1	Phvul.004G174500	(M=1) PTHR24361:SF336 - MITOGEN-ACTIVATED PROTEIN KINASE KINASE 6
Phvul.005G005800_3	Chr05	complement(452542..456735)	2.73	-1.1	-2.14	0.00907	0.03	1	Phvul.005G005800	(M=1) PTHR31221:SF10 - WRKY TRANSCRIPTION FACTOR 2-RELATED
Phvul.005G010200_1	Chr05	884552..888856	0.2	-5.13	-35.08	0.00689	0.03	1	Phvul.005G010200	(M=5) PTHR10366//PTHR10366:SF352 - NAD DEPENDENT EPIMERASE/DEHYDRATASE // SUBFAMILY NOT NAMED
Phvul.005G012400_1	Chr05	1050387..1055579	2.6	1.22	2.33	0.0075	0.03	1	Phvul.005G012400	(M=8) KOG2615 - Permease of the major facilitator superfamily
Phvul.005G012800_1	Chr05	complement(1076595..1082492)	5.62	-0.63	-1.55	0.00953	0.03	1	Phvul.005G012800	(M=10) PTHR15315 - RING FINGER PROTEIN 41, 151
Phvul.005G020700_1	Chr05	1787411..1790965	87.39	-0.97	-1.96	0.00891	0.03	1	Phvul.005G020700	(M=3) PTHR24089:SF316 - ADP,ATP CARRIER PROTEIN 1, MITOCHONDRIAL
Phvul.005G039100_1	Chr05	3774604..3782376	0.17	-7.09	-136.14	0.00734	0.03	1	Phvul.005G039100	(M=1) 3.2.1.119//3.2.1.21 - Beta-glucosidase / Gentobiase
Phvul.005G049600_1	Chr05	5749223..5757201	1.63	-0.93	-1.9	0.00798	0.03	1
Phvul.005G058500_1	Chr05	7840508..7842882	10.34	0.94	1.92	0.00673	0.03	1	Phvul.005G058500	(M=3) PTHR10209:SF122 - 1-AMINOCYCLOPROPANE-1-CARBOXYLATE OXIDASE HOMOLOG 10-RELATED
Phvul.005G067800_1	Chr05	10589974..10596299	1.31	1.23	2.35	0.00678	0.03	1	Phvul.005G067800	(M=1) PTHR11088:SF31 - TRNA DIMETHYLALLYLTRANSFERASE 9
Phvul.005G078200_1	Chr05	complement(16374017..16374741)	5.56	1.73	3.31	0.00791	0.03	1
Phvul.005G080200_1	Chr05	complement(18309095..18311322)	1.45	2.19	4.56	0.00926	0.03	1	Phvul.005G080200	(M=91) PF03106 - WRKY DNA -binding domain (WRKY)
Phvul.005G081000_1	Chr05	complement(18864633..18869461)	4.3	0.92	1.9	0.00803	0.03	1	Phvul.005G081000	(M=3) PTHR13833:SF46 - NHL DOMAIN-CONTAINING PROTEIN
Phvul.005G090300_1	Chr05	25977275..25978320	93.24	-0.62	-1.54	0.00774	0.03	1	Phvul.005G090300	(M=14) K11251 - histone H2A (H2A)
Phvul.005G096700_4	Chr05	complement(28707683..28710788)	4.36	-2.11	-4.3	0.00735	0.03	1
Phvul.005G115300_1	Chr05	33339177..33343486	8.78	0.73	1.65	0.00734	0.03	1	Phvul.005G115300	(M=5) PTHR11214:SF5 - BETA-1,3-GALACTOSYLTRANSFERASE 2-RELATED
Phvul.005G140600_1	Chr05	complement(36962529..36971582)	0.47	1.74	3.35	0.00695	0.03	1
Phvul.005G142500_1	Chr05	complement(37126210..37130351)	7.58	0.71	1.64	0.00738	0.03	1
Phvul.005G150500_1	Chr05	complement(37779031..37785622)	3.97	0.76	1.69	0.00795	0.03	1	Phvul.005G150500	(M=1) PTHR10871:SF4 - DNA TOPOISOMERASE 6 SUBUNIT B
Phvul.005G180700_1	Chr05	40258852..40263114	0.23	-2.68	-6.42	0.00799	0.03	1	Phvul.005G180700	(M=4) PTHR24093:SF355 - ATPASE 1, PLASMA MEMBRANE-TYPE-RELATED
Phvul.005G181600_1	Chr05	complement(40308424..40312332)	6.9	0.77	1.7	0.00675	0.03	1	Phvul.005G181600	(M=1) 1.1.1.85 - 3-isopropylmalate dehydrogenase / IMDH
Phvul.005G183900_1	Chr05	40451841..40454303	6.76	0.96	1.94	0.00887	0.03	1	Phvul.005G183900	(M=6) K17604 - zinc finger SWIM domain-containing protein 3 (ZSWIM3)
Phvul.006G004500_3	Chr06	1574065..1587458	0.1	-3.02	-8.12	0.007	0.03	1
Phvul.006G015900_2	Chr06	7648863..7653849	0.49	-7.34	-162.35	0.00892	0.03	1	Phvul.006G015900	(M=135) PF00646 - F-box domain (F-box)
Phvul.006G065400_2	Chr06	complement(18361943..18372783)	6.74	0.6	1.51	0.00978	0.03	1	Phvul.006G065400	(M=2) PTHR23076:SF70 - ATP-DEPENDENT ZINC METALLOPROTEASE FTSH 7, CHLOROPLASTIC-RELATED
Phvul.006G075200_1	Chr06	19426705..19428874	3.55	1.32	2.5	0.00962	0.03	1	Phvul.006G075200	(M=197) PF01535//PF13041 - PPR repeat (PPR) // PPR repeat family (PPR_2)
Phvul.006G089300_2	Chr06	complement(20792520..20797274)	1.59	1.42	2.67	0.00681	0.03	1
Phvul.006G103200_1	Chr06	complement(21966171..21969622)	2.72	-0.88	-1.84	0.00859	0.03	1
Phvul.006G116900_1	Chr06	complement(23195811..23196264)	1314.23	-1.09	-2.13	0.00722	0.03	1	Phvul.006G116900
Phvul.006G122600_2	Chr06	complement(23792853..23800820)	17.54	0.66	1.58	0.00717	0.03	1
Phvul.006G151900_1	Chr06	complement(26496822..26498187)	7.58	-0.93	-1.91	0.00893	0.03	1	Phvul.006G151900
Phvul.006G156400_1	Chr06	complement(26937604..26939671)	1.19	-1.88	-3.68	0.00673	0.03	1	Phvul.006G156400	(M=2) 1.10.3.2//1.10.3.3 - Laccase / Urishiol oxidase // L-ascorbate oxidase / Ascorbase
Phvul.006G160000_1	Chr06	27205889..27206704	1	-3.39	-10.5	0.00739	0.03	1	Phvul.006G160000
Phvul.006G168300_1	Chr06	27963133..27967565	24.52	-0.65	-1.56	0.00893	0.03	1	Phvul.006G168300	(M=8) 2.1.2.1 - Glycine hydroxymethyltransferase / Threonine aldolase
Phvul.006G182200_1	Chr06	29153023..29157325	1.46	-1.1	-2.15	0.00672	0.03	1	Phvul.006G182200	(M=1) K03024 - DNA-directed RNA polymerase III subunit RPC7 (RPC7, POLR3G)
Phvul.006G194000_1	Chr06	complement(30094642..30095438)	2.27	2.49	5.64	0.00902	0.03	1	Phvul.006G194000	(M=2) PTHR10891//PTHR10891:SF585 - EF-HAND CALCIUM-BINDING DOMAIN CONTAINING PROTEIN // SUBFAMILY NOT NAMED
Phvul.006G194400_1	Chr06	30123412..30124325	5.01	1.82	3.54	0.00934	0.03	1	Phvul.006G194400	(M=1) PTHR31852:SF5 - GB
Phvul.006G200300_6	Chr06	complement(30493452..30502102)	0.21	-2.41	-5.32	0.00797	0.03	1
Phvul.007G018700_1	Chr07	1283862..1286857	0.48	-2.86	-7.24	0.0091	0.03	1	Phvul.007G018700	(M=1) 1.14.13.113 - FAD-dependent urate hydroxylase / Urate hydroxylase
Phvul.007G022700_1	Chr07	1569538..1571264	11.32	-0.79	-1.73	0.00869	0.03	1	Phvul.007G022700
Phvul.007G032400_1	Chr07	2525285..2531271	3.48	-0.74	-1.67	0.00881	0.03	1	Phvul.007G032400	(M=1) K11374 - elongator complex protein 2 (ELP2)
Phvul.007G033100_2	Chr07	2610316..2616266	10.67	0.91	1.88	0.00795	0.03	1	Phvul.007G033100
Phvul.007G072000_1	Chr07	6580004..6585184	5.59	0.78	1.72	0.01	0.03	1	Phvul.007G072000
Phvul.007G082200_1	Chr07	complement(8105716..8106433)	4.9	-1.47	-2.77	0.00713	0.03	1	Phvul.007G082200
Phvul.007G085700_1	Chr07	8532771..8539638	7.23	-0.63	-1.54	0.00675	0.03	1	Phvul.007G085700	(M=1) K14407 - cleavage stimulation factor subunit 2 (CSTF2, RNA15)
Phvul.007G089900_1	Chr07	complement(9122260..9125355)	5.12	0.96	1.94	0.0075	0.03	1	Phvul.007G089900	(M=1) PTHR13068:SF26 - MITOCHONDRIAL TRANSCRIPTION TERMINATION FACTOR FAMILY PROTEIN
Phvul.007G093900_1	Chr07	complement(9600663..9610275)	4.28	0.84	1.79	0.00693	0.03	1	Phvul.007G093900	(M=1) PTHR10566:SF44 - ATH SUBFAMILY PROTEIN ATH8
Phvul.007G095400_1	Chr07	complement(9951586..9957891)	0.12	-3.17	-8.98	0.00895	0.03	1	Phvul.007G095400	(M=3) PTHR12136:SF41 - PLECKSTRIN HOMOLOGY (PH) AND LIPID-BINDING START DOMAIN-CONTAINING PROTEIN
Phvul.007G099100_1	Chr07	complement(10588199..10591587)	3.75	1.03	2.04	0.00851	0.03	1	Phvul.007G099100	(M=2) PTHR21146 - MEF2B PROTEIN
Phvul.007G108800_1	Chr07	13554177..13558424	13.78	-0.62	-1.54	0.00886	0.03	1	Phvul.007G108800	(M=1) PTHR11913:SF20 - ACTIN-DEPOLYMERIZING FACTOR 6
Phvul.007G114100_2	Chr07	15455301..15460437	18.38	-0.59	-1.5	0.00851	0.03	1	Phvul.007G114100	(M=1) PTHR15856//PTHR15856:SF29 - PHD FINGER PROTEIN 20-RELATED // SUBFAMILY NOT NAMED
Phvul.007G121100_1	Chr07	complement(21226440..21228185)	3.19	-1.21	-2.32	0.00725	0.03	1
Phvul.007G162800_2	Chr07	39221146..39227566	1.72	3.28	9.72	0.00908	0.03	1	Phvul.007G162800	(M=2) PTHR12802:SF52 - PROTEIN REVEILLE 4-RELATED
Phvul.007G164600_1	Chr07	39420735..39425478	6.15	-0.77	-1.7	0.00674	0.03	1	Phvul.007G164600	(M=2) K07252 - dolichyldiphosphatase (E3.6.1.43)
Phvul.007G181000_1	Chr07	complement(41766328..41768643)	6.63	-0.83	-1.78	0.00877	0.03	1	Phvul.007G181000	(M=24) PTHR22937 - RING FINGER CONTAINING PROTEIN
Phvul.007G188500_1	Chr07	complement(42469409..42473447)	10.15	0.75	1.68	0.0087	0.03	1	Phvul.007G188500	(M=2) PTHR31358:SF4 - PROTEIN WAVE-DAMPENED 2-RELATED
Phvul.007G198300_4	Chr07	complement(43788370..43792820)	3.21	-0.93	-1.91	0.00913	0.03	1
Phvul.007G223500_1	Chr07	complement(46296278..46305489)	4.89	-0.63	-1.55	0.00721	0.03	1	Phvul.007G223500	(M=3) K14510 - serine/threonine-protein kinase CTR1 (CTR1)
Phvul.007G231200_1	Chr07	47101309..47103510	64.5	0.65	1.57	0.00785	0.03	1	Phvul.007G231200	(M=3) K02985 - small subunit ribosomal protein S3e (RP-S3e, RPS3)
Phvul.007G257600_1	Chr07	49567929..49570678	3.44	1.11	2.15	0.0092	0.03	1	Phvul.007G257600	(M=2) PTHR10024:SF236 - ANTHRANILATE PHOSPHORIBOSYLTRANSFERASE-LIKE PROTEIN
Phvul.007G261400_1	Chr07	complement(49962647..49980716)	3.28	0.61	1.53	0.00795	0.03	1	Phvul.007G261400	(M=2) PTHR24115:SF70 - KINESIN-RELATED PROTEIN 11
Phvul.008G019700_1	Chr08	complement(1715886..1718934)	4.64	-0.9	-1.87	0.00941	0.03	1	Phvul.008G019700	(M=1) PTHR23091//PTHR23091:SF261 - N-TERMINAL ACETYLTRANSFERASE // SUBFAMILY NOT NAMED
Phvul.008G022800_1	Chr08	1954195..1956881	2.06	-1.34	-2.52	0.00965	0.03	1	Phvul.008G022800	(M=4) PTHR31319:SF10 - ZINC FINGER PROTEIN CONSTANS-RELATED
Phvul.008G037200_1	Chr08	complement(3109199..3113329)	0.96	1.53	2.88	0.00982	0.03	1	Phvul.008G037200	(M=1) 2.7.7.63 - Lipoate--protein ligase / LPL
Phvul.008G041900_1	Chr08	3623293..3627404	1.34	2.15	4.45	0.00825	0.03	1	Phvul.008G041900	(M=252) PF00076 - RNA recognition motif. (a.k.a. RRM, RBD, or RNP domain) (RRM_1)
Phvul.008G042000_1	Chr08	complement(3630054..3632008)	2.73	-1.5	-2.82	0.00731	0.03	1	Phvul.008G042000	(M=3) PTHR10168//PTHR10168:SF110 - GLUTAREDOXIN // SUBFAMILY NOT NAMED
Phvul.008G048800_2	Chr08	complement(4294515..4299277)	11.38	0.82	1.77	0.00672	0.03	1	Phvul.008G048800	(M=4) KOG2401 - Predicted MutS-related protein involved in mismatch repair
Phvul.008G080300_1	Chr08	complement(7703358..7709158)	0.98	2.05	4.15	0.00975	0.03	1	Phvul.008G080300	(M=1) 2.5.1.39 - 4-hydroxybenzoate polyprenyltransferase / 4-hydroxybenzoate nonaprenyltransferase
Phvul.008G081400_1	Chr08	complement(7811408..7816630)	18.76	-0.63	-1.54	0.00959	0.03	1	Phvul.008G081400	(M=3) K04688 - p70 ribosomal S6 kinase (RPS6KB)
Phvul.008G105800_1	Chr08	complement(12079320..12079925)	2.33	3.29	9.8	0.00837	0.03	1	Phvul.008G105800
Phvul.008G138400_1	Chr08	22822455..22823283	17.78	0.97	1.96	0.00728	0.03	1	Phvul.008G138400
Phvul.008G170100_2	Chr08	44385577..44388615	8.28	0.97	1.96	0.0087	0.03	1	Phvul.008G170100	(M=1) PF01344//PF12937 - Kelch motif (Kelch_1) // F-box-like (F-box-like)
Phvul.008G174500_1	Chr08	complement(45964362..45964953)	57.2	0.71	1.64	0.008	0.03	1	Phvul.008G174500	(M=3) K02880 - large subunit ribosomal protein L17e (RP-L17e, RPL17)
Phvul.008G185100_1	Chr08	complement(48784310..48787819)	0.78	2.6	6.05	0.00864	0.03	1	Phvul.008G185100	(M=3) K02492 - glutamyl-tRNA reductase (hemA)
Phvul.008G185400_1	Chr08	48884848..48891709	1.37	1.18	2.26	0.00915	0.03	1	Phvul.008G185400	(M=3) PTHR32467:SF18 - FLORAL HOMEOTIC PROTEIN APETALA 2
Phvul.008G187700_1	Chr08	complement(49154592..49159224)	0.32	-2.15	-4.45	0.00823	0.03	1	Phvul.008G187700	(M=2) KOG4696 - Uncharacterized conserved protein
Phvul.008G225900_1	Chr08	complement(53901332..53904380)	5.92	1	2	0.00882	0.03	1	Phvul.008G225900
Phvul.008G235400_1	Chr08	complement(54937350..54947279)	3.29	-0.72	-1.65	0.00766	0.03	1	Phvul.008G235400	(M=2) KOG4467 - Uncharacterized conserved protein
Phvul.008G249100_1	Chr08	56397459..56398768	5.35	1.27	2.41	0.00774	0.03	1	Phvul.008G249100	(M=2) PTHR31301:SF2 - LOB DOMAIN-CONTAINING PROTEIN 15
Phvul.008G256400_1	Chr08	56961228..56964243	8.64	-0.71	-1.63	0.00986	0.03	1	Phvul.008G256400	(M=1) K15113 - solute carrier family 25 (mitochondrial iron transporter), member 28/37 (SLC25A28_37, MFRN)
Phvul.008G257800_1	Chr08	complement(57044785..57047583)	16.26	-0.68	-1.6	0.00721	0.03	1	Phvul.008G257800	(M=4) PTHR10366:SF369 - CINNAMOYL-COA REDUCTASE-LIKE PROTEIN
Phvul.008G261400_1	Chr08	complement(57403987..57408058)	4.81	-0.79	-1.73	0.00873	0.03	1	Phvul.008G261400	(M=1) PTHR10584//PTHR10584:SF130 - SUGAR KINASE // SUBFAMILY NOT NAMED
Phvul.008G264100_1	Chr08	complement(57594597..57600892)	3.74	-0.68	-1.61	0.0083	0.03	1	Phvul.008G264100	(M=4) PTHR23257:SF378 - INTEGRIN-LINKED PROTEIN KINASE FAMILY PROTEIN-RELATED
Phvul.008G269000_1	Chr08	57948895..57951436	19.94	-0.69	-1.61	0.00702	0.03	1	Phvul.008G269000	(M=2) K12845 - U4/U6 small nuclear ribonucleoprotein SNU13 (SNU13, NHP2L)
Phvul.008G278400_1	Chr08	58581933..58584868	11.69	0.88	1.84	0.00868	0.03	1	Phvul.008G278400	(M=1) PTHR11003//PTHR11003:SF135 - POTASSIUM CHANNEL, SUBFAMILY K // SUBFAMILY NOT NAMED
Phvul.008G282600_1	Chr08	58841139..58845421	1.47	-1.74	-3.34	0.00864	0.03	1	Phvul.008G282600	(M=1) PTHR31268:SF4 - GALACTINOL--SUCROSE GALACTOSYLTRANSFERASE 1-RELATED
Phvul.008G283200_1	Chr08	58884968..58891838	2.6	-0.76	-1.69	0.00829	0.03	1	Phvul.008G283200	(M=2) PTHR10625:SF124 - HISTONE DEACETYLASE 9
Phvul.008G283500_1	Chr08	complement(58900069..58906542)	2.04	-0.92	-1.89	0.00697	0.03	1	Phvul.008G283500	(M=2) PTHR15651:SF7 - ARMADILLO REPEAT-CONTAINING PROTEIN 8
Phvul.008G292800_1	Chr08	59605970..59614619	1.59	0.97	1.96	0.00853	0.03	1	Phvul.008G292800	(M=1) PTHR10231:SF43 - CMP-SIALIC ACID TRANSPORTER
Phvul.009G040900_1	Chr09	8174076..8193004	0.27	4.4	21.18	0.0072	0.03	1	Phvul.009G040900	(M=1) PTHR12197:SF173 - CARBOXYLATE CLAMP-TETRATRICOPEPTIDE REPEAT PROTEIN
Phvul.009G041000_1	Chr09	complement(8193751..8201683)	2.69	0.98	1.98	0.00711	0.03	1	Phvul.009G041000	(M=1) PTHR31008//PTHR31008:SF5 - COP1-INTERACTING PROTEIN-RELATED // SUBFAMILY NOT NAMED
Phvul.009G043500_1	Chr09	complement(8476077..8484071)	3.44	0.92	1.89	0.00884	0.03	1	Phvul.009G043500	(M=1) K15437 - aminoacyl tRNA synthase complex-interacting multifunctional protein 1 (AIMP1, ARC1)
Phvul.009G044600_1	Chr09	complement(8637184..8642820)	4.4	0.98	1.98	0.00701	0.03	1	Phvul.009G044600	(M=2) PTHR10209:SF111 - DOWNY MILDEW RESISTANCE 6 PROTEIN / OXIDOREDUCTASE
Phvul.009G071900_2	Chr09	complement(12006790..12008659)	0.37	-3.87	-14.67	0.00833	0.03	1	Phvul.009G071900	(M=2) PF15811 - Small VCP/p97-interacting protein (SVIP)
Phvul.009G085400_1	Chr09	complement(13490293..13493356)	0.34	-2.68	-6.42	0.0085	0.03	1	Phvul.009G085400	(M=2) PTHR13832:SF352 - PROTEIN PHOSPHATASE 2C 59-RELATED
Phvul.009G099900_2	Chr09	15216636..15226686	1.64	0.93	1.9	0.00742	0.03	1	Phvul.009G099900	(M=1) K02516 - protein arginine N-methyltransferase 5 (PRMT5, HSL7)
Phvul.009G132400_1	Chr09	complement(19502469..19504684)	92.85	0.78	1.72	0.00704	0.03	1	Phvul.009G132400
Phvul.009G140200_1	Chr09	20567690..20575913	1.5	-0.9	-1.87	0.00996	0.03	1	Phvul.009G140200
Phvul.009G148400_1	Chr09	21710289..21713602	3.43	1.07	2.1	0.00869	0.03	1	Phvul.009G149700	(M=1) PTHR31741:SF15 - O-FUCOSYLTRANSFERASE FAMILY PROTEIN
Phvul.009G178200_1	Chr09	26060303..26077217	0.98	0.91	1.87	0.00934	0.03	1	Phvul.009G178200	(M=3) 2.7.1.33 - Pantothenate kinase / Pantothenic acid kinase
Phvul.009G178200_2	Chr09	26060303..26077217	0.9	0.89	1.86	0.0083	0.03	1
Phvul.009G181000_3	Chr09	26665735..26671982	0.56	7.17	144.07	0.01	0.03	1	Phvul.009G181000	(M=2) PTHR11119:SF48 - NUCLEOBASE-ASCORBATE TRANSPORTER 5-RELATED
Phvul.009G223100_1	Chr09	33041252..33042347	1.22	-2.39	-5.25	0.00685	0.03	1	Phvul.009G223100	(M=2) K10663 - E3 ubiquitin-protein ligase ATL4 [EC:6.3.2.19] (ATL4)
Phvul.009G251400_1	Chr09	36427734..36429041	1.44	-2.1	-4.28	0.0077	0.03	1
Phvul.009G255000_3	Chr09	36793171..36809465	1.74	-1.33	-2.51	0.00897	0.03	1
Phvul.009G255800_1	Chr09	36865907..36866938	1.2	2.74	6.67	0.00761	0.03	1	Phvul.009G255800
Phvul.009G261500_1	Chr09	37338364..37339284	1.15	-3.16	-8.93	0.00821	0.03	1	Phvul.009G261500
Phvul.010G024200_1	Chr10	complement(3553137..3556750)	6.43	0.92	1.9	0.00848	0.03	1	Phvul.010G024200	(M=5) KOG0531 - Protein phosphatase 1, regulatory subunit, and related proteins
Phvul.010G025100_1	Chr10	complement(3728084..3733013)	0.35	-2.28	-4.87	0.00958	0.03	1	Phvul.010G025100	(M=22) PTHR23155//PTHR23155:SF554 - LEUCINE-RICH REPEAT-CONTAINING PROTEIN // SUBFAMILY NOT NAMED
Phvul.010G027800_2	Chr10	complement(4073759..4078412)	1.59	1.4	2.64	0.00912	0.03	1
Phvul.010G033800_1	Chr10	4976870..4979228	7.62	0.94	1.92	0.00948	0.03	1
Phvul.010G036300_1	Chr10	5367851..5371049	3.83	-0.98	-1.97	0.00786	0.03	1	Phvul.010G036300	(M=1) K17888 - ubiquitin-like-conjugating enzyme ATG10, animal type (ATG10L, ATG10)
Phvul.010G062600_1	Chr10	complement(11262488..11264195)	14.87	2.57	5.94	0.00869	0.03	1	Phvul.010G062600	(M=3) PTHR11615//PTHR11615:SF144 - NITRATE, FROMATE, IRON DEHYDROGENASE // SUBFAMILY NOT NAMED
Phvul.010G062800_1	Chr10	complement(11282316..11284105)	1.59	2.99	7.95	0.00732	0.03	1	Phvul.010G062800	(M=3) PTHR11615//PTHR11615:SF144 - NITRATE, FROMATE, IRON DEHYDROGENASE // SUBFAMILY NOT NAMED
Phvul.010G083400_1	Chr10	complement(31160694..31162112)	7.34	1.75	3.36	0.00885	0.03	1	Phvul.010G083400	(M=8) PF07279 - Protein of unknown function (DUF1442) (DUF1442)
Phvul.010G084800_2	Chr10	31629116..31632698	4.42	-0.75	-1.68	0.00914	0.03	1
Phvul.010G089900_1	Chr10	complement(33433263..33433949)	7.52	1.5	2.83	0.00847	0.03	1	Phvul.010G089900	(M=9) PTHR32246:SF20 - BON1-ASSOCIATED PROTEIN 1-RELATED
Phvul.010G094300_1	Chr10	complement(34612882..34613858)	2.95	-7.56	-188.73	0.00841	0.03	1	Phvul.010G094300	(M=8) PF05347 - Complex 1 protein (LYR family) (Complex1_LYR)
Phvul.010G104400_1	Chr10	36306168..36307122	2.36	3.16	8.94	0.00732	0.03	1	Phvul.010G104400	(M=16) PTHR33103:SF4 - EMB
Phvul.010G108300_1	Chr10	36940301..36941820	155.52	-0.94	-1.92	0.00714	0.03	1	Phvul.010G108300	(M=2) K03236 - translation initiation factor 1A (EIF1A)
Phvul.010G114000_1	Chr10	37922325..37926533	2.47	1.31	2.48	0.00702	0.03	1	Phvul.010G114000	(M=1) PTHR31846:SF9 - CRS2-ASSOCIATED FACTOR 1, MITOCHONDRIAL
Phvul.010G118100_2	Chr10	complement(38598296..38602624)	7.73	-0.73	-1.66	0.00671	0.03	1
Phvul.010G119900_3	Chr10	38894701..38899462	8.42	0.78	1.72	0.00684	0.03	1
Phvul.010G124800_1	Chr10	39483587..39488736	0.68	1.69	3.23	0.00697	0.03	1	Phvul.010G124800	(M=3) PTHR22835:SF262 - GDSL ESTERASE/LIPASE 5-RELATED
Phvul.010G145900_1	Chr10	complement(41707623..41713365)	10.22	-0.61	-1.53	0.00724	0.03	1	Phvul.010G145900	(M=1) PTHR11909//PTHR11909:SF169 - CASEIN KINASE-RELATED // SUBFAMILY NOT NAMED
Phvul.010G156600_1	Chr10	42501791..42505542	28.27	-0.65	-1.57	0.00891	0.03	1	Phvul.010G156600	(M=4) PF02845 - CUE domain (CUE)
Phvul.010G161800_1	Chr10	complement(42964054..42967401)	0.19	-3.77	-13.64	0.00846	0.03	1	Phvul.010G161800	(M=1) PTHR10217:SF489 - CYCLIC NUCLEOTIDE-GATED ION CHANNEL 7-RELATED
Phvul.011G012700_1	Chr11	complement(981432..986567)	27.72	-0.68	-1.6	0.00895	0.03	1	Phvul.011G012700	(M=1) PTHR21736:SF23 - PROTEIN OBERON 4
Phvul.011G017000_3	Chr11	complement(1334195..1337318)	1.36	1.58	2.99	0.00882	0.03	1	Phvul.011G017000
Phvul.011G038900_1	Chr11	3376440..3378947	2.51	1.43	2.69	0.00678	0.03	1	Phvul.011G038900	(M=25) PF00643 - B-box zinc finger (zf-B_box)
Phvul.011G045200_1	Chr11	complement(3892629..3898089)	7.15	0.7	1.62	0.00974	0.03	1	Phvul.011G045200	(M=1) PTHR11538:SF40 - PHENYLALANINE--TRNA LIGASE ALPHA SUBUNIT
Phvul.011G050100_4	Chr11	complement(4287250..4291273)	1.82	1.55	2.92	0.0081	0.03	1
Phvul.011G052900_1	Chr11	4494819..4499481	1.67	1.21	2.31	0.01	0.03	1	Phvul.011G052900	(M=7) PF06075 - Plant protein of unknown function (DUF936) (DUF936)
Phvul.011G060900_1	Chr11	complement(5285229..5285837)	3.18	-1.93	-3.8	0.00815	0.03	1	Phvul.011G060900
Phvul.011G061600_1	Chr11	complement(5347629..5350679)	3.34	-0.97	-1.96	0.00696	0.03	1	Phvul.011G061600	(M=1) PTHR14194:SF38 - PROTEIN PLASTID TRANSCRIPTIONALLY ACTIVE 16
Phvul.011G070600_1	Chr11	complement(6194542..6198381)	2	-1.03	-2.04	0.00814	0.03	1	Phvul.011G070600	(M=3) K12129 - pseudo-response regulator 7 (PRR7)
Phvul.011G086300_1	Chr11	8317269..8322335	5.28	0.8	1.74	0.00829	0.03	1	Phvul.011G086300	(M=1) PTHR10003:SF34 - SUPEROXIDE DISMUTASE [CU-ZN] 2, CHLOROPLASTIC
Phvul.011G102900_1	Chr11	11572330..11572952	1.19	-3.17	-8.98	0.00758	0.03	1	Phvul.011G102900
Phvul.011G108900_2	Chr11	13281717..13285289	21.32	-0.6	-1.52	0.00702	0.03	1	Phvul.011G108900	(M=3) PTHR24365:SF368 - OUTER ARM DYNEIN LIGHT CHAIN 1 PROTEIN
Phvul.011G152300_3	Chr11	39921004..39924543	0.39	-2.18	-4.52	0.00929	0.03	1	Phvul.011G152300	(M=7) PTHR27002:SF129 - INACTIVE G-TYPE LECTIN S-RECEPTOR-LIKE SERINE/THREONINE-PROTEIN KINASE SRK-RELATED
Phvul.011G160400_1	Chr11	complement(42197436..42199889)	0.29	-3.88	-14.67	0.00833	0.03	1	Phvul.011G160400	(M=2) PTHR31744:SF22 - PROTEIN CUP-SHAPED COTYLEDON 1-RELATED
Phvul.011G179100_1	Chr11	45416247..45423677	1.15	1.16	2.24	0.00896	0.03	1	Phvul.011G179100	(M=1) 2.1.1.191 - 23S rRNA (cytosine(1962)-C(5))-methyltransferase / rRNA large subunit methyltransferase I
Phvul.011G182100_1	Chr11	45866486..45868955	33.02	0.68	1.6	0.00747	0.03	1
Phvul.011G214600_1	Chr11	49964336..49968949	2.91	0.95	1.93	0.00852	0.03	1	Phvul.011G214600	(M=1) PTHR13789//PTHR13789:SF227 - MONOOXYGENASE // SUBFAMILY NOT NAMED
Phvul.L003600_1	scaffold_40	27327..28343	6.12	1.59	3.01	0.00969	0.03	1
Phvul.001G013500_2	Chr01	1149909..1153823	1.14	1.41	2.66	0.01	0.04	1	Phvul.001G013500	(M=1) PTHR16517:SF41 - TUBBY-LIKE F-BOX PROTEIN 6
Phvul.001G016400_1	Chr01	1370104..1372503	0.51	-2.31	-4.96	0.01	0.04	1	Phvul.001G016400	(M=5) KOG2966 - Uncharacterized conserved protein
Phvul.001G043000_1	Chr01	complement(4453481..4456137)	1.81	1.73	3.32	0.01	0.04	1	Phvul.001G043000	(M=95) KOG0472 - Leucine-rich repeat protein
Phvul.001G049700_1	Chr01	5501998..5506686	11.94	0.68	1.61	0.01	0.04	1	Phvul.001G049700	(M=1) K06990 - uncharacterized protein (K06990)
Phvul.001G055900_1	Chr01	6569123..6575710	3.54	-0.66	-1.58	0.01	0.04	1	Phvul.001G055900	(M=2) PTHR13793//PTHR13793:SF94 - PHD FINGER PROTEINS // SUBFAMILY NOT NAMED
Phvul.001G062700_1	Chr01	7738312..7742569	4.8	-0.73	-1.66	0.01	0.04	1	Phvul.001G062700	(M=1) PTHR22957:SF312 - RABGAP/TBC DOMAIN-CONTAINING PROTEIN
Phvul.001G120200_2	Chr01	complement(33857620..33861626)	1.57	-1.46	-2.76	0.01	0.04	1	Phvul.001G120200	(M=2) PTHR15141:SF40 - MEDIATOR OF RNA POLYMERASE II TRANSCRIPTION SUBUNIT 26A-RELATED
Phvul.001G139200_1	Chr01	38759534..38763001	20.06	0.66	1.58	0.01	0.04	1	Phvul.001G139200	(M=4) PTHR24298:SF125 - CYTOCHROME P450, FAMILY 712, SUBFAMILY A, POLYPEPTIDE 1
Phvul.001G141900_2	Chr01	39106940..39110116	3.66	-0.86	-1.82	0.01	0.04	1	Phvul.001G141900	(M=2) PTHR10288:SF5 - ZINC FINGER CCCH DOMAIN-CONTAINING PROTEIN 36-RELATED
Phvul.001G163200_3	Chr01	complement(42411752..42421489)	0.3	3.28	9.71	0.01	0.04	1	Phvul.001G163200	(M=1) PTHR11440:SF7 - PHOSPHOLIPID--STEROL O-ACYLTRANSFERASE
Phvul.001G174800_1	Chr01	43813885..43817807	1.58	-1.23	-2.35	0.01	0.04	1	Phvul.001G174800
Phvul.001G190000_1	Chr01	complement(45612640..45618805)	9.19	0.59	1.5	0.01	0.04	1	Phvul.001G190000	(M=1) PTHR19920 - WD40 PROTEIN CIAO1
Phvul.001G197400_1	Chr01	46364685..46370330	1.02	2.53	5.78	0.01	0.04	1	Phvul.001G197400	(M=2) PTHR34560:SF1 - POLYKETIDE CYCLASE/DEHYDRASE AND LIPID TRANSPORT SUPERFAMILY PROTEIN
Phvul.001G199300_1	Chr01	46517736..46520617	2.15	-1.29	-2.44	0.01	0.04	1	Phvul.001G199300	(M=1) PTHR22950:SF282 - AROMATIC AND NEUTRAL TRANSPORTER 1
Phvul.001G207900_1	Chr01	47205856..47206580	6.26	-1.31	-2.47	0.01	0.04	1	Phvul.001G207900	(M=6) PTHR33509:SF5 - LATE EMBRYOGENESIS ABUNDANT 3 (LEA3) FAMILY PROTEIN
Phvul.001G223200_1	Chr01	complement(48533848..48536997)	14.91	0.69	1.61	0.01	0.04	1	Phvul.001G223200	(M=2) 3.4.19.3 - Pyroglutamyl-peptidase I / Pyrrolidone-carboxylate peptidase
Phvul.001G236400_2	Chr01	49676874..49683627	7.79	-0.75	-1.69	0.01	0.04	1	Phvul.001G236400	(M=12) K10523 - speckle-type POZ protein (SPOP)
Phvul.001G244500_1	Chr01	50385367..50387821	0.54	-2.45	-5.48	0.01	0.04	1	Phvul.001G244500	(M=3) PTHR12565//PTHR12565:SF181 - STEROL REGULATORY ELEMENT-BINDING PROTEIN // SUBFAMILY NOT NAMED
Phvul.001G247900_1	Chr01	complement(50646202..50649977)	9.11	-0.66	-1.58	0.01	0.04	1	Phvul.001G247900	(M=3) K15296 - alpha-soluble NSF attachment protein (NAPA, SNAPA, SEC17)
Phvul.001G266300_1	Chr01	51913229..51915272	16.24	0.69	1.61	0.01	0.04	1	Phvul.001G266300	(M=2) PTHR10015:SF157 - HEAT STRESS TRANSCRIPTION FACTOR A-5
Phvul.001G267600_4	Chr01	complement(51990109..51995766)	1.07	-1.07	-2.1	0.01	0.04	1	Phvul.001G267600	(M=2) PTHR22957//PTHR22957:SF329 - TBC1 DOMAIN FAMILY MEMBER GTPASE-ACTIVATING PROTEIN // SUBFAMILY NOT NAMED
Phvul.002G011900_1	Chr02	1334342..1336247	0.66	2.98	7.88	0.01	0.04	1	Phvul.002G011900	(M=1) PTHR32227:SF98 - GB
Phvul.002G018800_1	Chr02	complement(2058550..2059776)	11.16	1.2	2.3	0.01	0.04	1	Phvul.002G018800
Phvul.002G023900_1	Chr02	2518313..2521217	2.44	1.27	2.41	0.01	0.04	1	Phvul.002G023900	(M=37) PF03000 - NPH3 family (NPH3)
Phvul.002G023900_2	Chr02	2518313..2521217	2.91	1.35	2.55	0.01	0.04	1
Phvul.002G042200_1	Chr02	4010049..4011178	3.37	-1.34	-2.53	0.01	0.04	1	Phvul.002G042200	(M=8) PF01918 - Alba (Alba)
Phvul.002G051300_1	Chr02	complement(4742807..4744245)	0.98	-2.6	-6.08	0.01	0.04	1	Phvul.002G051300
Phvul.002G051800_1	Chr02	complement(4774424..4776886)	5.38	-0.91	-1.88	0.01	0.04	1	Phvul.002G051800	(M=1) PTHR30544//PTHR30544:SF2 - 23S RRNA METHYLTRANSFERASE // SUBFAMILY NOT NAMED
Phvul.002G060400_1	Chr02	complement(6518115..6520534)	9.03	0.88	1.83	0.01	0.04	1	Phvul.002G064100	(M=3) PTHR11850//PTHR11850:SF101 - HOMEOBOX PROTEIN TRANSCRIPTION FACTORS // SUBFAMILY NOT NAMED
Phvul.002G069500_1	Chr02	8895538..8898556	1.71	1.55	2.92	0.01	0.04	1	Phvul.002G069500	(M=46) PF01535//PF13041//PF13812 - PPR repeat (PPR) // PPR repeat family (PPR_2) // Pentatricopeptide repeat domain (PPR_3)
Phvul.002G073900_1	Chr02	complement(10618580..10620692)	0.78	2.94	7.67	0.01	0.04	1	Phvul.002G073900	(M=6) PTHR32285:SF57 - PROTEIN ALTERED XYLOGLUCAN 4
Phvul.002G080100_1	Chr02	12035839..12036834	2.71	1.73	3.32	0.01	0.04	1	Phvul.002G080100	(M=2) PTHR11260:SF193 - GLUTATHIONE S-TRANSFERASE U11-RELATED
Phvul.002G082700_1	Chr02	12619609..12627787	1.34	-0.87	-1.82	0.01	0.04	1	Phvul.002G082700	(M=6) PTHR31086:SF20 - ALUMINUM-ACTIVATED MALATE TRANSPORTER 4-RELATED
Phvul.002G088900_3	Chr02	14658035..14664897	0.68	1.71	3.26	0.01	0.04	1	Phvul.002G088900	(M=2) PTHR10641:SF461 - MYB-RELATED PROTEIN B
Phvul.002G099100_1	Chr02	complement(19299773..19312702)	2.16	0.79	1.73	0.01	0.04	1	Phvul.002G099100	(M=1) PTHR21426:SF2 - EXOCYST COMPLEX COMPONENT EXO84C
Phvul.002G099400_1	Chr02	19490310..19495223	19.27	0.61	1.52	0.01	0.04	1	Phvul.002G099400	(M=1) PTHR21136//PTHR21136:SF100 - SNARE PROTEINS // SUBFAMILY NOT NAMED
Phvul.002G100200_1	Chr02	complement(19720656..19724879)	0.24	3.75	13.48	0.01	0.04	1	Phvul.002G100200
Phvul.002G100200_2	Chr02	complement(19720656..19724879)	0.29	3.75	13.49	0.01	0.04	1
Phvul.002G100200_4	Chr02	complement(19720656..19724879)	0.42	2.59	6.02	0.01	0.04	1
Phvul.002G112100_1	Chr02	complement(22859492..22860745)	12.76	-0.8	-1.74	0.01	0.04	1	Phvul.002G112100	(M=2) PTHR27000:SF169 - LEUCINE-RICH REPEAT-CONTAINING PROTEIN
Phvul.002G117500_3	Chr02	23799724..23804616	0.49	-7.3	-157.78	0.01	0.04	1	Phvul.002G117500	(M=2) PTHR18966//PTHR18966:SF245 - IONOTROPIC GLUTAMATE RECEPTOR // SUBFAMILY NOT NAMED
Phvul.002G164300_1	Chr02	complement(30598079..30601646)	0.18	-3.87	-14.66	0.01	0.04	1	Phvul.002G164300
Phvul.002G173700_1	Chr02	32309530..32312567	8.62	-1.05	-2.07	0.01	0.04	1
Phvul.002G173700_3	Chr02	32309681..32312521	11.18	0.75	1.68	0.01	0.04	1
Phvul.002G174200_1	Chr02	32426672..32429993	20.73	0.6	1.52	0.01	0.04	1	Phvul.002G174200	(M=3) K02880 - large subunit ribosomal protein L17e (RP-L17e, RPL17)
Phvul.002G185800_1	Chr02	34088818..34090976	10.47	1.33	2.52	0.01	0.04	1	Phvul.002G185800	(M=3) PTHR11999//PTHR11999:SF105 - GROUP II PYRIDOXAL-5-PHOSPHATE DECARBOXYLASE // SUBFAMILY NOT NAMED
Phvul.002G191100_2	Chr02	34708503..34718718	5.21	0.77	1.7	0.01	0.04	1	Phvul.002G191100	(M=2) PTHR30540:SF11 - POTASSIUM TRANSPORTER 10-RELATED
Phvul.002G194700_1	Chr02	35127112..35127829	20.06	1.06	2.08	0.01	0.04	1	Phvul.002G194700
Phvul.002G194900_1	Chr02	complement(35141433..35149043)	1.81	0.88	1.84	0.01	0.04	1	Phvul.002G194900	(M=1) PTHR13711:SF200 - HIGH MOBILITY GROUP B PROTEIN 14
Phvul.002G208700_1	Chr02	36870748..36879974	2.85	-0.93	-1.9	0.01	0.04	1	Phvul.002G208700	(M=4) PTHR30540:SF8 - POTASSIUM TRANSPORTER 13-RELATED
Phvul.002G216500_1	Chr02	37897486..37910545	1.78	-0.66	-1.58	0.01	0.04	1	Phvul.002G216500	(M=1) PTHR22883:SF70 - PROTEIN S-ACYLTRANSFERASE 23-RELATED
Phvul.002G226300_1	Chr02	complement(39121807..39126457)	12.23	-0.67	-1.59	0.01	0.04	1	Phvul.002G226300	(M=3) K15178 - RNA polymerase-associated protein RTF1 (RTF1)
Phvul.002G256900_1	Chr02	42366100..42367101	1.27	-6.85	-115.65	0.01	0.04	1	Phvul.002G256900	(M=6) PTHR10593//PTHR10593:SF41 - SERINE/THREONINE-PROTEIN KINASE RIO // SUBFAMILY NOT NAMED
Phvul.002G261800_1	Chr02	complement(42827487..42830196)	2.73	1.38	2.6	0.01	0.04	1	Phvul.002G261800	(M=1) PTHR10551//PTHR10551:SF13 - FASCIN // SUBFAMILY NOT NAMED
Phvul.002G286700_1	Chr02	complement(45054631..45059756)	0.49	-1.47	-2.78	0.01	0.04	1	Phvul.002G286700	(M=2) KOG4837 - Uncharacterized conserved protein
Phvul.002G295100_1	Chr02	45864329..45865903	2.65	2.4	5.27	0.01	0.04	1	Phvul.002G295100	(M=7) PF06697 - Protein of unknown function (DUF1191) (DUF1191)
Phvul.002G303900_1	Chr02	46638882..46640924	11.12	-0.71	-1.64	0.01	0.04	1	Phvul.002G303900	(M=2) 3.6.1.9 - Nucleotide diphosphatase / Nucleotide pyrophosphatase
Phvul.002G317900_1	Chr02	47814412..47817339	12.03	-0.66	-1.59	0.01	0.04	1	Phvul.002G317900	(M=1) K12396 - AP-3 complex subunit delta-1 (AP3D1)
Phvul.003G011400_1	Chr03	complement(1054609..1067305)	0.1	-2	-4.01	0.01	0.04	1	Phvul.003G011400	(M=3) K17925 - sorting nexin-13 (SNX13)
Phvul.003G015500_2	Chr03	1411225..1417895	1.52	1	2	0.01	0.04	1	Phvul.003G015500	(M=2) 2.7.13.3//3.1.3.16 - Histidine kinase / Protein kinase (histidine) // Protein-serine/threonine phosphatase / Serine/threonine specific protein phosphatase
Phvul.003G036400_1	Chr03	3662657..3664108	1.84	2.14	4.39	0.01	0.04	1	Phvul.003G036400	(M=1) PTHR10641//PTHR10641:SF480 - MYB-LIKE DNA-BINDING PROTEIN MYB // SUBFAMILY NOT NAMED
Phvul.003G043300_1	Chr03	4833398..4835243	3.43	-1.03	-2.04	0.01	0.04	1	Phvul.003G043300	(M=16) PF12854//PF13041 - PPR repeat (PPR_1) // PPR repeat family (PPR_2)
Phvul.003G060600_1	Chr03	8181117..8185987	0.42	-1.76	-3.38	0.01	0.04	1	Phvul.003G060600	(M=2) PTHR27001:SF36 - PROLINE-RICH RECEPTOR-LIKE PROTEIN KINASE PERK12-RELATED
Phvul.003G085700_1	Chr03	14627993..14628490	4.93	2.4	5.27	0.01	0.04	1	Phvul.003G085700
Phvul.003G088800_1	Chr03	15730753..15735524	0.16	-4.02	-16.19	0.01	0.04	1
Phvul.003G090800_1	Chr03	18336416..18343430	6.74	0.73	1.66	0.01	0.04	1	Phvul.003G090800	(M=1) PTHR11669:SF0 - PROTEIN STICHEL-RELATED
Phvul.003G105300_1	Chr03	26084147..26084856	16.46	-0.94	-1.92	0.01	0.04	1	Phvul.003G105300	(M=1) PTHR33136:SF13 - PROTEIN RALF-LIKE 22
Phvul.003G116300_1	Chr03	29019242..29021426	8.83	0.86	1.81	0.01	0.04	1	Phvul.003G116300	(M=2) PTHR31221:SF13 - WRKY TRANSCRIPTION FACTOR 48-RELATED
Phvul.003G116600_1	Chr03	29139521..29146063	6.37	0.75	1.69	0.01	0.04	1	Phvul.003G116600	(M=1) PTHR21231:SF8 - GPN-LOOP GTPASE 1
Phvul.003G120700_1	Chr03	complement(29957916..29964808)	2.79	0.87	1.83	0.01	0.04	1	Phvul.003G120700	(M=23) PF03110 - SBP domain (SBP)
Phvul.003G124200_1	Chr03	30423241..30423937	0.83	-3.66	-12.62	0.01	0.04	1	Phvul.003G124200
Phvul.003G127400_1	Chr03	complement(30966939..30973634)	0.51	1.48	2.79	0.01	0.04	1	Phvul.003G127400	(M=1) PTHR24115:SF509 - KINESIN-LIKE PROTEIN NACK2
Phvul.003G130100_1	Chr03	complement(31871854..31873055)	0.6	-4.1	-17.14	0.01	0.04	1	Phvul.003G130100	(M=3) PTHR31087:SF3 - PROTEIN LURP-ONE-RELATED 16-RELATED
Phvul.003G131800_1	Chr03	32178603..32181228	0.26	-3.84	-14.32	0.01	0.04	1	Phvul.003G131800	(M=10) PF08879//PF08880 - WRC (WRC) // QLQ (QLQ)
Phvul.003G159600_1	Chr03	complement(36629059..36635365)	11.05	0.82	1.76	0.01	0.04	1	Phvul.003G159600	(M=1) PTHR10361:SF35 - SODIUM/PYRUVATE COTRANSPORTER BASS2, CHLOROPLASTIC
Phvul.003G162800_1	Chr03	complement(37090077..37091792)	7	1.11	2.16	0.01	0.04	1	Phvul.003G162800	(M=2) PTHR21198 - GLUTAMATE RACEMASE
Phvul.003G178200_1	Chr03	complement(39021839..39025230)	5.85	-0.79	-1.73	0.01	0.04	1	Phvul.003G178200	(M=2) 1.3.1.78 - Arogenate dehydrogenase (NADP(+)) / TyrAAT2
Phvul.003G195400_1	Chr03	40791025..40806736	3.57	-0.59	-1.51	0.01	0.04	1	Phvul.003G195400	(M=1) PTHR12363//PTHR12363:SF32 - TRANSPORTIN 3 AND IMPORTIN 13 // SUBFAMILY NOT NAMED
Phvul.003G209800_1	Chr03	42471996..42480176	0.39	1.66	3.15	0.01	0.04	1
Phvul.003G236900_1	Chr03	45954972..45960170	3.68	0.91	1.88	0.01	0.04	1	Phvul.003G236900	(M=2) PTHR11207//PTHR11207:SF4 - RIBONUCLEASE III // SUBFAMILY NOT NAMED
Phvul.003G244000_1	Chr03	46868205..46871391	56.58	0.65	1.57	0.01	0.04	1	Phvul.003G244000	(M=2) PTHR10015:SF166 - HEAT STRESS TRANSCRIPTION FACTOR B-1
Phvul.003G251500_1	Chr03	complement(47910673..47912527)	17.09	-0.83	-1.78	0.01	0.04	1	Phvul.003G251500	(M=1) 2.5.1.1//2.5.1.10//2.5.1.29 - Dimethylallyltranstransferase / Prenyltransferase // (2E,6E)-farnesyl diphosphate synthase / Geranyltranstransferase // Geranylgeranyl diphosphate synthase / Geranylgeranyl-PP synthetase
Phvul.003G273900_1	Chr03	49963099..49970518	2.8	-0.72	-1.64	0.01	0.04	1	Phvul.003G273900	(M=2) PTHR22952:SF47 - BASIC LEUCINE ZIPPER 1-RELATED
Phvul.004G021800_1	Chr04	2235083..2237606	0.86	-2.19	-4.55	0.01	0.04	1	Phvul.004G021800	(M=118) KOG0156 - Cytochrome P450 CYP2 subfamily
Phvul.004G074400_1	Chr04	12115108..12115955	38.19	1.9	3.73	0.01	0.04	1	Phvul.004G074400	(M=6) PTHR23024//PTHR23024:SF174 - MEMBER OF 'GDXG' FAMILY OF LIPOLYTIC ENZYMES // SUBFAMILY NOT NAMED
Phvul.004G099900_2	Chr04	complement(29299787..29303485)	2.02	2.74	6.69	0.01	0.04	1	Phvul.004G099900	(M=49) PF00560//PF08263//PF13855 - Leucine Rich Repeat (LRR_1) // Leucine rich repeat N-terminal domain (LRRNT_2) // Leucine rich repeat (LRR_8)
Phvul.004G121600_1	Chr04	39141870..39150631	0.9	-1.02	-2.03	0.01	0.04	1	Phvul.004G121600	(M=2) PF11152 - Protein of unknown function (DUF2930) (DUF2930)
Phvul.004G135900_1	Chr04	41504625..41509422	2.64	1.01	2.02	0.01	0.04	1	Phvul.004G135900	(M=64) PF00149 - Calcineurin-like phosphoesterase (Metallophos)
Phvul.004G138200_1	Chr04	41674894..41676477	0.65	3	7.98	0.01	0.04	1	Phvul.004G138200	(M=8) PTHR11926:SF343 - UDP-GLYCOSYLTRANSFERASE 88A1
Phvul.004G139000_1	Chr04	complement(41780158..41790969)	1.59	0.95	1.93	0.01	0.04	1	Phvul.004G139000	(M=1) PTHR35698:SF1 - DNA-BINDING PROTEIN RHL1
Phvul.004G139500_1	Chr04	complement(41818675..41821704)	15.52	-0.6	-1.51	0.01	0.04	1	Phvul.004G139500	(M=1) PTHR20932//PTHR20932:SF11 - LOC443603 PROTEIN-RELATED // SUBFAMILY NOT NAMED
Phvul.004G151800_1	Chr04	complement(43324412..43328750)	9.9	-1.16	-2.24	0.01	0.04	1	Phvul.004G151800	(M=1) PTHR10353:SF28 - BETA-GLUCOSIDASE 43-RELATED
Phvul.004G152300_1	Chr04	43378013..43384543	0.65	-1.29	-2.45	0.01	0.04	1
Phvul.004G155400_1	Chr04	complement(43728236..43734811)	0.65	2.18	4.52	0.01	0.04	1	Phvul.004G155400	(M=24) K04730 - interleukin-1 receptor-associated kinase 1 (IRAK1)
Phvul.004G167200_1	Chr04	complement(44908395..44909285)	2.03	-2.1	-4.3	0.01	0.04	1	Phvul.004G167200
Phvul.004G174900_1	Chr04	45518300..45525953	9.92	0.65	1.57	0.01	0.04	1	Phvul.004G174900	(M=2) K01887 - arginyl-tRNA synthetase (RARS, argS)
Phvul.004G176000_1	Chr04	complement(45645983..45646585)	25.25	-0.73	-1.65	0.01	0.04	1	Phvul.004G176000	(M=2) K17795 - mitochondrial import inner membrane translocase subunit TIM17 (TIM17)
Phvul.005G004500_1	Chr05	335519..347700	5.19	0.6	1.52	0.01	0.04	1	Phvul.005G004500	(M=1) K12878 - THO complex subunit 1 (THOC1)
Phvul.005G008000_1	Chr05	complement(694170..698712)	3.89	0.85	1.81	0.01	0.04	1	Phvul.005G008000	(M=2) PTHR11709:SF82 - MONOCOPPER OXIDASE-LIKE PROTEIN SKU5
Phvul.005G022300_1	Chr05	complement(1985737..1986996)	14.8	0.96	1.94	0.01	0.04	1	Phvul.005G022300	(M=1) PTHR11132:SF88 - XYLULOSE 5-PHOSPHATE/PHOSPHATE TRANSLOCATOR, CHLOROPLASTIC
Phvul.005G040900_2	Chr05	complement(4077248..4100027)	7.72	0.7	1.63	0.01	0.04	1	Phvul.005G040900	(M=2) PTHR12741:SF9 - CALLOSE SYNTHASE 1-RELATED
Phvul.005G060600_1	Chr05	8415197..8417449	11.2	-0.65	-1.57	0.01	0.04	1
Phvul.005G088800_1	Chr05	24398811..24403186	1.71	1.34	2.53	0.01	0.04	1	Phvul.005G088800	(M=9) PF00954//PF01453//PF07714//PF08276//PF11883 - S-locus glycoprotein domain (S_locus_glycop) // D-mannose binding lectin (B_lectin) // Protein tyrosine kinase (Pkinase_Tyr) // PAN-like domain (PAN_2) // Domain of unknown function (DUF3403) (DUF3403)
Phvul.005G103200_1	Chr05	30911983..30914466	12.91	-0.65	-1.57	0.01	0.04	1	Phvul.005G103200	(M=4) PTHR27007:SF9 - L-TYPE LECTIN-DOMAIN CONTAINING RECEPTOR KINASE VII.1-RELATED
Phvul.005G108300_1	Chr05	complement(31690578..31691405)	8.27	-1.16	-2.23	0.01	0.04	1	Phvul.005G108300	(M=13) PF12609 - Wound-induced protein (DUF3774)
Phvul.005G128600_1	Chr05	35319079..35320883	10.65	1.67	3.19	0.01	0.04	1	Phvul.005G128600	(M=2) PTHR22835//PTHR22835:SF191 - ZINC FINGER FYVE DOMAIN CONTAINING PROTEIN // SUBFAMILY NOT NAMED
Phvul.005G136400_1	Chr05	36448917..36451058	1.28	6.82	113.08	0.01	0.04	1	Phvul.005G136400	(M=91) PF02365 - No apical meristem (NAM) protein (NAM)
Phvul.005G140600_2	Chr05	complement(36962529..36971582)	0.43	1.75	3.37	0.01	0.04	1
Phvul.005G143900_1	Chr05	37252902..37254972	2.16	1.45	2.73	0.01	0.04	1
Phvul.005G158500_1	Chr05	complement(38396581..38399556)	39.77	-1.44	-2.71	0.01	0.04	1	Phvul.005G158500	(M=3) PTHR31953:SF16 - BETA-FRUCTOFURANOSIDASE, INSOLUBLE ISOENZYME CWINV1-RELATED
Phvul.005G167300_1	Chr05	complement(39208448..39211273)	0.37	3	7.98	0.01	0.04	1	Phvul.005G167300	(M=1) PTHR24177:SF18 - ANKYRIN REPEAT FAMILY PROTEIN-RELATED
Phvul.005G168200_1	Chr05	complement(39266483..39271965)	6.86	0.69	1.61	0.01	0.04	1	Phvul.005G168200	(M=1) PTHR18929:SF59 - PROTEIN DISULFIDE ISOMERASE-LIKE 1-5-RELATED
Phvul.005G172000_2	Chr05	39536799..39547553	4.36	0.65	1.56	0.01	0.04	1	Phvul.005G172000	(M=3) K17302 - coatomer, subunit beta' (COPB2, SEC27)
Phvul.005G174300_2	Chr05	39775694..39781238	0.27	-2.54	-5.81	0.01	0.04	1	Phvul.005G174300	(M=5) PTHR18763 - WD-REPEAT PROTEIN 18
Phvul.005G176500_3	Chr05	complement(39959639..39962512)	2.72	2.54	5.83	0.01	0.04	1
Phvul.006G024700_1	Chr06	11100709..11104883	2.18	-0.87	-1.83	0.01	0.04	1	Phvul.006G024700	(M=15) K13065 - shikimate O-hydroxycinnamoyltransferase (E2.3.1.133, HCT)
Phvul.006G052600_1	Chr06	complement(16729788..16738643)	0.07	-3.66	-12.62	0.01	0.04	1	Phvul.006G052600	(M=8) PTHR23155//PTHR23155:SF592 - LEUCINE-RICH REPEAT-CONTAINING PROTEIN // SUBFAMILY NOT NAMED
Phvul.006G056100_1	Chr06	complement(17215022..17217639)	0.94	6.76	108.33	0.01	0.04	1	Phvul.006G056100	(M=2) PTHR31376:SF17 - PURINE PERMEASE 10-RELATED
Phvul.006G063100_1	Chr06	complement(18059221..18065261)	4.64	0.8	1.74	0.01	0.04	1	Phvul.006G063100	(M=3) K12349 - neutral ceramidase (ASAH2)
Phvul.006G065300_1	Chr06	complement(18351800..18358482)	1.72	1.98	3.95	0.01	0.04	1	Phvul.006G065300	(M=1) K03147 - phosphomethylpyrimidine synthase (thiC)
Phvul.006G074200_1	Chr06	19370727..19371779	4.29	-1.46	-2.76	0.01	0.04	1	Phvul.006G074200	(M=38) PF14009 - Domain of unknown function (DUF4228) (DUF4228)
Phvul.006G090500_2	Chr06	20896367..20901242	1.03	-1.25	-2.38	0.01	0.04	1	Phvul.006G090500	(M=1) PTHR22939:SF95 - SERINE PROTEASE HTRA2, MITOCHONDRIAL
Phvul.006G094400_1	Chr06	21233291..21233880	2.44	-2.18	-4.54	0.01	0.04	1	Phvul.006G094400
Phvul.006G102500_2	Chr06	21914463..21918745	6.45	-1.13	-2.2	0.01	0.04	1
Phvul.006G144400_1	Chr06	complement(25811064..25813722)	1.03	-1.87	-3.65	0.01	0.04	1	Phvul.006G144400	(M=2) K11147 - dehydrogenase/reductase SDR family member 4 (DHRS4)
Phvul.006G163400_1	Chr06	complement(27440319..27442546)	116.11	0.72	1.65	0.01	0.04	1	Phvul.006G163400	(M=3) K02882 - large subunit ribosomal protein L18Ae (RP-L18Ae, RPL18A)
Phvul.006G192700_1	Chr06	complement(29999538..30000196)	1.54	-6.73	-105.87	0.01	0.04	1	Phvul.006G192700	(M=13) PF12609 - Wound-induced protein (DUF3774)
Phvul.006G196600_1	Chr06	30242102..30245399	0.38	-2.22	-4.65	0.01	0.04	1	Phvul.006G196600	(M=3) PTHR23042:SF67 - TRANSCRIPTION FACTOR ILR3-RELATED
Phvul.006G200600_3	Chr06	30523895..30527045	0.96	2.19	4.57	0.01	0.04	1
Phvul.006G201600_2	Chr06	complement(30596986..30601785)	5.63	-0.8	-1.75	0.01	0.04	1	Phvul.006G201600	(M=2) PTHR10288:SF173 - RNA-BINDING KH DOMAIN-CONTAINING PROTEIN
Phvul.006G212300_1	Chr06	complement(31345710..31350835)	6.36	0.75	1.69	0.01	0.04	1	Phvul.006G212300	(M=1) PTHR21229:SF28 - LUNG SEVEN TRANSMEMBRANE RECEPTOR-LIKE PROTEIN
Phvul.006G216700_1	Chr06	31669762..31671028	0.58	-3.79	-13.79	0.01	0.04	1	Phvul.006G216700	(M=3) PTHR19370:SF120 - FERREDOXIN-1, CHLOROPLASTIC-RELATED
Phvul.007G008800_1	Chr07	620706..622003	0.8	-2.47	-5.54	0.01	0.04	1	Phvul.007G008800	(M=1) PTHR33312:SF2 - MEMBRANE-ASSOCIATED KINASE REGULATOR 3-RELATED
Phvul.007G011700_1	Chr07	complement(810165..815698)	3.96	0.87	1.83	0.01	0.04	1	Phvul.007G011700	(M=1) K11373 - elongator complex protein 1 (ELP1, IKI3, IKBKAP)
Phvul.007G014100_1	Chr07	complement(963136..964663)	44.22	-0.61	-1.52	0.01	0.04	1	Phvul.007G014100	(M=1) PTHR22763//PTHR22763:SF62 - RING ZINC FINGER PROTEIN // SUBFAMILY NOT NAMED
Phvul.007G036100_1	Chr07	2907758..2909072	4.41	-1.13	-2.18	0.01	0.04	1	Phvul.007G036100	(M=3) PTHR33985:SF4 - FASCICLIN-LIKE ARABINOGALACTAN PROTEIN 20-RELATED
Phvul.007G094800_1	Chr07	9845911..9848855	6.48	0.87	1.83	0.01	0.04	1	Phvul.007G094800	(M=2) PTHR23091:SF208 - ACYL-COA N-ACYLTRANSFERASES SUPERFAMILY PROTEIN
Phvul.007G098800_1	Chr07	10517794..10543382	3.25	0.59	1.51	0.01	0.04	1	Phvul.007G098800	(M=1) K06111 - exocyst complex component 4 (EXOC4, SEC8L1)
Phvul.007G144600_1	Chr07	35838945..35849430	4.59	-0.59	-1.5	0.01	0.04	1	Phvul.007G144600	(M=1) K06276 - 3-phosphoinositide dependent protein kinase-1 (PDPK1)
Phvul.007G147500_1	Chr07	36504778..36508088	3.08	-0.87	-1.82	0.01	0.04	1	Phvul.007G147500
Phvul.007G172500_1	Chr07	40553676..40559213	61.29	0.85	1.81	0.01	0.04	1	Phvul.007G172500	(M=2) PTHR34798:SF1 - TIC-LIKE PROTEIN
Phvul.007G253900_1	Chr07	complement(49219693..49220335)	11.17	1.89	3.7	0.01	0.04	1	Phvul.007G253900
Phvul.007G262400_2	Chr07	complement(50082504..50088286)	0.12	-7.23	-150.51	0.01	0.04	1	Phvul.007G262400	(M=1) PTHR12197:SF145 - SET DOMAIN-CONTAINING PROTEIN
Phvul.007G272300_1	Chr07	51075968..51076984	4.58	-1.14	-2.2	0.01	0.04	1	Phvul.007G272300	(M=3) PTHR11941//PTHR11941:SF84 - ENOYL-COA HYDRATASE-RELATED // SUBFAMILY NOT NAMED
Phvul.007G273100_1	Chr07	51135244..51140117	1.42	-1.08	-2.11	0.01	0.04	1	Phvul.007G273100	(M=9) K06269 - serine/threonine-protein phosphatase PP1 catalytic subunit (PPP1C)
Phvul.007G281200_1	Chr07	51742341..51748565	7.53	0.73	1.66	0.01	0.04	1	Phvul.007G281200	(M=1) K00297 - methylenetetrahydrofolate reductase (NADPH) (metF, MTHFR)
Phvul.008G000400_2	Chr08	complement(149428..151581)	3.5	1.42	2.67	0.01	0.04	1	Phvul.008G000400	(M=1) PTHR14791//PTHR14791:SF27 - BOMB/KIRA PROTEINS // SUBFAMILY NOT NAMED
Phvul.008G022400_1	Chr08	1914470..1915535	0.97	-2.38	-5.22	0.01	0.04	1	Phvul.008G022400	(M=8) PTHR34191:SF2 - STRESS-INDUCED PROTEIN KIN1-RELATED
Phvul.008G031300_1	Chr08	2565165..2568318	2.52	1.09	2.12	0.01	0.04	1	Phvul.008G031300	(M=1198) 2.7.11.1 - Non-specific serine/threonine protein kinase / Threonine-specific protein kinase
Phvul.008G046600_1	Chr08	complement(4015646..4022982)	0.56	1.62	3.08	0.01	0.04	1	Phvul.008G046600	(M=2) K12180 - COP9 signalosome complex subunit 7 (COPS7, CSN7)
Phvul.008G080900_5	Chr08	7757167..7760769	1.59	-1.46	-2.74	0.01	0.04	1	Phvul.008G080900	(M=2) PTHR10438:SF240 - THIOREDOXIN H9
Phvul.008G087600_3	Chr08	8752605..8758078	7.5	-0.93	-1.9	0.01	0.04	1	Phvul.008G087600	(M=3) K00827 - alanine-glyoxylate transaminase / (R)-3-amino-2-methylpropionate-pyruvate transaminase (AGXT2)
Phvul.008G089000_1	Chr08	complement(8987713..8989411)	100.42	0.64	1.56	0.01	0.04	1	Phvul.008G089000	(M=9) PTHR31087:SF11 - PROTEIN LURP-ONE-RELATED 1-RELATED
Phvul.008G103200_1	Chr08	complement(11575689..11579032)	18.78	0.66	1.58	0.01	0.04	1	Phvul.008G103200
Phvul.008G104600_1	Chr08	11927449..11932217	1.25	-1.17	-2.26	0.01	0.04	1	Phvul.008G104600	(M=2) PTHR24089:SF190 - THYLAKOID ADP,ATP CARRIER PROTEIN, CHLOROPLASTIC-RELATED
Phvul.008G106000_1	Chr08	12096197..12097769	4.46	1.45	2.72	0.01	0.04	1	Phvul.008G106000
Phvul.008G107400_1	Chr08	complement(12371399..12373387)	5.08	0.99	1.99	0.01	0.04	1	Phvul.008G107400	(M=29) PF01535//PF12854//PF13041 - PPR repeat (PPR) // PPR repeat (PPR_1) // PPR repeat family (PPR_2)
Phvul.008G118100_1	Chr08	complement(14846853..14856289)	1.91	0.85	1.8	0.01	0.04	1	Phvul.008G118100
Phvul.008G128100_2	Chr08	19097370..19101111	0.18	-4.01	-16.06	0.01	0.04	1	Phvul.008G128100	(M=3) PTHR33385:SF4 - PROTEIN XRI1
Phvul.008G161100_2	Chr08	complement(41291780..41297209)	0.96	1.49	2.82	0.01	0.04	1	Phvul.008G161100	(M=2) PTHR31580:SF2 - FILAMENT-LIKE PLANT PROTEIN 1-RELATED
Phvul.008G163800_1	Chr08	complement(42091109..42095870)	8.04	-0.62	-1.54	0.01	0.04	1	Phvul.008G163800
Phvul.008G185900_1	Chr08	48921438..48923237	0.94	2.36	5.13	0.01	0.04	1	Phvul.008G185900	(M=197) PF01535//PF13041 - PPR repeat (PPR) // PPR repeat family (PPR_2)
Phvul.008G195000_1	Chr08	complement(50204103..50204600)	3.24	2.88	7.36	0.01	0.04	1	Phvul.008G195000	(M=5) PTHR11017//PTHR11017:SF172 - LEUCINE-RICH REPEAT-CONTAINING PROTEIN // SUBFAMILY NOT NAMED
Phvul.008G204800_1	Chr08	complement(51569717..51572840)	34.73	0.59	1.5	0.01	0.04	1	Phvul.008G204800	(M=2) PTHR11595:SF24 - ELONGATION FACTOR 1-BETA 1-RELATED
Phvul.008G226800_1	Chr08	complement(54033670..54034245)	3.88	6.86	116.5	0.01	0.04	1	Phvul.008G226800	(M=16) PF10604 - Polyketide cyclase / dehydrase and lipid transport (Polyketide_cyc2)
Phvul.008G238700_2	Chr08	55306967..55309730	23.04	1.06	2.09	0.01	0.04	1	Phvul.008G238700
Phvul.008G249300_1	Chr08	complement(56406703..56408139)	6.27	1.16	2.23	0.01	0.04	1	Phvul.008G249300	(M=1) PTHR11766 - TYROSYL-TRNA SYNTHETASE
Phvul.008G250100_1	Chr08	56455292..56459322	1.22	1.45	2.73	0.01	0.04	1	Phvul.008G250100	(M=3) 4.2.1.70 - Pseudouridylate synthase / Uracil hydrolyase
Phvul.008G251300_1	Chr08	56596899..56600140	34.61	-0.69	-1.62	0.01	0.04	1	Phvul.008G251300	(M=4) K13424 - WRKY transcription factor 33 (WRKY33)
Phvul.008G254500_1	Chr08	56819237..56825105	7	-0.6	-1.51	0.01	0.04	1	Phvul.008G254500	(M=1) PTHR10288:SF174 - RNA-BINDING KH DOMAIN-CONTAINING PROTEIN
Phvul.008G257600_1	Chr08	complement(57031969..57035901)	5.75	-0.77	-1.71	0.01	0.04	1	Phvul.008G257600	(M=2) K13098 - RNA-binding protein FUS (TLS, FUS)
Phvul.008G262100_1	Chr08	complement(57462279..57463733)	3.39	1.5	2.82	0.01	0.04	1	Phvul.008G262100	(M=4) PTHR11926:SF374 - UDP-GLYCOSYLTRANSFERASE 71C4
Phvul.008G270600_1	Chr08	58048821..58051952	6.18	1.07	2.09	0.01	0.04	1	Phvul.008G270600	(M=1) 2.1.3.2 - Aspartate carbamoyltransferase / Carbamylaspartotranskinase
Phvul.008G270600_2	Chr08	58048993..58051952	0.59	-4.98	-31.61	0.01	0.04	1
Phvul.008G278800_1	Chr08	58596120..58596842	3.9	2.79	6.9	0.01	0.04	1	Phvul.008G278800	(M=3) PTHR35708:SF1 - GB
Phvul.009G010200_1	Chr09	1705549..1716498	0.69	1.2	2.3	0.01	0.04	1	Phvul.009G010200
Phvul.009G031300_1	Chr09	6908922..6918325	0.77	-1.08	-2.12	0.01	0.04	1	Phvul.009G031300	(M=2) K12118 - cryptochrome 1 (CRY1)
Phvul.009G031500_1	Chr09	complement(6937717..6941691)	10.54	-0.61	-1.52	0.01	0.04	1	Phvul.009G031500	(M=1) PTHR18929//PTHR18929:SF113 - PROTEIN DISULFIDE ISOMERASE // SUBFAMILY NOT NAMED
Phvul.009G045200_1	Chr09	complement(8732112..8734128)	2.28	1.44	2.71	0.01	0.04	1	Phvul.009G045200	(M=1) PTHR13068//PTHR13068:SF32 - CGI-12 PROTEIN-RELATED // SUBFAMILY NOT NAMED
Phvul.009G066800_1	Chr09	complement(11404482..11405873)	17.08	0.91	1.88	0.01	0.04	1	Phvul.009G066800	(M=94) PF02458 - Transferase family (Transferase)
Phvul.009G088900_1	Chr09	complement(13830339..13833440)	8.59	0.74	1.68	0.01	0.04	1
Phvul.009G108400_1	Chr09	complement(16297739..16300466)	3.59	1.12	2.18	0.01	0.04	1	Phvul.009G108400	(M=1) PTHR11654//PTHR11654:SF161 - OLIGOPEPTIDE TRANSPORTER-RELATED // SUBFAMILY NOT NAMED
Phvul.009G113700_3	Chr09	17030673..17035420	2.34	-1.1	-2.15	0.01	0.04	1	Phvul.009G113700	(M=1) PTHR10288//PTHR10288:SF148 - KH DOMAIN CONTAINING RNA BINDING PROTEIN // SUBFAMILY NOT NAMED
Phvul.009G114000_2	Chr09	17070708..17074905	4.95	-0.72	-1.65	0.01	0.04	1	Phvul.009G114000	(M=1) 2.7.1.17 - Xylulokinase / Xylulose kinase
Phvul.009G128700_1	Chr09	complement(19001695..19007825)	7.42	-0.6	-1.52	0.01	0.04	1	Phvul.009G128700	(M=9) PTHR23172 - AUXILIN/CYCLIN G-ASSOCIATED KINASE-RELATED
Phvul.009G144200_1	Chr09	21037931..21046540	7.88	-0.59	-1.5	0.01	0.04	1	Phvul.009G144200	(M=9) K11855 - ubiquitin carboxyl-terminal hydrolase 36/42 [EC:3.4.19.12] (USP36_42)
Phvul.009G149700_1	Chr09	complement(21839338..21844619)	4.97	-0.65	-1.57	0.01	0.04	1
Phvul.009G151900_1	Chr09	22112839..22118588	4.33	0.87	1.83	0.01	0.04	1	Phvul.009G151900	(M=5) PF03364 - Polyketide cyclase / dehydrase and lipid transport (Polyketide_cyc)
Phvul.009G171700_1	Chr09	complement(25038410..25040074)	0.43	-3.94	-15.31	0.01	0.04	1	Phvul.009G171700	(M=9) 1.1.3.9 - Galactose oxidase / Beta-galactose oxidase
Phvul.009G186600_1	Chr09	complement(27607268..27610475)	48	0.71	1.63	0.01	0.04	1	Phvul.009G186600	(M=7) PTHR31089:SF4 - CYCLIC DOF FACTOR 2-RELATED
Phvul.009G188000_2	Chr09	27854965..27859003	11.27	0.63	1.55	0.01	0.04	1	Phvul.009G188000	(M=2) K11290 - template-activating factor I (SET, TAF1, I2PP2A)
Phvul.009G190400_2	Chr09	complement(28205313..28209618)	0.37	2.64	6.24	0.01	0.04	1	Phvul.009G190400	(M=19) PF00069//PF08263 - Protein kinase domain (Pkinase) // Leucine rich repeat N-terminal domain (LRRNT_2)
Phvul.009G190400_4	Chr09	complement(28205313..28209618)	0.36	3.57	11.84	0.01	0.04	1
Phvul.009G212900_1	Chr09	31517086..31520898	0.4	3.56	11.83	0.01	0.04	1	Phvul.009G212900	(M=4) PTHR30540:SF7 - K+ POTASSIUM TRANSPORTER
Phvul.009G241300_1	Chr09	complement(35474457..35479677)	0.14	-2.74	-6.69	0.01	0.04	1	Phvul.009G241300	(M=2) PTHR31065:SF14 - PLATZ TRANSCRIPTION FACTOR FAMILY PROTEIN
Phvul.009G243000_1	Chr09	35650741..35654597	4.32	-0.88	-1.84	0.01	0.04	1	Phvul.009G243000	(M=1) PTHR12725//PTHR12725:SF61 - HALOACID DEHALOGENASE-LIKE HYDROLASE // SUBFAMILY NOT NAMED
Phvul.010G029800_1	Chr10	4380448..4382284	0.66	2.94	7.66	0.01	0.04	1	Phvul.010G029800	(M=28) PF00931//PF01582 - NB-ARC domain (NB-ARC) // TIR domain (TIR)
Phvul.010G031900_1	Chr10	4689083..4691820	6.46	-1.34	-2.53	0.01	0.04	1	Phvul.010G031900	(M=3) PTHR27002:SF34 - G-TYPE LECTIN S-RECEPTOR-LIKE SERINE/THREONINE-PROTEIN KINASE RLK1
Phvul.010G056600_1	Chr10	9351263..9352984	4.96	1.15	2.22	0.01	0.04	1	Phvul.010G056600
Phvul.010G080900_1	Chr10	30010684..30013780	8.39	-0.66	-1.58	0.01	0.04	1	Phvul.010G080900
Phvul.010G082900_1	Chr10	complement(30909907..30912143)	80.27	0.62	1.53	0.01	0.04	1	Phvul.010G082900	(M=2) K02953 - small subunit ribosomal protein S13e (RP-S13e, RPS13)
Phvul.010G109500_1	Chr10	37024624..37029439	7.74	0.69	1.61	0.01	0.04	1
Phvul.010G118100_3	Chr10	complement(38598296..38602624)	7.83	-0.69	-1.61	0.01	0.04	1
Phvul.010G128600_1	Chr10	39826290..39829267	98.29	1	1.99	0.01	0.04	1	Phvul.010G128600	(M=1) PTHR10795//PTHR10795:SF331 - PROPROTEIN CONVERTASE SUBTILISIN/KEXIN // SUBFAMILY NOT NAMED
Phvul.010G133000_2	Chr10	40362701..40369237	0.12	-7.37	-165.46	0.01	0.04	1
Phvul.010G143100_3	Chr10	complement(41493409..41500189)	0.45	1.7	3.24	0.01	0.04	1
Phvul.010G151100_1	Chr10	42079378..42080847	1.7	2.43	5.4	0.01	0.04	1	Phvul.010G151100	(M=1) PTHR33510:SF6 - PROTEIN TIC 20-I, CHLOROPLASTIC
Phvul.011G031500_2	Chr11	complement(2723644..2737301)	1.8	0.81	1.75	0.01	0.04	1
Phvul.011G047800_2	Chr11	4135609..4141016	1.13	-1.17	-2.25	0.01	0.04	1	Phvul.011G047800	(M=1) K07399 - cytochrome c biogenesis protein (resB, ccs1)
Phvul.011G049400_1	Chr11	4231088..4237643	1.36	-1.24	-2.36	0.01	0.04	1	Phvul.011G049400	(M=4) PTHR24096:SF134 - LONG CHAIN ACYL-COA SYNTHETASE 2
Phvul.011G084400_1	Chr11	8085178..8091934	5.1	-0.66	-1.58	0.01	0.04	1	Phvul.011G084400	(M=1) PTHR10374:SF8 - LACTOYLGLUTATHIONE LYASE
Phvul.011G116700_1	Chr11	18261153..18261680	9.13	1.58	2.98	0.01	0.04	1	Phvul.011G116700
Phvul.011G158300_2	Chr11	41689184..41693665	1.57	-0.94	-1.92	0.01	0.04	1	Phvul.011G158300	(M=6) PTHR12505 - PHD FINGER TRANSCRIPTION FACTOR
Phvul.011G164900_2	Chr11	complement(43286866..43290903)	9.83	0.68	1.61	0.01	0.04	1	Phvul.011G164900	(M=2) PTHR13832:SF333 - PROTEIN PHOSPHATASE 2C 39-RELATED
Phvul.011G180900_2	Chr11	complement(45693470..45700128)	1.1	-0.93	-1.9	0.01	0.04	1
Phvul.011G187200_1	Chr11	complement(46378238..46384320)	1.03	1.27	2.41	0.01	0.04	1	Phvul.011G187200	(M=16) PF03101//PF04434//PF10551 - FAR1 DNA-binding domain (FAR1) // SWIM zinc finger (SWIM) // MULE transposase domain (MULE)
Phvul.011G194200_1	Chr11	complement(47048914..47051940)	1.92	1.37	2.58	0.01	0.04	1	Phvul.011G194200	(M=12) PTHR27002:SF95 - G-TYPE LECTIN S-RECEPTOR-LIKE SERINE/THREONINE-PROTEIN KINASE B120
Phvul.011G207300_1	Chr11	complement(48741539..48745629)	0.9	7.05	132.57	0.01	0.04	1	Phvul.011G207300	(M=29) PF01535//PF12854//PF13041 - PPR repeat (PPR) // PPR repeat (PPR_1) // PPR repeat family (PPR_2)
Phvul.011G210600_1	Chr11	49354763..49361393	0.47	6.98	126.33	0.01	0.04	1	Phvul.011G210600	(M=2) PTHR10799:SF611 - CHROMATIN REMODELING PROTEIN-RELATED
Phvul.L000400_2	scaffold_14	complement(72090..81100)	3.97	0.87	1.83	0.01	0.04	1	Phvul.L000400	(M=1) K10801 - methyl-CpG-binding domain protein 4 (MBD4)
Phvul.001G037200_1	Chr01	complement(3585638..3588076)	0.91	2.99	7.96	0.02	0.05	1
Phvul.001G090600_1	Chr01	complement(16911421..16914345)	4.54	0.91	1.88	0.01	0.05	1	Phvul.001G090600	(M=197) PF01535//PF13041 - PPR repeat (PPR) // PPR repeat family (PPR_2)
Phvul.001G093200_1	Chr01	complement(19471392..19481892)	0.48	-1.16	-2.24	0.01	0.05	1	Phvul.001G093200
Phvul.001G141900_4	Chr01	39106940..39110116	3.95	-0.85	-1.8	0.01	0.05	1
Phvul.001G172000_1	Chr01	43545020..43546758	9.31	0.87	1.83	0.02	0.05	1	Phvul.001G172000	(M=2) PTHR21229//PTHR21229:SF26 - LUNG SEVEN TRANSMEMBRANE RECEPTOR // SUBFAMILY NOT NAMED
Phvul.001G260000_1	Chr01	complement(51529141..51536305)	13.14	0.89	1.85	0.01	0.05	1	Phvul.001G260000	(M=1) K01427 - urease (URE)
Phvul.001G260900_1	Chr01	complement(51584977..51586927)	19.19	0.64	1.55	0.02	0.05	1	Phvul.001G260900	(M=2) K12946 - signal peptidase complex subunit 1 (SPCS1)
Phvul.002G005800_2	Chr02	662706..664331	15.28	0.84	1.79	0.01	0.05	1	Phvul.002G005800
Phvul.002G016700_1	Chr02	1837177..1838211	20.94	-0.72	-1.64	0.01	0.05	1	Phvul.002G016700	(M=4) PTHR31729:SF0 - ETHYLENE-RESPONSIVE TRANSCRIPTION FACTOR ERF008-RELATED
Phvul.002G019200_1	Chr02	2100434..2102751	6.43	-0.84	-1.79	0.01	0.05	1	Phvul.002G019200	(M=6) K03257 - translation initiation factor 4A (EIF4A)
Phvul.002G057600_1	Chr02	5912770..5919764	1.1	1.53	2.89	0.02	0.05	1	Phvul.002G057600	(M=11) PF04784//PF14389 - Protein of unknown function, DUF547 (DUF547) // Leucine-zipper of ternary complex factor MIP1 (Lzipper-MIP1)
Phvul.002G074200_3	Chr02	10682152..10685485	3.41	1.08	2.11	0.01	0.05	1	Phvul.002G074200	(M=2) K14424 - 4-alpha-methyl-delta7-sterol-4alpha-methyl oxidase (SMO2)
Phvul.002G121600_1	Chr02	24610728..24613897	4.61	-0.79	-1.73	0.02	0.05	1	Phvul.002G121600	(M=1) PTHR22990 - F-BOX ONLY PROTEIN
Phvul.002G126700_1	Chr02	complement(25547769..25548947)	22.87	0.92	1.89	0.01	0.05	1	Phvul.002G126700
Phvul.002G130600_1	Chr02	complement(26121645..26128780)	0.72	1.45	2.73	0.02	0.05	1	Phvul.002G130600	(M=23) PTHR23155//PTHR23155:SF505 - LEUCINE-RICH REPEAT-CONTAINING PROTEIN // SUBFAMILY NOT NAMED
Phvul.002G195100_1	Chr02	35156767..35158315	9.76	-0.8	-1.74	0.01	0.05	1	Phvul.002G195100
Phvul.002G234400_1	Chr02	40054411..40055880	0.79	3.63	12.35	0.01	0.05	1	Phvul.002G234400	(M=3) PTHR33044:SF28 - BIFUNCTIONAL INHIBITOR/LIPID-TRANSFER PROTEIN/SEED STORAGE 2S ALBUMIN SUPERFAMILY PROTEIN
Phvul.002G275200_1	Chr02	complement(43932682..43939592)	0.1	-3.78	-13.74	0.01	0.05	1	Phvul.002G275200	(M=3) PTHR11699:SF171 - ALDEHYDE DEHYDROGENASE FAMILY 3 MEMBER I1, CHLOROPLASTIC
Phvul.002G303300_2	Chr02	complement(46574553..46578030)	0.21	-7.21	-147.64	0.01	0.05	1	Phvul.002G303300	(M=1) K09013 - Fe-S cluster assembly ATP-binding protein (sufC)
Phvul.002G310700_1	Chr02	47210613..47214578	6.94	0.73	1.65	0.01	0.05	1	Phvul.002G310700	(M=2) PTHR10374//PTHR10374:SF12 - LACTOYLGLUTATHIONE LYASE GLYOXALASE I // SUBFAMILY NOT NAMED
Phvul.002G312400_1	Chr02	47347092..47349584	2.08	-1.41	-2.66	0.01	0.05	1	Phvul.002G312400	(M=2) PTHR10460//PTHR10460:SF11 - ABL INTERACTOR // SUBFAMILY NOT NAMED
Phvul.002G322500_1	Chr02	complement(48136283..48142735)	2.56	0.89	1.85	0.01	0.05	1	Phvul.002G322500	(M=9) PF01823 - MAC/Perforin domain (MACPF)
Phvul.003G007700_2	Chr03	complement(723359..730009)	1.43	-1.12	-2.18	0.01	0.05	1	Phvul.003G007700	(M=2) PTHR22884:SF95 - HISTONE-LYSINE N-METHYLTRANSFERASE, H3 LYSINE-9 SPECIFIC SUVH7-RELATED
Phvul.003G117300_1	Chr03	complement(29228042..29228584)	1.48	-2.49	-5.63	0.02	0.05	1	Phvul.003G117300	(M=5) PTHR31080:SF18 - CELL WALL / VACUOLAR INHIBITOR OF FRUCTOSIDASE 1-RELATED
Phvul.003G134400_1	Chr03	32562355..32565250	7.62	0.92	1.9	0.01	0.05	1	Phvul.003G134400	(M=1) 5.1.99.1 - Methylmalonyl-CoA epimerase / Methylmalonyl-CoA racemase
Phvul.003G144800_1	Chr03	34200026..34207558	0.39	6.89	118.36	0.01	0.05	1
Phvul.003G167500_2	Chr03	complement(37648431..37658439)	2.64	-0.6	-1.51	0.01	0.05	1	Phvul.003G167500	(M=2) PTHR22847:SF499 - TOPLESS-RELATED PROTEIN 4
Phvul.003G168900_1	Chr03	complement(37903773..37910856)	0.97	1.28	2.43	0.01	0.05	1	Phvul.003G168900	(M=1) K11138 - telomere-associated protein RIF1 (RIF1)
Phvul.003G184100_1	Chr03	39609835..39611566	14.89	0.69	1.62	0.01	0.05	1	Phvul.003G184100
Phvul.003G191600_1	Chr03	complement(40400731..40415897)	0.86	-0.9	-1.86	0.01	0.05	1	Phvul.003G191600	(M=2) PTHR19229//PTHR19229:SF127 - ATP-BINDING CASSETTE TRANSPORTER SUBFAMILY A ABCA // SUBFAMILY NOT NAMED
Phvul.003G282000_1	Chr03	50770117..50778548	1.66	-0.82	-1.76	0.01	0.05	1	Phvul.003G282000	(M=2) K15889 - prenylcysteine alpha-carboxyl methylesterase (PCME)
Phvul.004G011600_1	Chr04	complement(1139583..1144016)	43.62	-0.74	-1.67	0.01	0.05	1	Phvul.004G011600	(M=1) PTHR24031//PTHR24031:SF314 - RNA HELICASE // SUBFAMILY NOT NAMED
Phvul.004G055200_1	Chr04	7183009..7183700	7.55	1.73	3.31	0.01	0.05	1	Phvul.004G055200	(M=2) PTHR10891//PTHR10891:SF621 - EF-HAND CALCIUM-BINDING DOMAIN CONTAINING PROTEIN // SUBFAMILY NOT NAMED
Phvul.004G069500_1	Chr04	complement(10399562..10407979)	0.16	-1.86	-3.62	0.01	0.05	1	Phvul.004G069500	(M=3) PF12576 - Protein of unknown function (DUF3754) (DUF3754)
Phvul.004G093100_1	Chr04	25172299..25173118	1.28	-6.61	-97.49	0.01	0.05	1
Phvul.004G093900_3	Chr04	25563683..25579261	0.48	-0.94	-1.91	0.01	0.05	1	Phvul.004G093900	(M=2) PTHR11926:SF117 - STEROL 3-BETA-GLUCOSYLTRANSFERASE UGT80B1
Phvul.004G104200_1	Chr04	complement(33111389..33112800)	19.58	0.92	1.9	0.02	0.05	1	Phvul.004G104200	(M=3) PTHR11926//PTHR11926:SF325 - GLUCOSYL/GLUCURONOSYL TRANSFERASES // SUBFAMILY NOT NAMED
Phvul.004G123000_2	Chr04	39489170..39495716	1.73	1.07	2.1	0.02	0.05	1	Phvul.004G123000	(M=1) PTHR11877//PTHR11877:SF22 - HYDROXYMETHYLGLUTARYL-COA SYNTHASE // SUBFAMILY NOT NAMED
Phvul.004G152200_1	Chr04	43368663..43370168	0.51	-2.45	-5.47	0.01	0.05	1
Phvul.004G165900_1	Chr04	complement(44738292..44741003)	15.99	0.65	1.57	0.02	0.05	1	Phvul.004G165900	(M=2) PTHR24056:SF171 - CYCLIN-DEPENDENT KINASE 20
Phvul.005G024600_1	Chr05	2222641..2232827	2.29	0.83	1.78	0.01	0.05	1	Phvul.005G024600	(M=2) K05539 - tRNA-dihydrouridine synthase A [EC:1.-.-.-] (dusA)
Phvul.005G052800_1	Chr05	6859887..6867570	0.1	-3.07	-8.4	0.01	0.05	1	Phvul.005G052800	(M=425) PF01535 - PPR repeat (PPR)
Phvul.005G058000_1	Chr05	complement(7750887..7753966)	6.34	-1.18	-2.27	0.01	0.05	1	Phvul.005G058000	(M=2) K03234 - elongation factor 2 (EEF2)
Phvul.005G064700_1	Chr05	complement(9765228..9768174)	0.82	-1.52	-2.86	0.01	0.05	1	Phvul.005G064700	(M=1198) 2.7.11.1 - Non-specific serine/threonine protein kinase / Threonine-specific protein kinase
Phvul.005G081200_1	Chr05	19242891..19247870	0.9	1.49	2.82	0.02	0.05	1	Phvul.005G081200	(M=8) PF04859 - Plant protein of unknown function (DUF641) (DUF641)
Phvul.005G104700_1	Chr05	complement(31137049..31138536)	99.53	0.61	1.52	0.01	0.05	1	Phvul.005G104700	(M=4) K02942 - large subunit ribosomal protein LP1 (RP-LP1, RPLP1)
Phvul.005G121100_1	Chr05	complement(34410845..34412261)	6.89	-0.81	-1.75	0.01	0.05	1	Phvul.005G121100	(M=14) PTHR10797:SF3 - CCR4-ASSOCIATED FACTOR 1 HOMOLOG 11-RELATED
Phvul.005G123200_1	Chr05	complement(34708198..34709269)	0.86	-6.54	-92.95	0.01	0.05	1	Phvul.005G123200	(M=11) PF11250 - Fantastic Four meristem regulator (FAF)
Phvul.005G144700_2	Chr05	37325467..37327407	1.72	2.8	6.96	0.01	0.05	1
Phvul.005G172900_1	Chr05	39626314..39629755	0.43	-1.83	-3.55	0.02	0.05	1	Phvul.005G172900	(M=2) PTHR31734:SF12 - AUXIN-RESPONSIVE PROTEIN IAA19-RELATED
Phvul.006G012500_1	Chr06	6366380..6381206	0.24	-1.29	-2.45	0.01	0.05	1
Phvul.006G021600_2	Chr06	complement(10100637..10101887)	3.13	-1.6	-3.02	0.01	0.05	1
Phvul.006G039200_1	Chr06	14895274..14902710	3.42	-0.65	-1.57	0.02	0.05	1	Phvul.006G039200	(M=1) PTHR31355:SF7 - MICROTUBULE-ASSOCIATED PROTEIN SPIRAL2-LIKE-RELATED
Phvul.006G047800_1	Chr06	16171033..16172202	16.74	-0.7	-1.63	0.01	0.05	1	Phvul.006G047800	(M=35) K09286 - EREBP-like factor (EREBP)
Phvul.006G055600_1	Chr06	complement(17164364..17167752)	1.43	-1.24	-2.36	0.01	0.05	1	Phvul.006G055600	(M=1) PTHR23153:SF37 - DNA DAMAGE RESPONSE PROTEIN WSS1
Phvul.006G083100_2	Chr06	20211136..20213161	1.86	1.49	2.81	0.01	0.05	1	Phvul.006G089300	(M=6) K10532 - heparan-alpha-glucosaminide N-acetyltransferase (HGSNAT)
Phvul.006G099700_1	Chr06	complement(21719577..21722930)	7.93	-0.72	-1.65	0.01	0.05	1	Phvul.006G099700	(M=2) PTHR13902:SF21 - SERINE/THREONINE-PROTEIN KINASE WNK1-RELATED
Phvul.006G100800_1	Chr06	complement(21795919..21803145)	10.64	0.62	1.54	0.01	0.05	1	Phvul.006G100800	(M=1) K01456 - peptide-N4-(N-acetyl-beta-glucosaminyl)asparagine amidase (E3.5.1.52, NGLY1, PNG1)
Phvul.006G118400_1	Chr06	complement(23333192..23337057)	4.85	0.82	1.77	0.01	0.05	1	Phvul.006G118400	(M=2) KOG3450 - Huntingtin interacting protein HYPK
Phvul.006G142400_2	Chr06	complement(25644406..25651749)	0.13	-6.53	-92.47	0.01	0.05	1	Phvul.006G142400	(M=2) 3.1.3.25//3.1.3.93 - Inositol-phosphate phosphatase / Myo-inositol-1-phosphatase
Phvul.006G156800_1	Chr06	26983375..26986527	0.54	-1.83	-3.56	0.01	0.05	1	Phvul.006G156800
Phvul.006G174300_1	Chr06	complement(28475650..28478831)	2.52	-1.05	-2.07	0.01	0.05	1	Phvul.006G174300	(M=3) PTHR23012//PTHR23012:SF76 - MEMBRANE ASSOCIATED RING FINGER // SUBFAMILY NOT NAMED
Phvul.006G178700_1	Chr06	complement(28879054..28883263)	2.97	-0.86	-1.82	0.01	0.05	1	Phvul.006G178700	(M=4) PTHR32295:SF9 - IQ-DOMAIN 9 PROTEIN
Phvul.007G106900_1	Chr07	complement(12761115..12763281)	2.8	1.37	2.59	0.01	0.05	1	Phvul.007G106900	(M=3) PTHR24073:SF486 - RAS-RELATED PROTEIN RABA6A-RELATED
Phvul.007G123600_1	Chr07	complement(23486311..23488722)	0.74	2.15	4.43	0.01	0.05	1
Phvul.007G153200_1	Chr07	complement(37621129..37627121)	3.32	-0.67	-1.59	0.01	0.05	1	Phvul.007G153200	(M=1) K17917 - sorting nexin-1/2 (SNX1_2)
Phvul.007G174200_1	Chr07	40860192..40866801	0.47	6.96	124.48	0.02	0.05	1	Phvul.007G174200	(M=1) PTHR24362//PTHR24362:SF277 - SERINE/THREONINE-PROTEIN KINASE NEK // SUBFAMILY NOT NAMED
Phvul.007G188800_1	Chr07	42506468..42516399	4.99	0.62	1.54	0.01	0.05	1	Phvul.007G188800	(M=1) 4.1.1.21 - Phosphoribosylaminoimidazole carboxylase / AIR carboxylase
Phvul.007G221800_1	Chr07	complement(46130156..46135155)	9.81	0.67	1.59	0.01	0.05	1	Phvul.007G221800	(M=43) PF00069//PF00560//PF08263//PF13855 - Protein kinase domain (Pkinase) // Leucine Rich Repeat (LRR_1) // Leucine rich repeat N-terminal domain (LRRNT_2) // Leucine rich repeat (LRR_8)
Phvul.007G238300_2	Chr07	complement(47841495..47846938)	0.31	-1.94	-3.83	0.01	0.05	1	Phvul.007G238300	(M=1) PTHR10383:SF23 - SERINC-DOMAIN CONTAINING SERINE AND SPHINGOLIPID BIOSYNTHESIS PROTEIN
Phvul.007G270600_2	Chr07	50899606..50902491	0.37	-6.78	-110.05	0.01	0.05	1	Phvul.007G270600	(M=2) PTHR31717:SF15 - CCT MOTIF-CONTAINING PROTEIN
Phvul.008G020800_1	Chr08	complement(1808241..1810743)	0.57	2.31	4.96	0.02	0.05	1	Phvul.008G020800	(M=3) PTHR11654//PTHR11654:SF146 - OLIGOPEPTIDE TRANSPORTER-RELATED // SUBFAMILY NOT NAMED
Phvul.008G028600_1	Chr08	2367181..2369491	0.37	-2.83	-7.11	0.01	0.05	1	Phvul.008G028600	(M=24) K04730 - interleukin-1 receptor-associated kinase 1 (IRAK1)
Phvul.008G036500_1	Chr08	complement(3040737..3041375)	0.97	-3.66	-12.62	0.01	0.05	1	Phvul.008G036500	(M=2) PTHR31621:SF11 - GB
Phvul.008G059900_1	Chr08	5364174..5367480	0.33	-6.37	-82.64	0.01	0.05	1	Phvul.008G059900	(M=2) PTHR10811//PTHR10811:SF17 - FRINGE-RELATED // SUBFAMILY NOT NAMED
Phvul.008G061900_1	Chr08	complement(5606622..5612826)	1.51	-0.8	-1.74	0.02	0.05	1	Phvul.008G061900	(M=2) PTHR11662:SF255 - ANION TRANSPORTER 2, CHLOROPLASTIC-RELATED
Phvul.008G099500_1	Chr08	complement(10737731..10743143)	1.4	-0.94	-1.92	0.01	0.05	1
Phvul.008G151900_1	Chr08	32788587..32790200	0.66	-2.94	-7.65	0.01	0.05	1	Phvul.008G151900	(M=2) PTHR11926:SF250 - UDP-GLYCOSYLTRANSFERASE 90A1-RELATED
Phvul.008G224900_1	Chr08	complement(53818794..53822337)	0.25	-2.49	-5.61	0.01	0.05	1	Phvul.008G224900	(M=41) PF00069//PF08263//PF13855 - Protein kinase domain (Pkinase) // Leucine rich repeat N-terminal domain (LRRNT_2) // Leucine rich repeat (LRR_8)
Phvul.008G228800_1	Chr08	54240305..54241282	2.47	6.43	86.23	0.02	0.05	1
Phvul.008G270400_2	Chr08	58040008..58042397	10.65	-0.66	-1.57	0.01	0.05	1	Phvul.008G270400	(M=2) K09191 - general transcription factor IIIA (GTF3A)
Phvul.008G293100_1	Chr08	complement(59629784..59648153)	0.07	-6.56	-94.46	0.01	0.05	1	Phvul.008G293100	(M=1) PTHR10663:SF108 - BREFELDIN A-INHIBITED GUANINE NUCLEOTIDE-EXCHANGE PROTEIN 1-RELATED
Phvul.009G014600_2	Chr09	complement(2295864..2301112)	3.33	-0.79	-1.73	0.01	0.05	1	Phvul.009G014600	(M=2) PTHR10992//PTHR10992:SF866 - ALPHA/BETA HYDROLASE FOLD-CONTAINING PROTEIN // SUBFAMILY NOT NAMED
Phvul.009G031300_2	Chr09	6908922..6918325	0.86	-1.02	-2.03	0.01	0.05	1
Phvul.009G054300_1	Chr09	10114541..10120532	0.15	-6.44	-86.83	0.02	0.05	1	Phvul.009G054300	(M=3) PTHR23092:SF19 - NUCLEOTIDYLTRANSFERASE
Phvul.009G098900_1	Chr09	15084422..15089681	1.97	1.02	2.02	0.01	0.05	1	Phvul.009G098900
Phvul.009G129300_1	Chr09	19041215..19045877	7.17	-0.69	-1.62	0.01	0.05	1	Phvul.009G129300	(M=1) PTHR22844//PTHR22844:SF215 - F-BOX AND WD40 DOMAIN PROTEIN // SUBFAMILY NOT NAMED
Phvul.009G130600_1	Chr09	19215390..19216046	17.18	1.18	2.27	0.01	0.05	1	Phvul.009G130600	(M=2) PTHR10891//PTHR10891:SF530 - EF-HAND CALCIUM-BINDING DOMAIN CONTAINING PROTEIN // SUBFAMILY NOT NAMED
Phvul.009G145100_1	Chr09	21250853..21253148	8.54	-0.7	-1.63	0.02	0.05	1	Phvul.009G145100	(M=16) PF12854//PF13041 - PPR repeat (PPR_1) // PPR repeat family (PPR_2)
Phvul.009G155200_1	Chr09	22552261..22566378	1.09	0.81	1.76	0.01	0.05	1	Phvul.009G155200	(M=2) K02327 - DNA polymerase delta subunit 1 (POLD1)
Phvul.009G170000_2	Chr09	complement(24823368..24830356)	2.4	-0.74	-1.67	0.01	0.05	1	Phvul.009G170000	(M=1) PTHR23083:SF343 - BARDET-BIEDL SYNDROME 4 PROTEIN HOMOLOG
Phvul.009G170600_1	Chr09	24939116..24941904	0.55	3.26	9.59	0.02	0.05	1	Phvul.009G170600	(M=2) PTHR24413:SF75 - BTB/POZ AND TAZ DOMAIN-CONTAINING PROTEIN 2
Phvul.009G177500_1	Chr09	complement(25933065..25935727)	1.82	-1.27	-2.41	0.01	0.05	1	Phvul.009G177500	(M=2) K06195 - ApaG protein (apaG)
Phvul.009G206300_1	Chr09	30495363..30499033	3.61	0.88	1.84	0.02	0.05	1	Phvul.009G206300	(M=2) KOG4422 - Uncharacterized conserved protein
Phvul.009G208900_1	Chr09	complement(30902795..30915191)	0.28	-1.42	-2.68	0.01	0.05	1	Phvul.009G208900	(M=2) PTHR23359:SF72 - ADENYLATE KINASE FAMILY PROTEIN
Phvul.010G044900_1	Chr10	complement(6774767..6775817)	92.88	0.72	1.65	0.01	0.05	1	Phvul.010G044900
Phvul.010G049600_1	Chr10	complement(7813319..7826191)	0.32	1.51	2.85	0.02	0.05	1	Phvul.010G049900	(M=1) PTHR23319:SF4 - AT22714P
Phvul.010G060500_1	Chr10	complement(9920998..9924646)	3.54	0.93	1.9	0.01	0.05	1	Phvul.010G060500	(M=1) PTHR10025:SF43 - BIFUNCTIONAL PROTEIN FOLD 1, MITOCHONDRIAL
Phvul.010G116200_2	Chr10	38282541..38288461	0.86	-1.55	-2.92	0.01	0.05	1	Phvul.010G116200	(M=2) PTHR24093:SF289 - CALCIUM-TRANSPORTING ATPASE 1, ENDOPLASMIC RETICULUM-TYPE-RELATED
Phvul.010G132000_1	Chr10	complement(40237562..40241720)	2.77	1.05	2.07	0.01	0.05	1	Phvul.010G132000	(M=62) PTHR11017//PTHR11017:SF163 - LEUCINE-RICH REPEAT-CONTAINING PROTEIN // SUBFAMILY NOT NAMED
Phvul.010G144300_1	Chr10	41578656..41580230	0.87	3.88	14.76	0.01	0.05	1	Phvul.010G144300	(M=3) PTHR31284:SF7 - ACID PHOSPHATASE-RELATED
Phvul.011G028400_2	Chr11	2305788..2311130	1.42	1.2	2.3	0.01	0.05	1	Phvul.011G028400	(M=2) KOG2444 - WD40 repeat protein
Phvul.011G047600_1	Chr11	complement(4114903..4118496)	2.38	1.39	2.63	0.02	0.05	1	Phvul.011G047600	(M=2) K13513 - lysocardiolipin and lysophospholipid acyltransferase (LCLAT1, AGPAT8)
Phvul.011G064700_1	Chr11	5619488..5624484	26.6	-0.6	-1.51	0.01	0.05	1	Phvul.011G064700	(M=2) PTHR23315:SF69 - U-BOX DOMAIN-CONTAINING PROTEIN 12-RELATED
Phvul.011G089000_1	Chr11	complement(8697794..8698081)	1.67	-4.42	-21.43	0.01	0.05	1	Phvul.011G089000	(M=4) K01601 - ribulose-bisphosphate carboxylase large chain (rbcL)
Phvul.011G111800_1	Chr11	complement(14595102..14597793)	10.61	0.68	1.61	0.01	0.05	1	Phvul.011G111800
Phvul.011G123200_1	Chr11	25324661..25327977	3.57	1.12	2.17	0.01	0.05	1	Phvul.011G123200	(M=3) PTHR10593//PTHR10593:SF26 - SERINE/THREONINE-PROTEIN KINASE RIO // SUBFAMILY NOT NAMED
Phvul.011G136000_1	Chr11	complement(31056612..31059826)	1.21	1.57	2.97	0.01	0.05	1	Phvul.011G136000	(M=197) PF01535//PF13041 - PPR repeat (PPR) // PPR repeat family (PPR_2)
Phvul.011G139700_1	Chr11	33368533..33373917	8.05	0.64	1.55	0.01	0.05	1	Phvul.011G139700	(M=1) PTHR13048 - TRAFFICKING PROTEIN PARTICLE COMPLEX SUBUNIT 3
Phvul.011G157300_1	Chr11	41444099..41447640	5.42	1.25	2.38	0.01	0.05	1	Phvul.011G157300	(M=6) PTHR12505 - PHD FINGER TRANSCRIPTION FACTOR
Phvul.011G169300_1	Chr11	43982318..43999989	3.35	-0.85	-1.81	0.01	0.05	1	Phvul.011G169300	(M=3) PTHR27006:SF44 - LEUCINE-RICH REPEAT TRANSMEMBRANE PROTEIN KINASE
Phvul.011G214300_1	Chr11	complement(49942429..49947114)	1.3	1.32	2.5	0.01	0.05	1	Phvul.011G214300	(M=34) K01188 - beta-glucosidase (E3.2.1.21)
Phvul.L000200_1	scaffold_12	complement(185326..188601)	6.22	0.87	1.83	0.01	0.05	1

## Sheet: Myc-Ctrl vs. Myc-Strss
Name	Chromosome	Region	Max group mean	Log₂ fold change	Fold change	P-value	FDR p-value	Bonferroni		Putative Function
Phvul.004G082600_1	Chr04	complement(14570403..14574323)	8.96	2.54	5.81	4.22e-13	8.58e-12	1.34e-08	Phvul.004G082600	(M=5) PTHR19139:SF167 - AQUAPORIN PIP2-1-RELATED
Phvul.002G061600_1	Chr02	6752996..6759285	1.67	4.07	16.74	2.5e-11	4.12e-10	7.92e-07	Phvul.002G061600	(M=4) 2.4.2.7 - Adenine phosphoribosyltransferase / Transphosphoribosidase
Phvul.009G081800_1	Chr09	13074754..13078870	3.78	2.48	5.59	1.12e-10	1.72e-09	3.56e-06	Phvul.009G081800	(M=4) PTHR11748:SF17 - CYTOKININ DEHYDROGENASE 2-RELATED
Phvul.002G002200_2	Chr02	complement(216889..219948)	3.11	5.66	50.39	3.72e-10	5.32e-09	1.18e-05	Phvul.002G002200	(M=3) PTHR24343//PTHR24343:SF168 - SERINE/THREONINE KINASE // SUBFAMILY NOT NAMED
Phvul.002G095400_1	Chr02	17351848..17352611	97.82	-1.62	-3.07	9.45e-10	1.29e-08	2.99e-05	Phvul.002G095400	(M=1) PTHR10772:SF9 - GROES-LIKE PROTEIN
Phvul.011G015100_1	Chr11	1202722..1205861	6.07	-2.49	-5.63	1.04e-09	1.4e-08	3.28e-05	Phvul.011G015100	(M=2) PTHR31375:SF28 - POLYGALACTURONASE QRT2
Phvul.007G071100_1	Chr07	complement(6408764..6409930)	48.77	-3.43	-10.77	1.2e-09	1.61e-08	3.8e-05	Phvul.007G071100	(M=2) PTHR33649:SF2 - PAR1 PROTEIN
Phvul.007G019900_1	Chr07	1364714..1368877	10.05	-1.49	-2.82	2.22e-09	2.86e-08	7.03e-05	Phvul.007G019900	(M=3) PTHR31314:SF10 - HOMEODOMAIN-LIKE SUPERFAMILY PROTEIN-RELATED
Phvul.002G271500_1	Chr02	43671358..43687889	3.52	-1.39	-2.62	3.03e-09	3.83e-08	9.59e-05	Phvul.002G271500	(M=3) K00888 - phosphatidylinositol 4-kinase (PI4K)
Phvul.002G043100_1	Chr02	complement(4062019..4063095)	18.76	2.93	7.63	7.16e-09	8.63e-08	0.000226	Phvul.002G043100	(M=11) K05894 - 12-oxophytodienoic acid reductase (OPR)
Phvul.007G214900_1	Chr07	45394023..45395064	17.01	-2.41	-5.3	8.99e-09	1.06e-07	0.000284	Phvul.007G214900	(M=2) PTHR33052:SF19 - AGAA.5
Phvul.011G216300_1	Chr11	complement(50188296..50190525)	49.65	1.8	3.47	1.04e-08	1.23e-07	0.00033	Phvul.011G216300	(M=1) PTHR31388:SF2 - PEROXIDASE 17
Phvul.005G181900_2	Chr05	40338318..40340514	41.42	1.41	2.66	1.16e-08	1.36e-07	0.000368	Phvul.005G181900	(M=3) PTHR24347:SF199 - CBL-INTERACTING SERINE/THREONINE-PROTEIN KINASE 25-RELATED
Phvul.011G174600_1	Chr11	complement(44884218..44886157)	14.1	1.94	3.83	1.21e-08	1.4e-07	0.000381	Phvul.011G174600	(M=10) K19042 - E3 ubiquitin-protein ligase BOI and related proteins [EC:6.3.2.19] (BOI)
Phvul.010G012100_1	Chr10	1886240..1888369	4.41	3.14	8.8	1.22e-08	1.42e-07	0.000385
Phvul.008G270100_1	Chr08	complement(58009034..58015519)	4.24	-1.4	-2.64	2.47e-08	2.73e-07	0.000782	Phvul.008G270100	(M=2) K12847 - U4/U6.U5 tri-snRNP-associated protein 2 (USP39, SAD1)
Phvul.009G027600_1	Chr09	6151941..6152698	168.69	-2.02	-4.06	2.66e-08	2.92e-07	0.00084	Phvul.009G027600	(M=1) PTHR22814:SF84 - HEAVY-METAL-ASSOCIATED DOMAIN-CONTAINING PROTEIN
Phvul.003G216800_1	Chr03	complement(43295725..43298653)	9.95	1.76	3.39	3.96e-08	4.23e-07	0.00125	Phvul.003G216800	(M=1) PTHR11132//PTHR11132:SF65 - SOLUTE CARRIER FAMILY 35 // SUBFAMILY NOT NAMED
Phvul.006G178800_1	Chr06	28885417..28886368	14.05	-2.79	-6.89	4.41e-08	4.68e-07	0.0014	Phvul.006G178800	(M=2) K19038 - E3 ubiquitin-protein ligase ATL41 [EC:6.3.2.19] (ATL41)
Phvul.002G099600_1	Chr02	19541332..19542956	22.36	1.51	2.85	6.13e-08	6.37e-07	0.00194	Phvul.002G099600	(M=2) PTHR10044//PTHR10044:SF121 - INHIBITOR OF APOPTOSIS // SUBFAMILY NOT NAMED
Phvul.007G255600_2	Chr07	49404219..49409571	3.8	-2.93	-7.62	7.44e-08	7.65e-07	0.00235	Phvul.007G255600	(M=1) PTHR32060:SF5 - PEPTIDASE S41 FAMILY PROTEIN
Phvul.007G056100_1	Chr07	complement(4641212..4644269)	9.04	2.05	4.13	8.07e-08	8.26e-07	0.00255	Phvul.007G056100	(M=2) PTHR11558//PTHR11558:SF30 - SPERMIDINE/SPERMINE SYNTHASE // SUBFAMILY NOT NAMED
Phvul.010G045300_1	Chr10	6874457..6877771	3.75	2.33	5.01	8.17e-08	8.36e-07	0.00258	Phvul.010G045300	(M=2) PTHR12771:SF20 - ELMO/CED-12 DOMAIN-CONTAINING PROTEIN
Phvul.002G315600_1	Chr02	complement(47624318..47628310)	17.11	-1.25	-2.38	9.83e-08	9.89e-07	0.00311	Phvul.002G315600	(M=6) PTHR31086:SF20 - ALUMINUM-ACTIVATED MALATE TRANSPORTER 4-RELATED
Phvul.009G126400_1	Chr09	complement(18694801..18699010)	2.7	3.71	13.1	1.16e-07	1.16e-06	0.00368	Phvul.009G126400	(M=3) PTHR11699:SF171 - ALDEHYDE DEHYDROGENASE FAMILY 3 MEMBER I1, CHLOROPLASTIC
Phvul.001G076700_1	Chr01	11072585..11075717	46.84	2.55	5.85	1.5e-07	1.47e-06	0.00476	Phvul.001G076700	(M=34) K01188 - beta-glucosidase (E3.2.1.21)
Phvul.006G199300_1	Chr06	30422014..30423411	10.02	-1.7	-3.24	1.54e-07	1.5e-06	0.00487	Phvul.006G199300	(M=15) PF12734 - Cysteine-rich TM module stress tolerance (CYSTM)
Phvul.001G249600_1	Chr01	complement(50768039..50768536)	24.06	2.34	5.08	1.72e-07	1.67e-06	0.00545	Phvul.001G249600	(M=4) K16282 - E3 ubiquitin-protein ligase RHA2 [EC:6.3.2.19] (RHA2)
Phvul.009G209800_1	Chr09	31015401..31017442	11.36	1.92	3.79	1.72e-07	1.68e-06	0.00545	Phvul.009G209800	(M=1) PTHR14155//PTHR14155:SF118 - RING FINGER DOMAIN-CONTAINING // SUBFAMILY NOT NAMED
Phvul.001G110700_1	Chr01	30123207..30124151	10.22	2.76	6.76	2.39e-07	2.27e-06	0.00755	Phvul.001G110700	(M=2) PTHR34132:SF1 - EMB
Phvul.003G274800_1	Chr03	complement(50074125..50091400)	1.14	-2.26	-4.8	2.6e-07	2.45e-06	0.00821	Phvul.003G274800	(M=1) PTHR24351:SF81 - PHOTOTROPIN-2
Phvul.011G034100_1	Chr11	2973199..2975463	7.97	1.76	3.39	2.7e-07	2.54e-06	0.00853	Phvul.011G034100	(M=1) PTHR31048:SF40 - PATHOGENESIS-RELATED THAUMATIN-LIKE PROTEIN
Phvul.008G144800_2	Chr08	complement(27607127..27623204)	0.36	3.99	15.91	3.11e-07	2.9e-06	0.00983	Phvul.008G148200	(M=7) KOG0320 - Predicted E3 ubiquitin ligase
Phvul.003G002800_2	Chr03	complement(273704..281357)	1.26	6.96	124.8	3.24e-07	3.02e-06	0.01
Phvul.003G257100_1	Chr03	complement(48487019..48491229)	1.14	4.02	16.25	3.39e-07	3.16e-06	0.01	Phvul.003G257100	(M=1) PTHR16223:SF11 - TRANSCRIPTION FACTOR BHLH110
Phvul.007G044600_1	Chr07	3545155..3549145	45.73	-1.57	-2.96	4.06e-07	3.74e-06	0.01	Phvul.007G044600	(M=1) PTHR10381//PTHR10381:SF18 - ATP-DEPENDENT CLP PROTEASE PROTEOLYTIC SUBUNIT // SUBFAMILY NOT NAMED
Phvul.002G304000_1	Chr02	complement(46650825..46651917)	27.95	1.57	2.97	4.21e-07	3.86e-06	0.01	Phvul.002G304000	(M=2) 3.5.4.5 - Cytidine deaminase / Cytosine nucleoside deaminase
Phvul.011G076500_1	Chr11	7072157..7074604	13.89	-1.72	-3.28	4.35e-07	3.99e-06	0.01	Phvul.011G076500	(M=2) K15456 - protein KTI12 (KTI12)
Phvul.011G014800_1	Chr11	complement(1175992..1183489)	2.17	-2.12	-4.34	4.67e-07	4.27e-06	0.01	Phvul.011G014800	(M=2) PTHR22953:SF18 - METALLOPHOSPHOESTERASE DOMAIN-CONTAINING PROTEIN
Phvul.003G012800_1	Chr03	complement(1190705..1191958)	82.31	1.98	3.95	4.81e-07	4.39e-06	0.02	Phvul.003G012800	(M=3) PTHR33095:SF7 - AR781
Phvul.003G185900_1	Chr03	complement(39793260..39793712)	9.93	-2.99	-7.92	5.08e-07	4.63e-06	0.02	Phvul.003G185900
Phvul.010G046900_2	Chr10	complement(7174462..7178188)	9.75	-1.53	-2.89	5.08e-07	4.63e-06	0.02	Phvul.010G046900	(M=2) K12877 - protein mago nashi (MAGOH)
Phvul.004G168100_1	Chr04	complement(44978742..44983901)	5.81	-1.24	-2.37	5.99e-07	5.39e-06	0.02	Phvul.004G168100	(M=1) K02357 - elongation factor Ts (tsf, TSFM)
Phvul.002G227800_1	Chr02	39283696..39288086	17.86	-1.19	-2.28	6.01e-07	5.41e-06	0.02	Phvul.002G227800	(M=2) PTHR15315//PTHR15315:SF20 - RING FINGER PROTEIN 41, 151 // SUBFAMILY NOT NAMED
Phvul.006G176100_1	Chr06	complement(28644997..28651046)	5.19	1.84	3.59	6.25e-07	5.61e-06	0.02	Phvul.006G176100	(M=16) PF04852 - Protein of unknown function (DUF640) (DUF640)
Phvul.001G098600_1	Chr01	21921749..21922795	5.2	3.23	9.39	6.33e-07	5.68e-06	0.02	Phvul.001G098600	(M=36) PF05553 - Cotton fibre expressed protein (DUF761)
Phvul.009G028700_1	Chr09	complement(6358915..6373338)	75.09	1.86	3.64	7.11e-07	6.33e-06	0.02	Phvul.009G028700	(M=1) K11262 - acetyl-CoA carboxylase / biotin carboxylase (ACAC)
Phvul.009G089100_1	Chr09	13862269..13864330	11.8	1.71	3.28	7.13e-07	6.34e-06	0.02	Phvul.009G089100	(M=2) PTHR12378:SF12 - EXPRESSED PROTEIN
Phvul.001G051200_1	Chr01	5722368..5727887	3.39	6.15	70.94	7.41e-07	6.57e-06	0.02	Phvul.001G051200	(M=5) PTHR31358:SF10 - TARGETING PROTEIN FOR XKLP2-LIKE PROTEIN
Phvul.002G223600_1	Chr02	38806347..38808905	7.19	2.16	4.46	7.43e-07	6.59e-06	0.02	Phvul.002G223600	(M=2) PTHR20854//PTHR20854:SF33 - INOSITOL MONOPHOSPHATASE // SUBFAMILY NOT NAMED
Phvul.008G250300_1	Chr08	complement(56466439..56467314)	38.41	1.59	3.02	7.5e-07	6.64e-06	0.02	Phvul.008G250300
Phvul.007G174500_1	Chr07	complement(40879923..40882189)	100.25	-1.49	-2.81	8.08e-07	7.13e-06	0.03	Phvul.007G174500	(M=2) PTHR23291:SF31 - BAX INHIBITOR-1 MOTIF-CONTAINING PROTEIN-RELATED
Phvul.007G036600_1	Chr07	2938807..2939563	3.78	-3.73	-13.3	9.29e-07	8.11e-06	0.03
Phvul.009G181600_1	Chr09	complement(26743223..26748586)	10.77	1.27	2.41	9.3e-07	8.11e-06	0.03	Phvul.009G181600	(M=1) PTHR23315:SF98 - U-BOX DOMAIN-CONTAINING PROTEIN 38-RELATED
Phvul.006G079700_1	Chr06	complement(19856835..19859679)	14.11	2.05	4.13	9.74e-07	8.46e-06	0.03	Phvul.006G079700	(M=3) 1.14.13.11 - Trans-cinnamate 4-monooxygenase / Cinnamic acid 4-monooxygenase
Phvul.010G114100_1	Chr10	37947883..37964691	0.92	-1.69	-3.22	9.76e-07	8.47e-06	0.03	Phvul.010G114100	(M=2) PTHR12601:SF17 - TETRATRICOPEPTIDE REPEAT-CONTAINING PROTEIN
Phvul.008G240700_3	Chr08	55522366..55526025	22.23	-1.18	-2.27	1.09e-06	9.34e-06	0.03
Phvul.005G079400_1	Chr05	17275246..17279439	25.17	1.05	2.07	1.11e-06	9.56e-06	0.04	Phvul.005G079400	(M=1) PTHR31506:SF8 - BES1/BZR1 HOMOLOG PROTEIN 3
Phvul.009G005800_1	Chr09	complement(1006284..1006766)	209.37	1.21	2.31	1.2e-06	1.03e-05	0.04	Phvul.009G005800	(M=5) PTHR22952//PTHR22952:SF182 - CAMP-RESPONSE ELEMENT BINDING PROTEIN-RELATED // SUBFAMILY NOT NAMED
Phvul.004G157900_1	Chr04	43985496..43986170	31.3	1.73	3.31	1.34e-06	1.13e-05	0.04	Phvul.004G157900	(M=3) PTHR35735:SF1 - PROTEIN NIM1-INTERACTING 2
Phvul.008G163900_1	Chr08	complement(42120717..42126504)	4.87	-1.36	-2.57	1.72e-06	1.43e-05	0.05	Phvul.008G163900	(M=1) PTHR12192:SF1 - CHAC-LIKE FAMILY PROTEIN
Phvul.006G020900_3	Chr06	9864957..9871463	4.07	2.41	5.3	1.75e-06	1.46e-05	0.06
Phvul.002G168500_2	Chr02	complement(31120638..31122808)	2.23	-2.88	-7.37	1.78e-06	1.48e-05	0.06	Phvul.002G168500	(M=1) PTHR26374:SF199 - ZINC FINGER PROTEIN ZAT2-RELATED
Phvul.007G279700_1	Chr07	complement(51622851..51630703)	5.17	-1.32	-2.5	1.87e-06	1.54e-05	0.06	Phvul.007G279700	(M=1) PTHR13109 - NEUROCHONDRIN
Phvul.003G030200_2	Chr03	complement(2860543..2864209)	1.64	5.55	46.8	2e-06	1.64e-05	0.06	Phvul.003G030200	(M=5) 3.1.30.1 - Aspergillus nuclease S(1) / Single-stranded-nucleate endonuclease
Phvul.007G207800_1	Chr07	complement(44656983..44658141)	14.54	1.69	3.22	1.99e-06	1.64e-05	0.06	Phvul.007G207800	(M=3) PTHR31238:SF39 - GERMIN-LIKE PROTEIN SUBFAMILY 2 MEMBER 1-RELATED
Phvul.007G238200_1	Chr07	complement(47839259..47840161)	13.82	2.33	5.04	2.23e-06	1.82e-05	0.07	Phvul.007G238200	(M=2) PTHR21495:SF39 - DIRIGENT PROTEIN 16-RELATED
Phvul.011G020600_1	Chr11	1611515..1613914	11.19	1.75	3.36	2.34e-06	1.89e-05	0.07	Phvul.011G020600	(M=1) PTHR31636:SF65 - SCARECROW-LIKE PROTEIN 4-RELATED
Phvul.002G224800_2	Chr02	38969245..38973066	1.25	3.06	8.35	2.39e-06	1.93e-05	0.08	Phvul.002G224800	(M=2) PTHR11802:SF90 - SERINE CARBOXYPEPTIDASE-LIKE 31-RELATED
Phvul.005G177800_1	Chr05	40048288..40050031	12.62	2.08	4.23	2.47e-06	2e-05	0.08	Phvul.005G177800	(M=2) PTHR26312:SF75 - F18B13.21 PROTEIN-RELATED
Phvul.002G189200_1	Chr02	34483858..34484499	18.87	3.03	8.19	2.52e-06	2.03e-05	0.08	Phvul.002G189200	(M=3) PTHR14155:SF74 - RING-H2 FINGER PROTEIN ATL45-RELATED
Phvul.008G258000_1	Chr08	complement(57057942..57060199)	16.4	2.36	5.13	2.61e-06	2.11e-05	0.08	Phvul.008G258000	(M=4) PTHR10366:SF369 - CINNAMOYL-COA REDUCTASE-LIKE PROTEIN
Phvul.009G187900_1	Chr09	complement(27844937..27850229)	10.76	-1.3	-2.46	2.68e-06	2.15e-05	0.08	Phvul.009G187900	(M=1) PTHR10108//PTHR10108:SF783 - METHYLTRANSFERASE // SUBFAMILY NOT NAMED
Phvul.003G218800_1	Chr03	43610147..43611143	41.69	3.13	8.73	2.68e-06	2.16e-05	0.08	Phvul.003G218800	(M=17) PF14547 - Hydrophobic seed protein (Hydrophob_seed)
Phvul.007G075100_1	Chr07	6868859..6869653	7.99	5.35	40.75	2.73e-06	2.19e-05	0.09	Phvul.007G075100	(M=9) PTHR22814:SF129 - COPPER TRANSPORT FAMILY PROTEIN-RELATED
Phvul.001G182800_1	Chr01	44763581..44765452	18.24	-1.71	-3.27	3.13e-06	2.47e-05	0.1	Phvul.001G182800	(M=11) K13496 - UDP-glucosyl transferase 73C [EC:2.4.1.-] Glc - brassinosteroid (UGT73C)
Phvul.008G019600_1	Chr08	1707540..1712293	0.9	4.12	17.36	3.17e-06	2.51e-05	0.1	Phvul.008G019600	(M=180) PF00847 - AP2 domain (AP2)
Phvul.001G047000_1	Chr01	5118292..5121709	8.92	-1.26	-2.39	3.44e-06	2.71e-05	0.11
Phvul.001G188800_2	Chr01	45531540..45532499	64.83	1.35	2.56	3.49e-06	2.74e-05	0.11
Phvul.001G058800_1	Chr01	complement(6954135..6957152)	42.87	-1.11	-2.16	3.59e-06	2.81e-05	0.11	Phvul.001G058800	(M=1) K14816 - pre-60S factor REI1 (REI1)
Phvul.008G267100_1	Chr08	57806923..57810485	23.18	-1.19	-2.28	3.71e-06	2.9e-05	0.12	Phvul.008G267100	(M=4) 1.8.4.11 - Peptide-methionine (S)-S-oxide reductase / Peptide methionine sulfoxide reductase
Phvul.003G068300_1	Chr03	complement(10066385..10071926)	1.32	2.38	5.19	3.77e-06	2.95e-05	0.12	Phvul.003G068300	(M=4) PTHR32295:SF14 - PROTEIN IQ-DOMAIN 31-RELATED
Phvul.008G144800_7	Chr08	complement(27607127..27623204)	0.28	3.94	15.39	3.99e-06	3.1e-05	0.13
Phvul.006G050100_1	Chr06	16465815..16466472	7.24	5.17	36.11	4.02e-06	3.12e-05	0.13	Phvul.006G050100	(M=2) PTHR33122:SF4 - BIFUNCTIONAL INHIBITOR/LIPID-TRANSFER PROTEIN/SEED STORAGE 2S ALBUMIN-LIKE PROTEIN
Phvul.003G126600_1	Chr03	30860912..30863025	3.89	3.05	8.26	4.05e-06	3.15e-05	0.13	Phvul.003G126600	(M=3) PTHR31707:SF39 - PECTINESTERASE/PECTINESTERASE INHIBITOR 12-RELATED
Phvul.002G119900_1	Chr02	24286452..24289665	20.67	1.04	2.05	4.09e-06	3.17e-05	0.13	Phvul.002G119900	(M=32) PF00069//PF00139 - Protein kinase domain (Pkinase) // Legume lectin domain (Lectin_legB)
Phvul.006G210300_1	Chr06	31200871..31203250	2.17	4.36	20.56	4.34e-06	3.35e-05	0.14	Phvul.006G210300	(M=74) PF00892 - EamA-like transporter family (EamA)
Phvul.005G145200_1	Chr05	37374967..37377398	28.93	1.5	2.84	4.87e-06	3.72e-05	0.15
Phvul.003G101500_1	Chr03	complement(24803372..24807416)	11.11	-1.01	-2.01	4.9e-06	3.73e-05	0.15	Phvul.003G101500	(M=2) PTHR21319//PTHR21319:SF5 - RING FINGER AND CHY ZINC FINGER DOMAIN-CONTAINING PROTEIN 1 // SUBFAMILY NOT NAMED
Phvul.010G008900_1	Chr10	complement(1337670..1340223)	79.69	-1.25	-2.37	4.93e-06	3.76e-05	0.16	Phvul.010G008900	(M=40) PF00582 - Universal stress protein family (Usp)
Phvul.003G067200_1	Chr03	complement(9552283..9552974)	21.05	1.99	3.96	5.01e-06	3.81e-05	0.16	Phvul.003G067200
Phvul.007G082600_1	Chr07	8152270..8154568	67	1.1	2.14	5.35e-06	4.05e-05	0.17	Phvul.007G082600	(M=96) 1.11.1.7 - Peroxidase / Lactoperoxidase
Phvul.009G043100_1	Chr09	8430030..8432516	2.3	2.57	5.94	5.5e-06	4.17e-05	0.17	Phvul.009G043100	(M=91) PF03106 - WRKY DNA -binding domain (WRKY)
Phvul.004G122500_1	Chr04	complement(39392014..39395599)	13.08	1.17	2.25	5.75e-06	4.33e-05	0.18	Phvul.004G122500	(M=1) PTHR24349//PTHR24349:SF111 - SERINE/THREONINE-PROTEIN KINASE // SUBFAMILY NOT NAMED
Phvul.006G184400_1	Chr06	complement(29343112..29344216)	24.64	1.62	3.07	5.97e-06	4.48e-05	0.19	Phvul.006G184400	(M=39) PF05678 - VQ motif (VQ)
Phvul.004G125600_1	Chr04	40095092..40098289	15.63	-1.06	-2.09	6.19e-06	4.63e-05	0.2	Phvul.004G125600	(M=2) PTHR22726 - OMA1 HOMOLOG, ZINC METALLOPEPTIDASE
Phvul.001G059800_1	Chr01	7172668..7177847	1.83	-1.46	-2.75	6.69e-06	4.97e-05	0.21	Phvul.001G059800	(M=1) PTHR30603:SF13 - RNA POLYMERASE SIGMA FACTOR SIGC
Phvul.003G107900_1	Chr03	26813958..26815094	3.74	3.82	14.11	6.85e-06	5.08e-05	0.22
Phvul.007G151100_1	Chr07	37247703..37253705	11.65	1.02	2.02	6.97e-06	5.16e-05	0.22	Phvul.007G151100	(M=3) PTHR10257:SF20 - SERINE/THREONINE PROTEIN PHOSPHATASE 2A 57 KDA REGULATORY SUBUNIT B' ALPHA ISOFORM-RELATED
Phvul.002G082200_1	Chr02	complement(12483636..12485884)	1.19	-3.23	-9.41	7.24e-06	5.33e-05	0.23	Phvul.002G082200	(M=3) PTHR26374:SF175 - C2H2-LIKE ZINC FINGER PROTEIN-RELATED
Phvul.002G287800_1	Chr02	complement(45141417..45142609)	36.65	1.74	3.34	7.26e-06	5.35e-05	0.23	Phvul.002G287800	(M=22) PF04525 - LURP-one-related (LOR)
Phvul.004G137500_1	Chr04	41638115..41641651	7.83	-1.15	-2.22	7.45e-06	5.48e-05	0.24	Phvul.004G137500	(M=5) PF02892 - BED zinc finger (zf-BED)
Phvul.007G124100_3	Chr07	complement(23586318..23589156)	11.93	-1.63	-3.1	7.49e-06	5.5e-05	0.24
Phvul.010G081400_1	Chr10	complement(30170541..30176786)	1.08	-2.76	-6.78	7.58e-06	5.57e-05	0.24	Phvul.010G081400	(M=1) PTHR23026 - NADPH NITROREDUCTASE
Phvul.006G020900_2	Chr06	9864957..9871463	4.02	2.2	4.59	7.7e-06	5.64e-05	0.24	Phvul.006G020900	(M=2) PTHR24343:SF189 - CBL-INTERACTING SERINE/THREONINE-PROTEIN KINASE 3
Phvul.009G052100_1	Chr09	complement(9776722..9787352)	1.44	-1.47	-2.78	7.73e-06	5.66e-05	0.24	Phvul.009G052100	(M=1) PTHR12526:SF17 - STARCH SYNTHASE 1, CHLOROPLASTIC/AMYLOPLASTIC
Phvul.002G267400_1	Chr02	complement(43278870..43285792)	1.32	-1.74	-3.33	7.74e-06	5.67e-05	0.24	Phvul.002G267400	(M=1) K10882 - crossover junction endonuclease EME1 (EME1, MMS4)
Phvul.007G274600_1	Chr07	51244188..51253118	4.45	-1.11	-2.17	7.83e-06	5.73e-05	0.25	Phvul.007G274600	(M=1) PTHR24356:SF212 - AGC (CAMP-DEPENDENT, CGMP-DEPENDENT AND PROTEIN KINASE C) KINASE FAMILY PROTEIN
Phvul.008G145400_1	Chr08	complement(27791610..27793804)	9.34	-1.22	-2.33	8.23e-06	6e-05	0.26
Phvul.001G196000_1	Chr01	46225228..46226832	17.99	2.31	4.95	8.31e-06	6.04e-05	0.26	Phvul.001G196000	(M=2) PTHR22849:SF38 - E3 UBIQUITIN-PROTEIN LIGASE PUB22-RELATED
Phvul.011G020500_1	Chr11	complement(1597899..1601136)	8.27	-1.18	-2.27	8.59e-06	6.23e-05	0.27	Phvul.011G020500	(M=2) K04683 - transcription factor Dp-1 (TFDP1)
Phvul.006G121300_1	Chr06	23703604..23706599	18.6	-2.14	-4.42	8.88e-06	6.42e-05	0.28	Phvul.006G121300	(M=57) 3.2.1.15 - Polygalacturonase / Pectinase
Phvul.003G076200_1	Chr03	complement(11803629..11826903)	0.88	-1.26	-2.39	9.4e-06	6.77e-05	0.3	Phvul.003G076200	(M=1) K06638 - mitotic spindle assembly checkpoint protein MAD1 (MAD1L)
Phvul.007G233400_1	Chr07	47346208..47354181	10.06	-0.96	-1.94	9.63e-06	6.92e-05	0.3	Phvul.007G233400	(M=1) PF15477 - Small acidic protein family (SMAP)
Phvul.007G176900_1	Chr07	complement(41308446..41313336)	22.9	1.02	2.03	9.71e-06	6.98e-05	0.31	Phvul.007G176900	(M=2) PTHR16223:SF15 - TRANSCRIPTION FACTOR UNE12-RELATED
Phvul.L004700_1	scaffold_53	288..1830	3.98	-2.09	-4.25	9.73e-06	6.99e-05	0.31
Phvul.011G118100_1	Chr11	complement(18953485..18954923)	11.42	1.84	3.58	9.86e-06	7.07e-05	0.31	Phvul.011G118100	(M=9) PTHR11746//PTHR11746:SF83 - O-METHYLTRANSFERASE // SUBFAMILY NOT NAMED
Phvul.009G139300_1	Chr09	complement(20493525..20503164)	7.86	-0.96	-1.94	9.91e-06	7.11e-05	0.31	Phvul.009G139300	(M=3) PTHR11702:SF26 - DEVELOPMENTALLY-REGULATED GTP-BINDING PROTEIN 2
Phvul.007G274600_2	Chr07	51244188..51253118	4.57	-1.13	-2.19	1.06e-05	7.57e-05	0.34
Phvul.007G040500_1	Chr07	3264416..3265673	6.18	2.21	4.63	1.06e-05	7.58e-05	0.34	Phvul.007G040500	(M=3) PF03629 - Domain of unknown function (DUF303) (DUF303)
Phvul.008G260700_2	Chr08	57325829..57328973	8.06	2.21	4.62	1.07e-05	7.63e-05	0.34	Phvul.008G260700	(M=4) K10257 - omega-3 fatty acid desaturase (delta-15 desaturase) (FAD8, desB)
Phvul.003G263200_1	Chr03	49073069..49076550	1.47	-2.68	-6.4	1.11e-05	7.92e-05	0.35	Phvul.003G263200	(M=2) 1.6.99.1 - NADPH dehydrogenase / NADPH diaphorase
Phvul.005G036900_1	Chr05	3552495..3555501	23.13	1.12	2.17	1.17e-05	8.25e-05	0.37	Phvul.005G036900	(M=158) PF00010 - Helix-loop-helix DNA-binding domain (HLH)
Phvul.010G094000_1	Chr10	34568969..34569981	22.17	-1.4	-2.64	1.18e-05	8.34e-05	0.37	Phvul.010G094000	(M=1) PF11623 - Protein of unknown function (DUF3252) (DUF3252)
Phvul.001G030600_1	Chr01	2817623..2822002	2.31	-1.44	-2.72	1.2e-05	8.5e-05	0.38	Phvul.001G030600	(M=2) K02946 - small subunit ribosomal protein S10 (RP-S10, MRPS10, rpsJ)
Phvul.009G077300_1	Chr09	12635880..12637469	3.69	3.35	10.2	1.21e-05	8.54e-05	0.38	Phvul.009G077300	(M=4) PTHR12374//PTHR12374:SF19 - TRANSCRIPTIONAL ADAPTOR 2 ADA2 -RELATED // SUBFAMILY NOT NAMED
Phvul.008G240700_1	Chr08	55522366..55526025	20.52	-1.13	-2.19	1.24e-05	8.71e-05	0.39	Phvul.008G240700	(M=2) PTHR12802:SF60 - PROTEIN REVEILLE 1-RELATED
Phvul.005G155100_2	Chr05	38167840..38178215	2.25	-1.36	-2.56	1.24e-05	8.77e-05	0.39	Phvul.005G155100	(M=2) PTHR32002:SF7 - PROTEIN NLP8-RELATED
Phvul.008G281900_1	Chr08	58803475..58810202	1.97	-1.51	-2.86	1.33e-05	9.32e-05	0.42	Phvul.008G281900	(M=5) 2.4.2.9//2.7.1.48 - Uracil phosphoribosyltransferase / UMP pyrophosphorylase // Uridine kinase / Uridine monophosphokinase
Phvul.009G234500_1	Chr09	complement(34560136..34563925)	3.13	-1.8	-3.48	1.35e-05	9.5e-05	0.43	Phvul.009G234500	(M=30) KOG0617 - Ras suppressor protein (contains leucine-rich repeats)
Phvul.008G287300_1	Chr08	complement(59176085..59177635)	127.25	1.41	2.65	1.39e-05	9.75e-05	0.44	Phvul.008G287300	(M=3) PTHR11732//PTHR11732:SF220 - ALDO/KETO REDUCTASE // SUBFAMILY NOT NAMED
Phvul.009G033900_1	Chr09	7335214..7336979	36.02	1.16	2.24	1.52e-05	0.000105	0.48	Phvul.009G033900	(M=10) K10664 - E3 ubiquitin-protein ligase ATL6/9/15/31/42/55 [EC:6.3.2.19] (ATL6S)
Phvul.009G089000_1	Chr09	13848370..13849558	4.7	2.96	7.77	1.53e-05	0.000106	0.48	Phvul.009G089000
Phvul.005G138100_1	Chr05	complement(36676397..36680221)	3.16	2.23	4.68	1.57e-05	0.000109	0.5
Phvul.008G183700_1	Chr08	48502565..48519797	1.62	-1.11	-2.16	1.6e-05	0.000111	0.51	Phvul.008G183700	(M=1) PTHR11945:SF144 - AGAMOUS-LIKE MADS-BOX PROTEIN AGL17-RELATED
Phvul.010G070100_3	Chr10	18179393..18182498	6.17	2.18	4.54	1.64e-05	0.000113	0.52	Phvul.010G070100	(M=1198) 2.7.11.1 - Non-specific serine/threonine protein kinase / Threonine-specific protein kinase
Phvul.008G004100_1	Chr08	469504..475789	10.49	1.11	2.15	1.69e-05	0.000116	0.53	Phvul.008G004100	(M=6) K10532 - heparan-alpha-glucosaminide N-acetyltransferase (HGSNAT)
Phvul.009G008200_1	Chr09	1269336..1271000	11.56	2.54	5.8	1.74e-05	0.000119	0.55	Phvul.009G008200	(M=2) K16290 - xylem cysteine proteinase [EC:3.4.22.-] (XCP)
Phvul.001G238500_1	Chr01	complement(49882567..49886130)	1.32	2.79	6.89	1.74e-05	0.00012	0.55	Phvul.001G238500	(M=2) PTHR33101:SF4 - ROP GUANINE NUCLEOTIDE EXCHANGE FACTOR 5-RELATED
Phvul.008G174900_1	Chr08	complement(46067082..46076918)	0.92	2.13	4.36	1.75e-05	0.00012	0.55	Phvul.008G174900	(M=13) PF00069//PF13947 - Protein kinase domain (Pkinase) // Wall-associated receptor kinase galacturonan-binding (GUB_WAK_bind)
Phvul.008G150000_1	Chr08	complement(31157871..31159162)	26.45	1.18	2.26	1.76e-05	0.000121	0.56	Phvul.008G150000	(M=2) PTHR31766:SF2 - DNA-BINDING STOREKEEPER PROTEIN-LIKE PROTEIN-RELATED
Phvul.003G204500_1	Chr03	complement(41894298..41896310)	54.61	0.99	1.99	1.79e-05	0.000123	0.57	Phvul.003G204500	(M=1) PTHR27007:SF30 - L-TYPE LECTIN-DOMAIN CONTAINING RECEPTOR KINASE S.1
Phvul.010G001500_1	Chr10	496423..500752	0.68	-6.52	-91.69	1.79e-05	0.000123	0.57	Phvul.010G001500	(M=2) PTHR31503:SF1 - VACUOLAR CATION/PROTON EXCHANGER 1-RELATED
Phvul.001G050500_1	Chr01	complement(5618076..5621302)	1.48	-2.38	-5.22	1.83e-05	0.000125	0.58	Phvul.001G050500	(M=1) PTHR11776//PTHR11776:SF11 - ADENINE PHOSPHORIBOSYLTRANSFERASE // SUBFAMILY NOT NAMED
Phvul.007G167800_1	Chr07	complement(40000478..40003191)	5.28	1.63	3.1	1.83e-05	0.000125	0.58	Phvul.007G167800	(M=17) PF00560//PF08263 - Leucine Rich Repeat (LRR_1) // Leucine rich repeat N-terminal domain (LRRNT_2)
Phvul.010G013000_1	Chr10	2041113..2042993	3.23	3.27	9.63	1.84e-05	0.000125	0.58	Phvul.010G013000	(M=12) 1.14.13.89 - Isoflavone 2'-hydroxylase / Isoflavone 2'-monooxygenase
Phvul.007G047100_4	Chr07	complement(3779537..3799945)	0.32	-3.05	-8.27	1.86e-05	0.000127	0.59
Phvul.005G147400_1	Chr05	complement(37505124..37509928)	20.23	-1.3	-2.46	1.93e-05	0.000131	0.61
Phvul.008G226500_1	Chr08	54009871..54015105	19.24	0.98	1.98	1.95e-05	0.000133	0.62	Phvul.008G226500	(M=2) K13463 - coronatine-insensitive protein 1 (COI-1)
Phvul.001G261900_1	Chr01	complement(51637374..51645680)	1.97	1.71	3.28	2.03e-05	0.000137	0.64	Phvul.001G261900	(M=3) PTHR12298//PTHR12298:SF7 - PCDC2 PROGRAMMED CELL DEATH PROTEIN 2 -RELATED // SUBFAMILY NOT NAMED
Phvul.010G127700_1	Chr10	complement(39734712..39738308)	7.73	1.3	2.47	2.11e-05	0.000142	0.67	Phvul.010G127700	(M=1) PTHR21229:SF15 - LUNG SEVEN TRANSMEMBRANE RECEPTOR-LIKE PROTEIN
Phvul.009G087800_1	Chr09	complement(13706412..13720462)	5.8	-0.9	-1.87	2.17e-05	0.000146	0.69	Phvul.009G087800	(M=3) PTHR12663:SF3 - ASPARTYL BETA-HYDROXYLASE N-TERMINAL REGION DOMAIN-CONTAINING PROTEIN-RELATED
Phvul.010G145700_1	Chr10	41694479..41696679	1.59	3.85	14.4	2.17e-05	0.000146	0.69	Phvul.010G145700	(M=2) PTHR10209//PTHR10209:SF89 - OXIDOREDUCTASE, 2OG-FE II OXYGENASE FAMILY PROTEIN // SUBFAMILY NOT NAMED
Phvul.007G209100_1	Chr07	44779814..44782884	1.14	3.56	11.77	2.23e-05	0.00015	0.71	Phvul.007G209100	(M=1) PTHR22883:SF53 - PROTEIN S-ACYLTRANSFERASE 18
Phvul.008G054100_1	Chr08	4839408..4843253	1.7	-1.98	-3.94	2.22e-05	0.00015	0.7	Phvul.008G054100	(M=2) K18835 - WRKY transcription factor 2 (WRKY2)
Phvul.010G045300_3	Chr10	6874457..6877771	3.42	1.91	3.76	2.26e-05	0.000152	0.72
Phvul.008G200200_1	Chr08	50931228..50935740	6.06	-1.06	-2.09	2.29e-05	0.000153	0.72	Phvul.008G200200	(M=1) PTHR10229:SF0 - GTP-BINDING PROTEIN 6-RELATED
Phvul.008G081800_1	Chr08	7871958..7873756	6.24	1.92	3.78	2.34e-05	0.000157	0.74	Phvul.008G081800	(M=91) PF03106 - WRKY DNA -binding domain (WRKY)
Phvul.004G001600_1	Chr04	101490..102290	35.4	2.17	4.49	2.5e-05	0.000167	0.79	Phvul.004G001600	(M=38) PF14009 - Domain of unknown function (DUF4228) (DUF4228)
Phvul.001G235700_1	Chr01	49620858..49624888	2.6	-1.45	-2.74	2.56e-05	0.00017	0.81	Phvul.001G235700	(M=8) 1.1.1.206//1.1.1.236 - Tropinone reductase I / Tropinone reductase // Tropinone reductase II / Tropinone reductase
Phvul.003G068500_3	Chr03	complement(10086337..10092112)	6.81	1.21	2.32	2.67e-05	0.000177	0.84
Phvul.006G122400_1	Chr06	23781907..23782828	41.08	1.17	2.26	2.71e-05	0.000179	0.86	Phvul.006G122400
Phvul.007G154900_3	Chr07	complement(37818708..37821777)	5.65	-1.32	-2.5	2.81e-05	0.000185	0.89
Phvul.009G090800_1	Chr09	14076143..14081630	0.65	3.33	10.03	3.09e-05	0.000202	0.98	Phvul.009G090800
Phvul.002G092300_1	Chr02	16278903..16280216	13.32	1.51	2.84	3.1e-05	0.000203	0.98	Phvul.002G092300	(M=227) PF00560 - Leucine Rich Repeat (LRR_1)
Phvul.009G057000_2	Chr09	complement(10436974..10441563)	0.78	4.25	19.01	3.16e-05	0.000206	1	Phvul.009G057000
Phvul.002G184100_1	Chr02	33719374..33721606	1.42	3.43	10.76	3.23e-05	0.000211	1	Phvul.002G184100
Phvul.008G057400_1	Chr08	complement(5108529..5109799)	9.44	-1.31	-2.47	3.39e-05	0.00022	1
Phvul.004G108100_1	Chr04	complement(35743177..35743839)	11.73	2.31	4.97	3.45e-05	0.000223	1	Phvul.004G108100
Phvul.009G198400_1	Chr09	complement(29349039..29351055)	1.66	-5.16	-35.81	3.44e-05	0.000223	1	Phvul.009G198400	(M=4) PF03386 - Early nodulin 93 ENOD93 protein (ENOD93)
Phvul.001G223500_1	Chr01	complement(48553696..48557329)	2.84	1.68	3.2	3.55e-05	0.000229	1	Phvul.001G223500	(M=1) PTHR22835:SF275 - GDSL ESTERASE/LIPASE LIP-4
Phvul.005G155000_5	Chr05	complement(38141526..38156681)	0.21	-4.62	-24.53	3.68e-05	0.000237	1	Phvul.005G155000	(M=1) PTHR22957:SF211 - RAB GTPASE ACTIVATOR PROTEIN-RELATED
Phvul.001G236000_1	Chr01	49644995..49647503	6.42	-1.78	-3.44	3.81e-05	0.000245	1	Phvul.001G236000	(M=2) PTHR13832:SF219 - PROTEIN PHOSPHATASE 2C 3-RELATED
Phvul.002G002500_1	Chr02	236171..238563	4.98	6.66	101.14	4e-05	0.000255	1	Phvul.002G002500	(M=3) K03115 - casein kinase II subunit beta (CSNK2B)
Phvul.006G056800_1	Chr06	17343752..17351561	4.36	-1.03	-2.04	3.99e-05	0.000255	1	Phvul.006G056800	(M=2) PTHR13468:SF1 - PROTEIN DEK
Phvul.007G023700_1	Chr07	1647689..1652623	1.21	2.61	6.11	4e-05	0.000255	1	Phvul.007G023700	(M=3) PTHR11785//PTHR11785:SF331 - AMINO ACID TRANSPORTER // SUBFAMILY NOT NAMED
Phvul.006G009000_1	Chr06	complement(4726367..4735317)	3.6	1.18	2.27	4.15e-05	0.000265	1
Phvul.002G295400_1	Chr02	complement(45897279..45901901)	10.99	-0.92	-1.89	4.17e-05	0.000266	1	Phvul.002G295400	(M=4) K02150 - V-type H+-transporting ATPase subunit E (ATPeV1E, ATP6E)
Phvul.005G180800_1	Chr05	40265248..40266748	2.49	2.85	7.19	4.23e-05	0.000269	1	Phvul.005G180800	(M=5) PF14709 - double strand RNA binding domain from DEAD END PROTEIN 1 (DND1_DSRM)
Phvul.009G182100_1	Chr09	26831773..26845064	6	-1.27	-2.41	4.22e-05	0.000269	1	Phvul.009G182100	(M=2) 3.2.1.50 - Alpha-N-acetylglucosaminidase / NAG
Phvul.008G222700_1	Chr08	complement(53523280..53524919)	2.15	5.51	45.5	4.32e-05	0.000274	1	Phvul.008G222700	(M=3) PTHR12565//PTHR12565:SF181 - STEROL REGULATORY ELEMENT-BINDING PROTEIN // SUBFAMILY NOT NAMED
Phvul.001G147700_1	Chr01	40094783..40096469	3.02	-2	-4	4.41e-05	0.000279	1	Phvul.001G147700	(M=3) PTHR16019 - SYNAPSE-ASSOCIATED PROTEIN
Phvul.009G233100_2	Chr09	34385432..34392459	1.08	-3.2	-9.18	4.41e-05	0.000279	1	Phvul.009G233100	(M=2) PTHR33977:SF1 - ZINC ION BINDING PROTEIN
Phvul.007G221200_1	Chr07	complement(46049573..46051021)	3.1	2.98	7.9	4.46e-05	0.000282	1	Phvul.007G221200	(M=2) PTHR33597:SF4 - CONSERVED PEPTIDE UPSTREAM OPEN READING FRAME 47
Phvul.008G010000_1	Chr08	945585..948586	18.2	-0.91	-1.87	4.53e-05	0.000286	1	Phvul.008G010000	(M=1) PTHR10381:SF20 - ATP-DEPENDENT CLP PROTEASE PROTEOLYTIC SUBUNIT 3, CHLOROPLASTIC
Phvul.001G223400_1	Chr01	48549432..48550421	6.42	2.28	4.85	4.68e-05	0.000294	1	Phvul.001G223400	(M=5) PF15699 - NPR1 interacting (NPR1_interact)
Phvul.002G292200_1	Chr02	45566192..45566998	3.77	4.52	23.02	4.7e-05	0.000295	1	Phvul.002G292200	(M=2) PTHR33403:SF2 - PROTEIN SPIRAL1-LIKE 5
Phvul.009G134500_1	Chr09	complement(19814511..19816855)	1.53	-2.23	-4.69	4.7e-05	0.000295	1	Phvul.009G134500	(M=1) PTHR31407:SF18 - PSBP DOMAIN-CONTAINING PROTEIN 4, CHLOROPLASTIC
Phvul.010G146000_1	Chr10	complement(41728560..41729341)	4.24	3.47	11.06	4.73e-05	0.000297	1	Phvul.010G146000	(M=36) PF05553 - Cotton fibre expressed protein (DUF761)
Phvul.002G039200_1	Chr02	3770982..3772252	146.99	1.57	2.96	4.77e-05	0.000299	1	Phvul.002G039700	(M=1) K15198 - transcription factor TFIIIB component B'' (BDP1, TFC5)
Phvul.001G247400_1	Chr01	complement(50613539..50614091)	23.99	-1.4	-2.63	4.81e-05	0.000302	1	Phvul.001G247400	(M=2) PTHR22814:SF60 - HEAVY METAL TRANSPORT/DETOXIFICATION SUPERFAMILY PROTEIN
Phvul.006G211600_1	Chr06	complement(31276083..31278987)	3.28	1.71	3.28	4.84e-05	0.000303	1	Phvul.006G211600	(M=1) PTHR31234:SF8 - EXPRESSED PROTEIN
Phvul.007G166300_1	Chr07	39805273..39808604	1.13	-2.8	-6.95	4.95e-05	0.000309	1	Phvul.007G166300	(M=1) PTHR32258:SF2 - KINASE INTERACTING PROTEIN 1-LIKE PROTEIN NET3C
Phvul.001G117400_1	Chr01	32907738..32912835	5.68	1.12	2.17	4.98e-05	0.000311	1	Phvul.001G117400	(M=2) PTHR33826:SF2 - HYDROXYPROLINE-RICH GLYCOPROTEIN FAMILY PROTEIN
Phvul.002G113000_1	Chr02	complement(23031989..23036031)	105.79	1.66	3.16	5.03e-05	0.000314	1	Phvul.002G113000	(M=1) PTHR22950//PTHR22950:SF233 - AMINO ACID TRANSPORTER // SUBFAMILY NOT NAMED
Phvul.009G236900_1	Chr09	34890292..34895036	1.25	-2.39	-5.23	5.06e-05	0.000315	1	Phvul.009G236900	(M=4) KOG2210 - Oxysterol-binding protein
Phvul.011G189000_1	Chr11	complement(46578102..46581741)	0.92	4.67	25.5	5.15e-05	0.00032	1	Phvul.011G189000	(M=2) PTHR31707:SF48 - PECTINESTERASE/PECTINESTERASE INHIBITOR 24-RELATED
Phvul.002G205300_1	Chr02	36541078..36541882	4.28	5.48	44.66	5.24e-05	0.000325	1	Phvul.002G205300	(M=5) PTHR31851:SF6 - VACUOLAR IRON TRANSPORTER HOMOLOG 2.1
Phvul.007G267200_1	Chr07	complement(50538029..50540101)	36.51	1.64	3.12	5.28e-05	0.000328	1	Phvul.007G267200	(M=4) PTHR19957:SF69 - SYNTAXIN-121-RELATED
Phvul.009G135000_1	Chr09	complement(19861948..19866511)	2.22	-1.47	-2.77	5.38e-05	0.000333	1	Phvul.009G135000	(M=2) PF02576 - Putative ribosome maturation factor RimP (DUF150)
Phvul.008G019200_2	Chr08	complement(1661717..1664641)	2.41	2.19	4.57	5.41e-05	0.000335	1	Phvul.008G019200	(M=51) 2.7.10.1//2.7.11.1 - Receptor protein-tyrosine kinase / Receptor protein tyrosine kinase // Non-specific serine/threonine protein kinase / Threonine-specific protein kinase
Phvul.002G023800_2	Chr02	2514870..2515764	30.37	-1.52	-2.87	5.44e-05	0.000336	1
Phvul.006G018200_1	Chr06	9108740..9110254	6.63	1.77	3.4	5.43e-05	0.000336	1	Phvul.006G018200	(M=12) PF00646//PF01344 - F-box domain (F-box) // Kelch motif (Kelch_1)
Phvul.001G018800_1	Chr01	complement(1613891..1618161)	39.97	0.99	1.99	5.45e-05	0.000337	1	Phvul.001G018800	(M=10) PTHR23155//PTHR23155:SF543 - LEUCINE-RICH REPEAT-CONTAINING PROTEIN // SUBFAMILY NOT NAMED
Phvul.003G127800_1	Chr03	complement(31309789..31311568)	2.73	2.51	5.71	5.52e-05	0.000341	1
Phvul.002G078300_1	Chr02	11676858..11678654	19.81	1.36	2.56	5.56e-05	0.000343	1	Phvul.002G078300	(M=5) PF13704 - Glycosyl transferase family 2 (Glyco_tranf_2_4)
Phvul.006G215500_1	Chr06	31565113..31567972	52.76	1.04	2.06	5.55e-05	0.000343	1	Phvul.006G215500	(M=1198) 2.7.11.1 - Non-specific serine/threonine protein kinase / Threonine-specific protein kinase
Phvul.003G264900_1	Chr03	49202715..49204868	3.61	2.31	4.97	5.58e-05	0.000344	1	Phvul.003G264900	(M=4) PTHR36326:SF1 - PROTEIN MALE STERILE 5
Phvul.009G112600_1	Chr09	complement(16852626..16855733)	2.85	2.23	4.7	5.7e-05	0.000351	1	Phvul.009G112600	(M=3) K08850 - aurora kinase, other [EC:2.7.11.1] (AURKX)
Phvul.009G254400_1	Chr09	complement(36719652..36722364)	19.51	1.25	2.38	5.73e-05	0.000353	1	Phvul.009G254400	(M=2) PTHR22595:SF42 - CHITINASE-LIKE PROTEIN 1
Phvul.008G183800_1	Chr08	complement(48522454..48522887)	7.06	-2.46	-5.5	5.76e-05	0.000355	1	Phvul.008G183800
Phvul.006G103600_1	Chr06	21991994..21992470	12.04	-2.48	-5.58	5.78e-05	0.000356	1	Phvul.006G103600
Phvul.009G213200_1	Chr09	complement(31542437..31546092)	1.14	2.5	5.66	5.79e-05	0.000356	1	Phvul.009G213200	(M=2) PTHR23172//PTHR23172:SF39 - AUXILIN/CYCLIN G-ASSOCIATED KINASE-RELATED // SUBFAMILY NOT NAMED
Phvul.007G117900_1	Chr07	complement(18789618..18800600)	3.07	-0.95	-1.93	5.88e-05	0.000361	1	Phvul.007G117900	(M=1) K13093 - HIV Tat-specific factor 1 (HTATSF1)
Phvul.002G300200_1	Chr02	46265359..46266690	21.95	1.18	2.26	5.93e-05	0.000363	1	Phvul.002G300200	(M=1) PTHR10168:SF61 - F1N19.7
Phvul.008G268200_1	Chr08	complement(57877822..57878646)	5.81	2.98	7.87	6.04e-05	0.000369	1	Phvul.008G268200	(M=2) PTHR12001//PTHR12001:SF57 - GERANYLGERANYL PYROPHOSPHATE SYNTHASE // SUBFAMILY NOT NAMED
Phvul.002G332800_1	Chr02	complement(48976611..48981411)	6.4	1.29	2.44	6.09e-05	0.000372	1	Phvul.002G332800	(M=1) PTHR10314:SF79 - DOF-TYPE TRANSCRIPTION FACTOR TMO6
Phvul.007G008600_1	Chr07	complement(599228..601518)	332.18	1.66	3.15	6.12e-05	0.000373	1	Phvul.007G008600	(M=4) K01859 - chalcone isomerase (E5.5.1.6)
Phvul.007G260900_1	Chr07	49902764..49905002	1.97	2.58	5.96	6.12e-05	0.000373	1	Phvul.007G260900	(M=50) K09338 - homeobox-leucine zipper protein (HD-ZIP)
Phvul.002G226600_1	Chr02	complement(39143637..39146127)	6.46	1.38	2.6	6.31e-05	0.000384	1	Phvul.002G226600	(M=4) PTHR10992//PTHR10992:SF869 - ALPHA/BETA HYDROLASE FOLD-CONTAINING PROTEIN // SUBFAMILY NOT NAMED
Phvul.004G059000_1	Chr04	7878003..7879701	2.84	2.65	6.26	6.31e-05	0.000384	1	Phvul.004G059000	(M=1) PTHR10666//PTHR10666:SF115 - UBIQUITIN // SUBFAMILY NOT NAMED
Phvul.001G167700_1	Chr01	42912720..42919727	2.99	1.29	2.44	6.34e-05	0.000386	1	Phvul.001G167700	(M=4) PTHR27001:SF10 - RECEPTOR-LIKE SERINE/THREONINE-PROTEIN KINASE ALE2
Phvul.001G190400_2	Chr01	45637600..45641534	2.96	-1.32	-2.5	6.41e-05	0.000389	1	Phvul.001G190400	(M=1) PTHR11220//PTHR11220:SF22 - HEME-BINDING PROTEIN-RELATED // SUBFAMILY NOT NAMED
Phvul.010G099200_1	Chr10	complement(35307658..35313989)	5.2	-0.99	-1.98	6.44e-05	0.000391	1	Phvul.010G099200	(M=2) PTHR21726:SF30 - PHOSPHATIDYLINOSITOL N-ACETYGLUCOSAMINLYTRANSFERASE SUBUNIT P-LIKE PROTEIN
Phvul.002G037700_1	Chr02	complement(3651792..3654086)	1.95	2.69	6.44	6.53e-05	0.000396	1	Phvul.002G037700	(M=4) K03363 - cell division cycle 20, cofactor of APC complex (CDC20)
Phvul.003G241700_1	Chr03	46504117..46504556	8.29	2.67	6.35	6.56e-05	0.000397	1	Phvul.003G241700	(M=4) PTHR31729:SF0 - ETHYLENE-RESPONSIVE TRANSCRIPTION FACTOR ERF008-RELATED
Phvul.002G074800_1	Chr02	complement(10835443..10842097)	2.78	1.34	2.53	6.6e-05	0.000399	1	Phvul.002G074800	(M=2) PTHR10177:SF206 - CYCLIN-D1-1
Phvul.001G121900_1	Chr01	complement(34393345..34396095)	12.02	-1.04	-2.06	6.76e-05	0.000408	1	Phvul.001G121900	(M=135) PF00646 - F-box domain (F-box)
Phvul.003G293200_1	Chr03	51869634..51872330	3.62	-3.14	-8.81	6.78e-05	0.000409	1	Phvul.003G293200	(M=7) 4.2.3.19 - Ent-kaurene synthase / Ent-kaurene synthetase B
Phvul.001G128100_1	Chr01	36136617..36143190	1.08	-1.95	-3.87	6.83e-05	0.000412	1	Phvul.001G128100	(M=1) PTHR23196:SF8 - N-ACETYLTRANSFERASE
Phvul.003G082900_1	Chr03	complement(13371341..13372206)	50.96	1.11	2.15	6.84e-05	0.000412	1	Phvul.003G082900
Phvul.008G185300_1	Chr08	complement(48856113..48865535)	7.85	0.95	1.93	6.83e-05	0.000412	1	Phvul.008G185300	(M=10) K15378 - solute carrier family 45, member 1/2/4 (SLC45A1_2_4)
Phvul.009G169200_1	Chr09	24685784..24687907	2.04	2.66	6.3	7.14e-05	0.000429	1	Phvul.009G169200	(M=1) PTHR11119:SF25 - ADENINE/GUANINE PERMEASE AZG2
Phvul.003G119500_1	Chr03	29821226..29822747	1.77	3.84	14.36	7.18e-05	0.000431	1	Phvul.003G119500	(M=4) PF13947//PF14380 - Wall-associated receptor kinase galacturonan-binding (GUB_WAK_bind) // Wall-associated receptor kinase C-terminal (WAK_assoc)
Phvul.001G053900_1	Chr01	6195427..6197501	3.56	1.85	3.61	7.29e-05	0.000437	1	Phvul.001G053900	(M=2) PTHR13789//PTHR13789:SF213 - MONOOXYGENASE // SUBFAMILY NOT NAMED
Phvul.009G033600_1	Chr09	complement(7284598..7286848)	4.76	-1.26	-2.4	7.35e-05	0.00044	1	Phvul.009G033600	(M=1) KOG0105//KOG0106//KOG0131 - Alternative splicing factor ASF/SF2 (RRM superfamily) // Alternative splicing factor SRp55/B52/SRp75 (RRM superfamily) // Splicing factor 3b, subunit 4
Phvul.001G199600_1	Chr01	46530190..46534887	5.18	1.45	2.74	7.45e-05	0.000446	1	Phvul.001G199600	(M=2) 3.4.17.11 - Glutamate carboxypeptidase / Carboxypeptidase G2
Phvul.002G298500_1	Chr02	46126946..46131610	2.66	-1.32	-2.5	7.48e-05	0.000447	1	Phvul.002G298500	(M=5) K01784 - UDP-glucose 4-epimerase (galE, GALE)
Phvul.006G142000_1	Chr06	25607914..25611205	1.54	2.25	4.75	7.61e-05	0.000454	1	Phvul.006G142000	(M=10) K08150 - MFS transporter, SP family, solute carrier family 2 (myo-inositol transporter), member 13 (SLC2A13, ITR)
Phvul.002G107800_1	Chr02	complement(21799500..21801247)	36.46	1.01	2.01	7.63e-05	0.000455	1	Phvul.002G107800	(M=3) PTHR31048:SF11 - PATHOGENESIS-RELATED THAUMATIN FAMILY PROTEIN
Phvul.009G015200_3	Chr09	2412472..2418613	7.91	-1.62	-3.08	7.62e-05	0.000455	1	Phvul.009G015200	(M=1) PTHR32295:SF16 - PROTEIN IQ-DOMAIN 32
Phvul.005G099800_1	Chr05	30078118..30081745	7.02	1.44	2.71	7.66e-05	0.000456	1	Phvul.005G099800	(M=3) PTHR10593//PTHR10593:SF26 - SERINE/THREONINE-PROTEIN KINASE RIO // SUBFAMILY NOT NAMED
Phvul.001G119900_1	Chr01	complement(33746889..33757733)	2.9	1.15	2.21	7.84e-05	0.000466	1	Phvul.001G119900	(M=3) PF16709 - Fused Ig-PH domain of plant-specific actin-binding protein (SCAB-IgPH)
Phvul.003G068500_2	Chr03	complement(10086337..10092112)	7.04	1.11	2.16	7.85e-05	0.000467	1	Phvul.003G068500	(M=4) K10573 - ubiquitin-conjugating enzyme E2 A (UBE2A, UBC2, RAD6A)
Phvul.001G037400_1	Chr01	3601073..3604290	9.37	-1.01	-2.01	7.96e-05	0.000472	1	Phvul.001G037400	(M=2) PTHR31223:SF4 - CYTOKININ RIBOSIDE 5'-MONOPHOSPHATE PHOSPHORIBOHYDROLASE LOG8-RELATED
Phvul.007G168300_1	Chr07	complement(40073180..40077506)	1.79	-1.79	-3.46	7.98e-05	0.000473	1	Phvul.007G168300	(M=3) PTHR10044:SF98 - DETERIN
Phvul.008G248200_1	Chr08	56305123..56310513	39.51	1.3	2.46	8.03e-05	0.000476	1	Phvul.008G248200	(M=2) PTHR13902:SF49 - SERINE/THREONINE-PROTEIN KINASE WNK4-RELATED
Phvul.003G052100_1	Chr03	6474748..6481244	3.73	-0.93	-1.9	8.1e-05	0.00048	1	Phvul.003G052100	(M=1) PTHR30544//PTHR30544:SF3 - 23S RRNA METHYLTRANSFERASE // SUBFAMILY NOT NAMED
Phvul.008G210600_1	Chr08	52252899..52255414	1.03	3.8	13.88	8.14e-05	0.000482	1	Phvul.008G210600
Phvul.004G038500_1	Chr04	complement(4301614..4301903)	10.55	5.29	39.21	8.28e-05	0.00049	1
Phvul.002G333700_1	Chr02	49023200..49025788	11.74	-1.07	-2.1	8.55e-05	0.000505	1	Phvul.002G333700
Phvul.007G280300_1	Chr07	complement(51677904..51679767)	17.65	1.09	2.12	8.83e-05	0.00052	1	Phvul.007G280300	(M=2) PTHR31734:SF11 - AUXIN-RESPONSIVE PROTEIN IAA1-RELATED
Phvul.009G097700_1	Chr09	14985419..14991983	15.02	-0.86	-1.82	8.89e-05	0.000523	1	Phvul.009G097700	(M=1) PTHR11477:SF17 - PROTEIN PARTNER OF SNF
Phvul.003G169400_1	Chr03	complement(37973865..37979165)	37.88	0.94	1.92	8.91e-05	0.000524	1	Phvul.003G169400	(M=2) PTHR22951//PTHR22951:SF29 - CLATHRIN ASSEMBLY PROTEIN // SUBFAMILY NOT NAMED
Phvul.004G150000_1	Chr04	complement(43075614..43076874)	2.82	2.5	5.65	8.95e-05	0.000526	1	Phvul.004G150000
Phvul.004G024900_1	Chr04	2526472..2528470	38.29	-1.09	-2.13	9.11e-05	0.000535	1	Phvul.004G024900	(M=3) PTHR23070:SF44 - AAA-TYPE ATPASE FAMILY PROTEIN-RELATED
Phvul.003G177900_1	Chr03	39006859..39011238	2.46	-1.24	-2.37	9.18e-05	0.000538	1	Phvul.003G177900	(M=3) K03680 - translation initiation factor eIF-2B subunit delta (EIF2B4)
Phvul.L008600_1	scaffold_196	complement(2325..5693)	0.95	5.36	41.04	9.31e-05	0.000546	1
Phvul.006G184100_1	Chr06	complement(29322500..29324409)	16.98	1.14	2.2	9.4e-05	0.00055	1	Phvul.006G184100	(M=10) PTHR31992:SF8 - DOF ZINC FINGER PROTEIN DOF1.1-RELATED
Phvul.011G045400_2	Chr11	3902375..3905467	4.98	-1.26	-2.4	9.51e-05	0.000557	1	Phvul.011G045400	(M=1) PTHR10996//PTHR10996:SF162 - 2-HYDROXYACID DEHYDROGENASE-RELATED // SUBFAMILY NOT NAMED
Phvul.003G205700_1	Chr03	42021574..42023706	1.49	3.41	10.65	9.54e-05	0.000558	1	Phvul.003G205700	(M=16) PF05910 - Plant protein of unknown function (DUF868) (DUF868)
Phvul.009G213200_4	Chr09	complement(31542437..31546092)	1.04	2.47	5.52	9.68e-05	0.000565	1
Phvul.007G023800_2	Chr07	complement(1661325..1670147)	1.96	-1.46	-2.74	9.74e-05	0.000568	1	Phvul.007G023800	(M=2) PF03941 - Inner centromere protein, ARK binding region (INCENP_ARK-bind)
Phvul.001G152100_2	Chr01	40757574..40764770	1.25	5.01	32.12	9.78e-05	0.00057	1	Phvul.001G152100	(M=2) 5.5.1.13 - Ent-copalyl diphosphate synthase / Ent-kaurene synthetase A
Phvul.005G121800_1	Chr05	complement(34579149..34582075)	3.1	-1.62	-3.07	9.89e-05	0.000576	1	Phvul.005G121800	(M=91) PF02365 - No apical meristem (NAM) protein (NAM)
Phvul.005G034700_1	Chr05	complement(3248164..3251238)	9.5	1.73	3.32	0.0001	0.000583	1	Phvul.005G034700	(M=20) 1.1.1.195 - Cinnamyl-alcohol dehydrogenase / CAD
Phvul.002G099300_2	Chr02	19419804..19433331	0.5	-1.69	-3.22	0.000102	0.000593	1	Phvul.002G099300	(M=2) KOG2703 - C4-type Zn-finger protein
Phvul.009G046600_1	Chr09	8887058..8889783	1.02	2.98	7.9	0.000103	0.000598	1	Phvul.009G046600	(M=10) PF00560//PF07714//PF08263//PF13855 - Leucine Rich Repeat (LRR_1) // Protein tyrosine kinase (Pkinase_Tyr) // Leucine rich repeat N-terminal domain (LRRNT_2) // Leucine rich repeat (LRR_8)
Phvul.010G089600_2	Chr10	complement(33280920..33283444)	1.23	2.93	7.6	0.000104	0.000601	1
Phvul.001G151600_1	Chr01	40674211..40679650	16.63	1.05	2.07	0.000104	0.000603	1	Phvul.001G151600	(M=2) PTHR34798:SF1 - TIC-LIKE PROTEIN
Phvul.009G249400_1	Chr09	36234376..36236144	1.73	3.13	8.78	0.000105	0.000608	1	Phvul.009G249400	(M=1) PTHR34458:SF5 - POLLEN OLE E 1 ALLERGEN AND EXTENSIN FAMILY PROTEIN
Phvul.008G222500_1	Chr08	53500144..53500882	5.37	-2.85	-7.23	0.000106	0.000611	1	Phvul.008G222500	(M=3) PTHR14155:SF100 - RING-H2 FINGER PROTEIN ATL66
Phvul.009G171600_1	Chr09	complement(25026333..25030676)	6.22	1.58	2.98	0.000107	0.000616	1	Phvul.009G171600	(M=6) 2.4.1.82 - Galactinol--sucrose galactosyltransferase / Raffinose synthase
Phvul.002G258500_1	Chr02	complement(42470104..42472890)	1.8	-1.97	-3.91	0.000107	0.000619	1	Phvul.002G258500	(M=3) PTHR31263:SF0 - CELLULASE (GLYCOSYL HYDROLASE FAMILY 5) PROTEIN-RELATED
Phvul.006G174100_1	Chr06	28464287..28466189	3.13	2.04	4.12	0.000107	0.000619	1	Phvul.006G174100	(M=2) PTHR27000:SF131 - RECEPTOR LIKE PROTEIN 55
Phvul.005G149800_1	Chr05	complement(37714955..37719303)	7.06	1.14	2.21	0.000108	0.000622	1
Phvul.010G134400_1	Chr10	40636672..40638945	2.59	1.97	3.92	0.000112	0.000647	1	Phvul.010G134400	(M=3) PTHR23213:SF177 - FORMIN-LIKE PROTEIN 11
Phvul.001G005500_1	Chr01	complement(482995..488112)	1.77	1.83	3.56	0.000114	0.000653	1	Phvul.001G005500	(M=3) PTHR10774:SF50 - SYNAPTOTAGMIN-1-RELATED
Phvul.002G300600_1	Chr02	complement(46291114..46292868)	8.31	-1.3	-2.46	0.000114	0.000656	1	Phvul.002G300600	(M=1) PTHR21011:SF1 - 28S RIBOSOMAL PROTEIN S6, MITOCHONDRIAL
Phvul.006G132900_2	Chr06	complement(24772424..24774804)	18.23	0.98	1.97	0.000116	0.000666	1
Phvul.005G046500_1	Chr05	5085415..5096362	0.88	-1.5	-2.82	0.00012	0.000685	1	Phvul.005G046500	(M=2) PTHR10857//PTHR10857:SF47 - COPINE // SUBFAMILY NOT NAMED
Phvul.001G173500_1	Chr01	43660522..43663198	76.34	-1.17	-2.25	0.000121	0.000689	1	Phvul.001G173500	(M=4) PTHR11260//PTHR11260:SF222 - GLUTATHIONE S-TRANSFERASE, GST, SUPERFAMILY, GST DOMAIN CONTAINING // SUBFAMILY NOT NAMED
Phvul.008G005500_1	Chr08	596737..598263	39.12	1.11	2.16	0.000122	0.000695	1	Phvul.008G005500	(M=1) PTHR31304:SF3 - LOB DOMAIN-CONTAINING PROTEIN 40
Phvul.007G057800_1	Chr07	complement(4798218..4800012)	4.24	2.16	4.48	0.000122	0.000698	1	Phvul.007G057800	(M=3) PTHR33057:SF21 - OVATE FAMILY PROTEIN 11-RELATED
Phvul.003G112000_1	Chr03	complement(28195763..28197702)	33.81	-0.93	-1.9	0.000123	0.0007	1	Phvul.003G112000	(M=1) PTHR11711//PTHR11711:SF165 - ADP RIBOSYLATION FACTOR-RELATED // SUBFAMILY NOT NAMED
Phvul.009G044100_1	Chr09	complement(8556282..8557890)	13.58	1.39	2.61	0.000123	0.000703	1	Phvul.009G044100
Phvul.009G064300_1	Chr09	11103528..11105160	2.18	3.3	9.85	0.000124	0.000708	1	Phvul.009G064300	(M=2) K14499 - BRI1 kinase inhibitor 1 (BKI1)
Phvul.007G066700_1	Chr07	complement(5959073..5962032)	2.68	1.92	3.77	0.000125	0.000709	1	Phvul.007G066700	(M=2) PTHR31960:SF5 - F-BOX PROTEIN PP2-A14
Phvul.006G201600_1	Chr06	complement(30596455..30601785)	3.31	-2.05	-4.14	0.000126	0.000718	1	Phvul.006G201600	(M=2) PTHR10288:SF173 - RNA-BINDING KH DOMAIN-CONTAINING PROTEIN
Phvul.005G103100_1	Chr05	complement(30881978..30884320)	3.09	1.95	3.86	0.000128	0.000728	1	Phvul.005G103100	(M=14) PF04720 - PDDEXK-like family of unknown function (PDDEXK_6)
Phvul.003G294400_1	Chr03	complement(51994042..51994911)	7.89	2.21	4.61	0.000128	0.000729	1	Phvul.003G294400	(M=14) PF07816 - Protein of unknown function (DUF1645) (DUF1645)
Phvul.009G245700_1	Chr09	35926257..35927749	79.87	1.46	2.75	0.000128	0.00073	1	Phvul.009G245700	(M=1) PF05558 - DREPP plasma membrane polypeptide (DREPP)
Phvul.006G171200_1	Chr06	28209857..28210994	2.34	3.79	13.87	0.00013	0.000736	1	Phvul.006G171200	(M=2) K15731 - carboxy-terminal domain RNA polymerase II polypeptide A small phosphatase [EC:3.1.3.16] (CTDSP)
Phvul.001G261100_1	Chr01	51593669..51596685	2.22	2.12	4.36	0.000131	0.000741	1	Phvul.001G261100	(M=1) PTHR12771:SF19 - ELMO/CED-12 DOMAIN-CONTAINING PROTEIN-RELATED
Phvul.003G250800_1	Chr03	47788365..47794718	0.8	-6.32	-79.73	0.000131	0.000741	1	Phvul.003G250800	(M=1) PTHR24209:SF13 - PROTEIN DA1-RELATED 1-RELATED
Phvul.011G190200_1	Chr11	complement(46694239..46696240)	12.5	-0.97	-1.96	0.000131	0.000741	1	Phvul.011G190200	(M=2) PTHR22884:SF383 - HISTONE-LYSINE N-METHYLTRANSFERASE, H3 LYSINE-9 SPECIFIC SUVH1-RELATED
Phvul.007G151200_1	Chr07	complement(37275737..37278530)	1.12	3.36	10.26	0.000132	0.000746	1	Phvul.007G151200	(M=2) PTHR31683:SF21 - PECTATE LYASE 12-RELATED
Phvul.001G140100_2	Chr01	complement(38819114..38826230)	4.47	1.15	2.21	0.000134	0.000757	1
Phvul.002G021900_1	Chr02	2371024..2374505	13.91	1.21	2.32	0.000135	0.000758	1	Phvul.002G021900	(M=2) PTHR11709//PTHR11709:SF26 - MULTI-COPPER OXIDASE // SUBFAMILY NOT NAMED
Phvul.003G239000_1	Chr03	complement(46184793..46199206)	3.06	-0.8	-1.75	0.000135	0.000763	1	Phvul.003G239000	(M=3) K04508 - transducin (beta)-like 1 (TBL1)
Phvul.006G100400_1	Chr06	21776176..21782311	3.3	1.27	2.4	0.000135	0.000763	1	Phvul.006G100400	(M=2) PTHR24362:SF255 - SERINE/THREONINE-PROTEIN KINASE NEK1
Phvul.002G294100_1	Chr02	45754768..45756902	163.43	-1.36	-2.56	0.000136	0.000768	1	Phvul.002G294100	(M=1) PTHR10994:SF89 - RETICULON-LIKE PROTEIN B5-RELATED
Phvul.002G232200_2	Chr02	complement(39779761..39789737)	4.83	-0.87	-1.83	0.000138	0.000774	1	Phvul.002G232200	(M=1) PF00046//PF02791//PF05066//PF15612//PF15614 - Homeobox domain (Homeobox) // DDT domain (DDT) // HB1, ASXL, restriction endonuclease HTH domain (HARE-HTH) // WSTF, HB1, Itc1p, MBD9 motif 1 (WHIM1) // WSTF, HB1, Itc1p, MBD9 motif 3 (WHIM3)
Phvul.001G246700_1	Chr01	complement(50563497..50567102)	2.65	1.84	3.58	0.000139	0.00078	1	Phvul.001G246700	(M=2) PTHR11709:SF22 - LACCASE-12-RELATED
Phvul.003G263700_3	Chr03	complement(49111999..49116066)	2.82	1.51	2.84	0.000139	0.000781	1
Phvul.009G247700_2	Chr09	complement(36094756..36097815)	2.07	-1.94	-3.83	0.00014	0.000784	1	Phvul.009G247700	(M=2) PTHR13832:SF309 - PROTEIN PHOSPHATASE 2C 40-RELATED
Phvul.009G224200_1	Chr09	complement(33184757..33188080)	0.91	2.88	7.39	0.000143	0.000798	1	Phvul.009G224200	(M=92) 3.1.1.11 - Pectinesterase / Pectin methylesterase
Phvul.007G093600_1	Chr07	9587759..9592709	2.48	1.63	3.08	0.000143	0.000799	1	Phvul.007G093600	(M=3) PTHR31942:SF29 - MLO-LIKE PROTEIN 12-RELATED
Phvul.001G060800_1	Chr01	complement(7408866..7414242)	0.28	-4.23	-18.83	0.000144	0.000803	1	Phvul.001G060800	(M=4) K17260 - actin-related protein 2 (ACTR2, ARP2)
Phvul.001G156600_1	Chr01	41450822..41453993	2.79	2.01	4.01	0.000145	0.000808	1	Phvul.001G156600	(M=28) K14484 - auxin-responsive protein IAA (IAA)
Phvul.005G153200_1	Chr05	complement(38005667..38008643)	2.46	-1.6	-3.04	0.000145	0.000813	1	Phvul.005G153200	(M=27) PF03101 - FAR1 DNA-binding domain (FAR1)
Phvul.002G024900_3	Chr02	2661367..2668059	0.92	2.44	5.43	0.000148	0.000822	1
Phvul.007G108700_1	Chr07	complement(13498440..13499400)	2.42	3.64	12.46	0.000149	0.000827	1	Phvul.007G108700	(M=81) PF14111 - Domain of unknown function (DUF4283) (DUF4283)
Phvul.008G076100_4	Chr08	7270086..7274801	1.54	-1.96	-3.89	0.000149	0.000828	1
Phvul.002G079700_1	Chr02	complement(11922116..11924609)	0.93	4.14	17.61	0.000153	0.000848	1
Phvul.002G013600_1	Chr02	1521259..1522932	2.63	2.2	4.59	0.000153	0.00085	1	Phvul.002G013600
Phvul.004G010700_1	Chr04	1035453..1036874	1.7	4.19	18.29	0.000153	0.00085	1	Phvul.004G010700	(M=1) PTHR33142:SF9 - CYCLIN-DEPENDENT PROTEIN KINASE INHIBITOR SMR2-RELATED
Phvul.001G059100_1	Chr01	complement(7048246..7050620)	1.38	3.21	9.24	0.000154	0.000851	1	Phvul.001G059100	(M=3) PTHR31517:SF10 - PEROXIDASE 16-RELATED
Phvul.004G134400_1	Chr04	41235942..41239651	0.92	2.57	5.96	0.000155	0.000858	1	Phvul.004G134400	(M=4) 1.1.1.179 - D-xylose 1-dehydrogenase (NADP(+)) / D-xylose-NADP dehydrogenase
Phvul.002G223300_1	Chr02	38781111..38783567	2.73	1.87	3.66	0.000155	0.000859	1	Phvul.002G223300	(M=1) PTHR22835//PTHR22835:SF219 - ZINC FINGER FYVE DOMAIN CONTAINING PROTEIN // SUBFAMILY NOT NAMED
Phvul.006G190600_3	Chr06	complement(29844041..29848606)	0.6	5.15	35.6	0.000155	0.000859	1
Phvul.009G128800_1	Chr09	19015150..19021661	1.12	-1.46	-2.74	0.000157	0.000869	1	Phvul.009G128800	(M=2) K04798 - prefoldin beta subunit (pfdB, PFDN6)
Phvul.007G053700_1	Chr07	4331143..4344085	0.32	2.22	4.67	0.000158	0.000871	1	Phvul.007G053700	(M=2) PTHR24361:SF315 - MAP KINASE KINASE KINASE SSK2-RELATED
Phvul.011G021300_1	Chr11	complement(1667746..1671029)	7.27	1.88	3.68	0.000158	0.000873	1	Phvul.011G021300
Phvul.011G099300_1	Chr11	10596863..10598095	4.28	-2.3	-4.91	0.000158	0.000875	1	Phvul.011G099300	(M=2) PTHR22849:SF0 - WD REPEAT, SAM AND U-BOX DOMAIN-CONTAINING PROTEIN 1
Phvul.002G138700_1	Chr02	complement(27149680..27155632)	4.26	-0.98	-1.97	0.00016	0.000882	1	Phvul.002G138700	(M=1) K11971 - E3 ubiquitin-protein ligase RNF14 [EC:6.3.2.19] (RNF14, ARA54)
Phvul.006G190600_2	Chr06	complement(29844041..29848606)	0.59	5.14	35.2	0.000162	0.000892	1	Phvul.006G190600	(M=1) PTHR22950:SF281 - LYSINE HISTIDINE TRANSPORTER-LIKE 8
Phvul.007G268900_1	Chr07	50702970..50704719	5.39	2.03	4.08	0.000163	0.000898	1	Phvul.007G268900	(M=9) PTHR31415:SF4 - HARPIN-INDUCED PROTEIN-LIKE-RELATED
Phvul.005G154600_1	Chr05	complement(38113621..38118233)	2.45	8.92	485.71	0.000164	0.000901	1	Phvul.005G154600	(M=1) PTHR34204:SF2 - RNA-BINDING ASCH DOMAIN PROTEIN
Phvul.003G166900_1	Chr03	complement(37601049..37603457)	4.6	1.45	2.73	0.000172	0.000941	1	Phvul.003G166900
Phvul.007G093300_1	Chr07	9544891..9549577	1.6	1.93	3.82	0.000172	0.000941	1	Phvul.007G093300	(M=1) PTHR11802:SF71 - SERINE CARBOXYPEPTIDASE-LIKE 26-RELATED
Phvul.004G048900_1	Chr04	5699687..5706271	0.99	2.38	5.21	0.000173	0.000945	1	Phvul.004G048900	(M=64) PF14416 - PMR5 N terminal Domain (PMR5N)
Phvul.006G132600_1	Chr06	complement(24759223..24761766)	7.92	-1.06	-2.09	0.000173	0.000945	1	Phvul.006G132600	(M=1) PTHR31669:SF10 - PROTEIN FAR1-RELATED SEQUENCE 6
Phvul.011G016600_2	Chr11	1308751..1317184	6.15	-0.85	-1.8	0.000174	0.000952	1
Phvul.007G047700_1	Chr07	3844730..3849360	6.38	1.15	2.21	0.000174	0.000953	1	Phvul.007G047700	(M=4) 2.7.1.134//2.7.1.159 - Inositol-tetrakisphosphate 1-kinase / Inositol-trisphosphate 6-kinase // Inositol-1,3,4-trisphosphate 5/6-kinase / IP56K
Phvul.007G110300_1	Chr07	complement(13981923..13983640)	10.08	1.32	2.49	0.000174	0.000953	1
Phvul.011G170300_1	Chr11	complement(44107559..44125848)	0.46	-1.49	-2.81	0.000177	0.000966	1	Phvul.011G170300	(M=3) PTHR10788:SF6 - BCDNA.GH08860
Phvul.010G137800_1	Chr10	complement(40996709..41000272)	1.54	2.39	5.23	0.000178	0.000972	1	Phvul.010G137800	(M=3) PTHR31953:SF16 - BETA-FRUCTOFURANOSIDASE, INSOLUBLE ISOENZYME CWINV1-RELATED
Phvul.002G286500_1	Chr02	45042905..45043859	3.85	-4.45	-21.86	0.00018	0.00098	1	Phvul.002G286500	(M=26) PF00314 - Thaumatin family (Thaumatin)
Phvul.001G257100_1	Chr01	51333848..51334501	7.81	-1.99	-3.97	0.000181	0.000987	1	Phvul.001G257100	(M=2) K02723 - photosystem II PsbY protein (psbY)
Phvul.006G013500_1	Chr06	complement(6706347..6708310)	2.75	2.22	4.67	0.000181	0.000987	1	Phvul.006G013500	(M=2) K00857 - thymidine kinase (tdk, TK)
Phvul.011G006000_1	Chr11	complement(448579..454461)	0.49	-2.91	-7.51	0.000183	0.000996	1	Phvul.011G006000	(M=3) PTHR10788:SF38 - TREHALOSE-PHOSPHATE PHOSPHATASE F-RELATED
Phvul.001G031600_1	Chr01	2985079..2989796	50.23	1.32	2.49	0.000185	0.001	1	Phvul.001G031600	(M=4) 1.14.13.132//1.14.99.7 - Squalene monooxygenase / Squalene epoxidase
Phvul.001G146200_2	Chr01	complement(39920835..39924447)	4.35	-1.24	-2.36	0.000186	0.00101	1	Phvul.001G146200	(M=2) PTHR31996:SF2 - COILED-COIL DOMAIN-CONTAINING PROTEIN 115
Phvul.011G107700_1	Chr11	complement(12853935..12856880)	8.52	1.17	2.25	0.000186	0.00101	1	Phvul.011G107700	(M=2) PTHR31352:SF5 - BETA-AMYLASE 5-RELATED
Phvul.001G173300_1	Chr01	43651073..43653151	8.22	2.02	4.06	0.000189	0.00103	1	Phvul.001G173300	(M=4) PTHR11260//PTHR11260:SF222 - GLUTATHIONE S-TRANSFERASE, GST, SUPERFAMILY, GST DOMAIN CONTAINING // SUBFAMILY NOT NAMED
Phvul.002G206400_1	Chr02	complement(36623197..36630558)	4.37	-0.97	-1.96	0.000194	0.00105	1	Phvul.002G206400	(M=1) PTHR11566:SF78 - DYNAMIN-LIKE PROTEIN ARC5
Phvul.011G025800_1	Chr11	complement(2134437..2135279)	1.85	-3.92	-15.1	0.000193	0.00105	1	Phvul.011G025800	(M=2) PTHR19139//PTHR19139:SF172 - AQUAPORIN TRANSPORTER // SUBFAMILY NOT NAMED
Phvul.011G067500_1	Chr11	5852135..5854619	0.85	-3.95	-15.46	0.000195	0.00105	1	Phvul.011G067500	(M=3) PTHR33431:SF2 - GB
Phvul.005G074700_1	Chr05	13295710..13296859	63.52	0.96	1.95	0.000195	0.00106	1	Phvul.005G074700	(M=180) PF00847 - AP2 domain (AP2)
Phvul.008G283000_1	Chr08	58872743..58876634	22.31	-0.8	-1.74	0.000198	0.00107	1	Phvul.008G283000	(M=2) PTHR22950//PTHR22950:SF277 - AMINO ACID TRANSPORTER // SUBFAMILY NOT NAMED
Phvul.008G255700_3	Chr08	56911969..56917825	0.68	-2.34	-5.05	0.000201	0.00108	1
Phvul.010G153300_1	Chr10	42289697..42296155	16.11	0.81	1.75	0.000202	0.00109	1	Phvul.010G153300	(M=2) K02265 - cytochrome c oxidase subunit 5b (COX5B)
Phvul.001G251200_1	Chr01	50886895..50888163	47.49	1.34	2.52	0.000205	0.0011	1	Phvul.001G251200	(M=7) PTHR31657:SF9 - ETHYLENE-RESPONSIVE TRANSCRIPTION FACTOR CRF5-RELATED
Phvul.005G169100_1	Chr05	39315156..39326106	7.78	-0.79	-1.72	0.000208	0.00111	1	Phvul.005G169100	(M=1) KOG4673 - Transcription factor TMF, TATA element modulatory factor
Phvul.011G125100_1	Chr11	complement(26717785..26720968)	1.04	2.85	7.21	0.000209	0.00112	1	Phvul.011G125100	(M=23) PTHR10994 - RETICULON
Phvul.008G000700_1	Chr08	complement(164197..169459)	3.32	-2.25	-4.76	0.00021	0.00113	1	Phvul.008G000700	(M=2) PF16746 - BAR domain of APPL family (BAR_3)
Phvul.002G026700_1	Chr02	2843858..2845422	62.37	0.83	1.78	0.000212	0.00114	1	Phvul.002G026700	(M=2) PTHR31506:SF3 - BES1/BZR1 HOMOLOG PROTEIN 1-RELATED
Phvul.002G257300_1	Chr02	42407428..42413552	1.99	-1.39	-2.61	0.000213	0.00114	1	Phvul.002G257300	(M=2) PTHR24078:SF315 - MOLECULAR CHAPERONE DNAJ
Phvul.006G178400_1	Chr06	28862014..28864597	3.39	-1.74	-3.33	0.000214	0.00114	1	Phvul.006G178400	(M=2) K03405 - magnesium chelatase subunit I (chlI, bchI)
Phvul.007G193100_1	Chr07	43074545..43078175	7.8	-1	-2.01	0.000212	0.00114	1	Phvul.007G193100	(M=1) K11344 - chromatin modification-related protein EAF6 (EAF6)
Phvul.008G168900_2	Chr08	complement(43963817..43965677)	5.64	2.37	5.15	0.000212	0.00114	1	Phvul.008G168900	(M=2) PTHR31509:SF2 - F2E2.8
Phvul.006G102100_1	Chr06	21893574..21896489	89.9	0.97	1.95	0.000214	0.00115	1	Phvul.006G102100	(M=1) PTHR31734:SF28 - AUXIN-RESPONSIVE PROTEIN IAA16
Phvul.003G038900_1	Chr03	complement(4069728..4071350)	1.32	4.02	16.27	0.000216	0.00116	1	Phvul.003G038900	(M=1) PTHR31964:SF39 - ADENINE NUCLEOTIDE ALPHA HYDROLASES-LIKE PROTEIN
Phvul.001G077300_1	Chr01	complement(11384977..11391443)	0.67	2.25	4.77	0.000224	0.0012	1	Phvul.001G077300	(M=2) K03036 - 26S proteasome regulatory subunit N6 (PSMD11, RPN6)
Phvul.008G177900_1	Chr08	47041668..47047326	1.68	2.3	4.93	0.000228	0.00121	1	Phvul.008G177900	(M=5) PTHR10209//PTHR10209:SF167 - OXIDOREDUCTASE, 2OG-FE II OXYGENASE FAMILY PROTEIN // SUBFAMILY NOT NAMED
Phvul.002G065400_1	Chr02	7511223..7516336	27.87	-0.85	-1.81	0.000233	0.00124	1
Phvul.004G040900_1	Chr04	complement(4585766..4588288)	1.33	2.56	5.88	0.000233	0.00124	1
Phvul.010G120200_1	Chr10	complement(38933092..38935310)	50.69	0.88	1.84	0.000237	0.00126	1	Phvul.010G120200	(M=18) K13066 - caffeic acid 3-O-methyltransferase (E2.1.1.68, COMT)
Phvul.003G263700_1	Chr03	complement(49111999..49116066)	2.59	1.44	2.72	0.00024	0.00127	1	Phvul.003G263700	(M=5) PTHR22601//PTHR22601:SF12 - ISP4 LIKE PROTEIN // SUBFAMILY NOT NAMED
Phvul.009G050800_2	Chr09	complement(9594653..9598970)	0.69	-2.11	-4.3	0.000244	0.00129	1
Phvul.003G160400_1	Chr03	36764866..36767473	4.85	1.68	3.21	0.000249	0.00131	1	Phvul.003G160400	(M=2) PTHR31561:SF3 - 3-KETOACYL-COA SYNTHASE 11
Phvul.004G009100_1	Chr04	complement(853293..853832)	4.51	3.35	10.19	0.000251	0.00132	1	Phvul.004G009100	(M=124) PTHR23155//PTHR23155:SF414 - LEUCINE-RICH REPEAT-CONTAINING PROTEIN // SUBFAMILY NOT NAMED
Phvul.005G052400_1	Chr05	6772827..6784279	6.3	-0.78	-1.72	0.00025	0.00132	1	Phvul.005G052400	(M=1) PF10163//PF13423 - Transcription factor e(y)2 (EnY2) // Ubiquitin carboxyl-terminal hydrolase (UCH_1)
Phvul.010G118600_2	Chr10	complement(38673796..38676511)	1.59	2.03	4.07	0.000253	0.00133	1
Phvul.008G214800_1	Chr08	52713778..52723108	4.86	-0.78	-1.72	0.000254	0.00134	1	Phvul.008G214800	(M=1) PTHR23163:SF0 - E3 UBIQUITIN-PROTEIN LIGASE BRE1
Phvul.002G257100_1	Chr02	42402669..42404819	13.29	-1.17	-2.25	0.000257	0.00135	1	Phvul.002G257100	(M=1) PTHR10992//PTHR10992:SF792 - ALPHA/BETA HYDROLASE FOLD-CONTAINING PROTEIN // SUBFAMILY NOT NAMED
Phvul.007G261700_1	Chr07	complement(50026139..50026690)	10.54	2.23	4.7	0.000257	0.00135	1	Phvul.007G261700	(M=4) PTHR21495:SF59 - DIRIGENT PROTEIN 20-RELATED
Phvul.011G017900_4	Chr11	complement(1425799..1436498)	0.65	-1.43	-2.69	0.000262	0.00137	1
Phvul.007G258700_1	Chr07	complement(49660224..49663519)	2.84	-1.95	-3.87	0.000264	0.00138	1	Phvul.007G258700	(M=4) PTHR31314:SF7 - MYB-LIKE HTH TRANSCRIPTIONAL REGULATOR FAMILY PROTEIN
Phvul.007G007000_1	Chr07	498989..500774	8.69	1.24	2.37	0.000264	0.00139	1	Phvul.007G007000
Phvul.007G204400_1	Chr07	44360222..44363789	13.52	1.19	2.29	0.000266	0.00139	1	Phvul.007G204400	(M=2) PTHR32227:SF118 - CARBOHYDRATE-BINDING X8 DOMAIN-CONTAINING PROTEIN
Phvul.009G173300_1	Chr09	complement(25225551..25230083)	0.64	2.47	5.56	0.000266	0.00139	1	Phvul.009G173300	(M=6) PF14571 - Stress-induced protein Di19, C-terminal (Di19_C)
Phvul.002G273900_1	Chr02	43841333..43849228	7.41	-0.81	-1.75	0.000268	0.0014	1	Phvul.002G273900	(M=2) PTHR10857//PTHR10857:SF18 - COPINE // SUBFAMILY NOT NAMED
Phvul.008G071700_1	Chr08	6531530..6534940	1.5	-5.62	-49.02	0.000267	0.0014	1	Phvul.008G071700	(M=2) PTHR23315:SF97 - ARMADILLO/BETA-CATENIN REPEAT-CONTAINING PROTEIN-RELATED
Phvul.002G123300_2	Chr02	complement(24913598..24921328)	0.44	2.32	5	0.000269	0.00141	1
Phvul.007G154900_1	Chr07	complement(37818708..37821777)	5.18	-1.17	-2.25	0.000272	0.00142	1	Phvul.007G154900	(M=1) PTHR10641:SF517 - GB
Phvul.007G026900_1	Chr07	1972079..1976296	0.49	3.99	15.93	0.000273	0.00143	1	Phvul.007G026900	(M=2) 3.2.1.177 - Alpha-D-xyloside xylohydrolase / Alpha-xylosidase
Phvul.002G181400_1	Chr02	33389830..33392140	51.79	-0.92	-1.89	0.000276	0.00144	1	Phvul.002G181400	(M=1) PTHR12001:SF41 - HETERODIMERIC GERANYLGERANYL PYROPHOSPHATE SYNTHASE SMALL SUBUNIT, CHLOROPLASTIC
Phvul.010G157900_1	Chr10	complement(42642189..42657800)	8.53	-0.93	-1.9	0.000277	0.00144	1	Phvul.010G157900	(M=2) K14972 - PAX-interacting protein 1 (PAXIP1, PTIP)
Phvul.007G219800_1	Chr07	complement(45927968..45930238)	4.74	-1.14	-2.2	0.000283	0.00147	1	Phvul.007G219800	(M=1) PTHR35514:SF1 - THYLAKOID LUMENAL 15.0 KDA PROTEIN 2, CHLOROPLASTIC
Phvul.011G174700_1	Chr11	complement(44897595..44898830)	2.02	3.08	8.46	0.000285	0.00148	1	Phvul.011G174700	(M=85) PF02519 - Auxin responsive protein (Auxin_inducible)
Phvul.001G092300_1	Chr01	complement(19091266..19091911)	21.75	1.21	2.31	0.000287	0.00149	1	Phvul.001G092300	(M=1) PTHR33128:SF13 - EMB
Phvul.007G079200_1	Chr07	complement(7512578..7521590)	7.42	-0.81	-1.75	0.000287	0.00149	1	Phvul.007G079200	(M=1) K03243 - translation initiation factor 5B (EIF5B)
Phvul.002G127700_1	Chr02	complement(25708291..25710270)	58.25	-0.83	-1.78	0.000289	0.0015	1	Phvul.002G127700	(M=1) K08762 - diazepam-binding inhibitor (GABA receptor modulator, acyl-CoA-binding protein) (DBI, ACBP)
Phvul.003G034900_1	Chr03	complement(3445865..3448904)	48.37	-0.87	-1.82	0.00029	0.0015	1	Phvul.003G034900	(M=1) PTHR31917:SF9 - AGENET DOMAIN-CONTAINING PROTEIN / BROMO-ADJACENT HOMOLOGY (BAH) DOMAIN-CONTAINING PROTEIN
Phvul.003G232600_1	Chr03	complement(45498765..45502904)	5.22	1.34	2.53	0.00029	0.0015	1	Phvul.003G232600	(M=17) K09285 - AP2-like factor, ANT lineage (OVM, ANT)
Phvul.008G079400_1	Chr08	7631633..7632428	5.44	-1.86	-3.63	0.00029	0.0015	1	Phvul.008G079400
Phvul.011G007600_1	Chr11	complement(571364..573378)	0.75	-3.49	-11.26	0.000293	0.00152	1	Phvul.011G007600	(M=1) PTHR11732:SF230 - ALDO/KETO REDUCTASE FAMILY PROTEIN
Phvul.002G235600_1	Chr02	40146505..40148990	3.37	-1.37	-2.59	0.000295	0.00153	1	Phvul.002G235600	(M=1) PTHR11785//PTHR11785:SF359 - AMINO ACID TRANSPORTER // SUBFAMILY NOT NAMED
Phvul.007G154900_4	Chr07	complement(37818708..37821777)	5.25	-1.2	-2.29	0.000304	0.00157	1
Phvul.008G288500_1	Chr08	complement(59241786..59249425)	0.32	-2.98	-7.87	0.000303	0.00157	1	Phvul.008G288500	(M=2) PTHR10566:SF50 - PROTEIN LACT-3
Phvul.002G219900_1	Chr02	38359718..38365891	0.76	-1.8	-3.49	0.000307	0.00158	1	Phvul.002G219900	(M=9) PF00954//PF01453//PF07714//PF08276//PF11883 - S-locus glycoprotein domain (S_locus_glycop) // D-mannose binding lectin (B_lectin) // Protein tyrosine kinase (Pkinase_Tyr) // PAN-like domain (PAN_2) // Domain of unknown function (DUF3403) (DUF3403)
Phvul.006G018600_1	Chr06	9202165..9204828	55.44	-0.88	-1.84	0.000306	0.00158	1	Phvul.006G018600	(M=1) PTHR11413//PTHR11413:SF50 - CYSTATIN FAMILY MEMBER // SUBFAMILY NOT NAMED
Phvul.008G177000_1	Chr08	complement(46671238..46672620)	11.11	1.18	2.26	0.000306	0.00158	1	Phvul.008G177000	(M=1) PTHR11785//PTHR11785:SF378 - AMINO ACID TRANSPORTER // SUBFAMILY NOT NAMED
Phvul.003G139400_1	Chr03	33192143..33192986	3.46	-2.57	-5.94	0.000308	0.00159	1	Phvul.003G139400
Phvul.003G227800_1	Chr03	44799140..44804353	2.39	1.34	2.53	0.000308	0.00159	1	Phvul.003G227800	(M=4) K07893 - Ras-related protein Rab-6A (RAB6A)
Phvul.007G005200_1	Chr07	401817..404090	61.34	-0.9	-1.87	0.000311	0.0016	1	Phvul.007G005200
Phvul.003G198100_1	Chr03	complement(41110346..41113299)	1.2	2.49	5.64	0.000312	0.00161	1	Phvul.003G198100	(M=74) PF00892 - EamA-like transporter family (EamA)
Phvul.007G089100_1	Chr07	9043406..9043904	5	4.24	18.96	0.000315	0.00162	1	Phvul.007G089100	(M=1) PTHR33124:SF13 - TRANSCRIPTION FACTOR UPBEAT1
Phvul.010G044400_1	Chr10	6699410..6703979	2.52	-1.18	-2.26	0.000314	0.00162	1	Phvul.010G044400	(M=2) PTHR24015:SF817 - EXPRESSED PROTEIN-RELATED
Phvul.007G210300_1	Chr07	complement(44885309..44887479)	0.6	-3.99	-15.93	0.000319	0.00164	1	Phvul.007G210300	(M=7) PTHR31707:SF3 - PECTINESTERASE/PECTINESTERASE INHIBITOR 13-RELATED
Phvul.011G170300_2	Chr11	complement(44107559..44125550)	0.47	8.51	364.76	0.000318	0.00164	1
Phvul.002G086700_1	Chr02	13728742..13731422	1.3	2.36	5.13	0.00032	0.00165	1	Phvul.002G086700	(M=2) PTHR12300:SF51 - HVA22-LIKE PROTEIN C
Phvul.011G004700_1	Chr11	353619..364518	0.39	-2.04	-4.11	0.000324	0.00166	1	Phvul.011G004700	(M=1) PTHR24356:SF169 - IRE
Phvul.008G101800_1	Chr08	11131987..11133371	688.76	-1.51	-2.84	0.000328	0.00168	1	Phvul.008G101800	(M=4) PF01439 - Metallothionein (Metallothio_2)
Phvul.009G034200_1	Chr09	complement(7362014..7366540)	0.51	3.24	9.46	0.000326	0.00168	1	Phvul.009G034200	(M=1) PTHR11206//PTHR11206:SF130 - MULTIDRUG RESISTANCE PROTEIN // SUBFAMILY NOT NAMED
Phvul.004G174000_1	Chr04	45455192..45460593	0.45	-4.16	-17.88	0.000329	0.00169	1	Phvul.004G174000	(M=2) PTHR31079:SF3 - NAC DOMAIN CONTAINING PROTEIN 75-RELATED
Phvul.002G147200_1	Chr02	28466488..28474623	8.6	-0.78	-1.72	0.000332	0.0017	1	Phvul.002G147200	(M=2) PTHR30566:SF13 - MECHANOSENSITIVE ION CHANNEL PROTEIN 2, CHLOROPLASTIC
Phvul.001G209600_2	Chr01	complement(47309963..47315951)	80.09	-1.58	-3	0.000336	0.00172	1
Phvul.008G049100_1	Chr08	4320303..4326326	7.25	-0.77	-1.7	0.000338	0.00173	1	Phvul.008G049100	(M=2) PTHR24012:SF493 - RNA-BINDING PROTEIN 28
Phvul.005G183200_1	Chr05	40420239..40423417	6.18	1.3	2.46	0.000343	0.00175	1	Phvul.005G183200	(M=15) K13065 - shikimate O-hydroxycinnamoyltransferase (E2.3.1.133, HCT)
Phvul.007G005100_1	Chr07	complement(380031..396066)	0.63	1.4	2.64	0.000342	0.00175	1	Phvul.007G005100	(M=12) K11000 - callose synthase [EC:2.4.1.-] Glc b1-3 Glc (CALS)
Phvul.008G048900_2	Chr08	4303450..4308640	3.72	-2.08	-4.23	0.000343	0.00175	1	Phvul.008G048900	(M=1) K08342 - cysteine protease ATG4 (ATG4)
Phvul.011G053900_1	Chr11	complement(4574584..4578590)	2.63	-1.3	-2.47	0.000345	0.00176	1	Phvul.011G053900	(M=19) PF01985 - CRS1 / YhbY (CRM) domain (CRS1_YhbY)
Phvul.011G167200_1	Chr11	complement(43704372..43705475)	1.22	-3.54	-11.65	0.000344	0.00176	1	Phvul.011G167200
Phvul.004G171600_1	Chr04	45294872..45297027	1.22	2.68	6.4	0.000348	0.00177	1	Phvul.004G171600	(M=1) PTHR35133:SF1 - EFFECTOR OF TRANSCRIPTION2-RELATED
Phvul.011G024100_1	Chr11	complement(1986300..1989000)	3.18	1.65	3.13	0.000348	0.00177	1	Phvul.011G024100	(M=55) PF03514 - GRAS domain family (GRAS)
Phvul.006G007300_1	Chr06	complement(3851096..3851713)	2.44	-3.05	-8.26	0.000349	0.00178	1	Phvul.006G007300	(M=41) PF03479 - Domain of unknown function (DUF296) (DUF296)
Phvul.010G062200_1	Chr10	10920432..10923999	1.49	1.92	3.79	0.000349	0.00178	1	Phvul.010G062200	(M=2) K14685 - solute carrier family 40 (iron-regulated transporter), member 1 (SLC40A1, FPN1)
Phvul.002G301400_1	Chr02	46357082..46360857	103.48	-1.33	-2.51	0.000355	0.00181	1
Phvul.001G180200_1	Chr01	44474612..44477792	14.31	1.14	2.21	0.000358	0.00182	1	Phvul.001G180200	(M=2) PTHR31096:SF23 - ACT DOMAIN-CONTAINING PROTEIN
Phvul.004G116700_1	Chr04	complement(38072511..38075753)	53.31	-0.98	-1.97	0.000357	0.00182	1	Phvul.004G116700	(M=3) PF03766 - Remorin, N-terminal region (Remorin_N)
Phvul.008G218800_1	Chr08	53152762..53153624	5.37	-3.59	-12.01	0.000361	0.00183	1	Phvul.008G218800	(M=4) PF04588 - Hypoxia induced protein conserved region (HIG_1_N)
Phvul.010G011300_1	Chr10	complement(1736716..1739743)	8.01	-0.87	-1.82	0.00036	0.00183	1	Phvul.010G011300	(M=2) PTHR14194//PTHR14194:SF78 - NITROGEN METABOLIC REGULATION PROTEIN NMR-RELATED // SUBFAMILY NOT NAMED
Phvul.003G202000_1	Chr03	41548707..41552606	0.54	3.99	15.9	0.000363	0.00184	1	Phvul.003G202000	(M=3) PTHR27002:SF128 - CYSTEINE-RICH RECEPTOR-LIKE PROTEIN KINASE 42
Phvul.002G039300_1	Chr02	complement(3775079..3776552)	161.45	1.55	2.93	0.000365	0.00185	1	Phvul.002G039800	(M=2) K04683 - transcription factor Dp-1 (TFDP1)
Phvul.004G113300_1	Chr04	complement(37271368..37272111)	1.81	-4.98	-31.6	0.000365	0.00185	1	Phvul.004G113300
Phvul.011G044800_1	Chr11	complement(3861118..3864007)	2.03	1.86	3.63	0.000366	0.00186	1	Phvul.011G044800	(M=1) PTHR12565//PTHR12565:SF126 - STEROL REGULATORY ELEMENT-BINDING PROTEIN // SUBFAMILY NOT NAMED
Phvul.011G072700_1	Chr11	complement(6558717..6562235)	6.15	-1.12	-2.18	0.000367	0.00186	1	Phvul.011G072700	(M=3) K17815 - exonuclease V [EC:3.1.-.-] (EXO5)
Phvul.001G045300_1	Chr01	4798017..4802900	15.47	-0.75	-1.68	0.000369	0.00187	1	Phvul.001G045300	(M=3) PTHR13832:SF335 - PROTEIN PHOSPHATASE 2C 16-RELATED
Phvul.003G035400_1	Chr03	3533567..3538689	3.54	1.56	2.95	0.000369	0.00187	1	Phvul.003G035400	(M=2) 3.2.1.177 - Alpha-D-xyloside xylohydrolase / Alpha-xylosidase
Phvul.003G185700_2	Chr03	complement(39772254..39778245)	0.73	-8.33	-321.14	0.000371	0.00187	1	Phvul.003G185700
Phvul.008G262900_1	Chr08	complement(57517432..57519437)	2.9	2	4.01	0.00037	0.00187	1	Phvul.008G262900	(M=5) PTHR24078:SF279 - DUPLICATED SANT DNA-BINDING DOMAIN-CONTAINING PROTEIN
Phvul.002G133500_1	Chr02	26441499..26444505	12.35	-0.85	-1.81	0.000372	0.00188	1	Phvul.002G133500
Phvul.005G003600_2	Chr05	274634..279545	7.54	-1.15	-2.23	0.000372	0.00188	1	Phvul.005G003600	(M=2) PTHR23324:SF84 - PHOSPHATIDYLINOSITOL/PHOSPHATIDYLCHOLINE TRANSFER PROTEIN SFH13-RELATED
Phvul.004G062400_1	Chr04	complement(8350786..8352619)	2	2.77	6.84	0.000375	0.0019	1	Phvul.004G062400	(M=3) PTHR31062:SF15 - XYLOGLUCAN ENDOTRANSGLUCOSYLASE/HYDROLASE PROTEIN 4-RELATED
Phvul.004G108200_1	Chr04	complement(35763845..35764688)	2.59	3.18	9.09	0.000377	0.0019	1	Phvul.004G108200
Phvul.005G005600_2	Chr05	445634..447808	9.14	-1.18	-2.27	0.000377	0.0019	1	Phvul.005G005600	(M=8) PTHR11926:SF343 - UDP-GLYCOSYLTRANSFERASE 88A1
Phvul.008G228200_1	Chr08	54153221..54159162	3.47	-1.02	-2.02	0.000375	0.0019	1	Phvul.008G228200	(M=1) PTHR32175:SF2 - SURFEIT LOCUS PROTEIN 2
Phvul.009G064800_2	Chr09	11138020..11144025	3.23	-0.96	-1.95	0.000376	0.0019	1	Phvul.009G064800	(M=3) PTHR32054:SF2 - PROTEIN WEAK CHLOROPLAST MOVEMENT UNDER BLUE LIGHT 1-RELATED
Phvul.011G095300_1	Chr11	9771525..9773149	3.94	1.8	3.48	0.00038	0.00191	1	Phvul.011G095300	(M=16) PF04520 - Senescence regulator (Senescence_reg)
Phvul.003G152600_1	Chr03	complement(35681996..35688274)	5.84	-0.89	-1.85	0.00038	0.00192	1	Phvul.003G152600	(M=1) PTHR12169:SF6 - LACTATION ELEVATED PROTEIN 1
Phvul.007G091600_1	Chr07	9336609..9351866	1.97	-0.88	-1.85	0.000385	0.00194	1	Phvul.007G091600	(M=1) PTHR12875:SF0 - GOLGI TO ER TRAFFIC PROTEIN 4 HOMOLOG
Phvul.004G048700_1	Chr04	complement(5669583..5671743)	0.97	4.76	27.18	0.000388	0.00195	1	Phvul.004G048700	(M=64) PF14416 - PMR5 N terminal Domain (PMR5N)
Phvul.007G036200_1	Chr07	complement(2910046..2914126)	36.22	1.06	2.09	0.000387	0.00195	1	Phvul.007G036200
Phvul.009G181100_1	Chr09	26682679..26684267	1.23	3.87	14.59	0.000387	0.00195	1	Phvul.009G181100	(M=38) PF14009 - Domain of unknown function (DUF4228) (DUF4228)
Phvul.002G158900_1	Chr02	complement(30078036..30079923)	0.78	-3.37	-10.33	0.000392	0.00197	1	Phvul.002G158900	(M=1) PTHR23029:SF26 - PROTEIN Y18H1A.4-RELATED
Phvul.002G311000_2	Chr02	complement(47227601..47233044)	2.98	-1.3	-2.47	0.000391	0.00197	1	Phvul.002G311000	(M=4) PTHR11909:SF97 - CASEIN KINASE 1-LIKE PROTEIN 4
Phvul.003G278300_1	Chr03	50366373..50368088	1.6	3.51	11.36	0.000393	0.00197	1	Phvul.003G278300	(M=14) PF06749 - Protein of unknown function (DUF1218) (DUF1218)
Phvul.003G136600_1	Chr03	complement(32832106..32833438)	3.19	1.91	3.76	0.000393	0.00198	1	Phvul.003G136600	(M=5) PF05553//PF14364 - Cotton fibre expressed protein (DUF761) // Domain of unknown function (DUF4408) (DUF4408)
Phvul.011G082600_1	Chr11	7824133..7827743	46.13	-0.96	-1.95	0.000396	0.00199	1	Phvul.011G082600	(M=1) PTHR11353:SF11 - CHAPERONIN 60 SUBUNIT ALPHA 1, CHLOROPLASTIC
Phvul.003G034000_1	Chr03	3348176..3348881	4.92	2.23	4.69	0.000398	0.002	1	Phvul.003G034000	(M=4) K16282 - E3 ubiquitin-protein ligase RHA2 [EC:6.3.2.19] (RHA2)
Phvul.001G021200_1	Chr01	1802059..1807071	2.48	-1.08	-2.12	0.000402	0.00201	1	Phvul.001G021200	(M=2) PTHR13832:SF25 - PROTEIN PHOSPHATASE 2C 12-RELATED
Phvul.007G007100_1	Chr07	503681..507050	9.63	1.06	2.09	0.000402	0.00201	1	Phvul.007G007100	(M=1) PTHR23088:SF27 - NITRILASE HOMOLOG 1
Phvul.007G088500_1	Chr07	8918326..8924240	13.96	-0.75	-1.68	0.000401	0.00201	1	Phvul.007G088500	(M=1) PTHR18929//PTHR18929:SF98 - PROTEIN DISULFIDE ISOMERASE // SUBFAMILY NOT NAMED
Phvul.002G263100_1	Chr02	complement(42931059..42931578)	18.2	-2.5	-5.66	0.000402	0.00202	1	Phvul.002G263100
Phvul.005G153900_1	Chr05	complement(38046607..38050487)	9.71	-0.93	-1.91	0.000411	0.00206	1	Phvul.005G153900	(M=2) PTHR13690:SF80 - TRANSCRIPTION FACTOR POSF21-RELATED
Phvul.010G015800_1	Chr10	complement(2529834..2531894)	3.73	1.75	3.36	0.000413	0.00207	1	Phvul.010G015800	(M=1) PTHR27007:SF63 - L-TYPE LECTIN-DOMAIN CONTAINING RECEPTOR KINASE I.1-RELATED
Phvul.011G085300_1	Chr11	complement(8219800..8222261)	56.15	1.13	2.18	0.000414	0.00207	1	Phvul.011G085300	(M=2) PTHR11062:SF46 - GLUCURONOXYLAN GLUCURONOSYLTRANSFERASE F8H-RELATED
Phvul.003G182100_1	Chr03	39382825..39384177	10.17	1.59	3.02	0.000417	0.00208	1	Phvul.003G182100	(M=10) PTHR31992:SF8 - DOF ZINC FINGER PROTEIN DOF1.1-RELATED
Phvul.004G160100_1	Chr04	44172710..44187187	2.28	-0.83	-1.78	0.000417	0.00208	1	Phvul.004G160100	(M=1) K09313 - homeobox protein cut-like (CUTL)
Phvul.001G120900_1	Chr01	34104465..34105721	1.81	3.24	9.45	0.000419	0.00209	1	Phvul.001G120900
Phvul.003G039900_1	Chr03	4268401..4271356	11.58	1.25	2.38	0.000419	0.00209	1	Phvul.003G039900	(M=1) 2.1.1.159 - Theobromine synthase / MXMT
Phvul.009G248100_1	Chr09	complement(36109061..36110419)	45.47	0.77	1.71	0.00042	0.00209	1	Phvul.009G248100	(M=3) K08238 - xyloglucan 6-xylosyltransferase [EC:2.4.2.39] Xyl a1-6 Glc (XXT)
Phvul.001G018900_1	Chr01	complement(1620028..1624136)	6.04	1.26	2.39	0.000426	0.00212	1	Phvul.001G018900	(M=10) PTHR23155//PTHR23155:SF543 - LEUCINE-RICH REPEAT-CONTAINING PROTEIN // SUBFAMILY NOT NAMED
Phvul.008G275700_1	Chr08	58454830..58457598	1.23	-1.87	-3.66	0.000426	0.00212	1	Phvul.008G275700	(M=1) PTHR13068:SF13 - MITOCHONDRIAL TRANSCRIPTION TERMINATION FACTOR FAMILY PROTEIN
Phvul.009G073000_1	Chr09	complement(12142897..12144197)	25.27	1.12	2.17	0.000426	0.00212	1	Phvul.009G073000
Phvul.004G023800_1	Chr04	complement(2459046..2460734)	1.24	3.49	11.27	0.000429	0.00213	1	Phvul.004G023800	(M=1) PTHR34277:SF3 - CLAVATA3/ESR (CLE)-RELATED PROTEIN 25
Phvul.009G255700_1	Chr09	36856455..36857457	5.02	2.44	5.43	0.000432	0.00215	1	Phvul.009G255700
Phvul.011G076000_1	Chr11	complement(7025236..7026114)	14.96	2.5	5.64	0.000437	0.00217	1	Phvul.011G076000	(M=25) PTHR32077:SF7 - FASCICLIN-LIKE ARABINOGALACTAN PROTEIN 11
Phvul.009G216500_1	Chr09	complement(31996301..32014556)	5.09	-0.75	-1.68	0.00044	0.00218	1	Phvul.009G216500	(M=1) K14327 - regulator of nonsense transcripts 2 (UPF2, RENT2)
Phvul.002G193600_1	Chr02	complement(35023416..35027185)	7.22	1.2	2.3	0.000442	0.00219	1	Phvul.002G193600	(M=1) K03015 - DNA-directed RNA polymerase II subunit RPB7 (RPB7, POLR2G)
Phvul.008G279900_2	Chr08	58670706..58673760	2.63	-1.96	-3.89	0.000442	0.00219	1	Phvul.008G279900	(M=16) PF05701 - Weak chloroplast movement under blue light (WEMBL)
Phvul.003G026700_1	Chr03	2397582..2398922	1.54	4.73	26.61	0.000444	0.0022	1	Phvul.003G026700	(M=1) PTHR13683:SF354 - ASPARTYL PROTEASE FAMILY PROTEIN
Phvul.009G153600_1	Chr09	22308211..22315646	8.57	0.76	1.69	0.000447	0.00221	1	Phvul.009G153600	(M=2) PTHR22950//PTHR22950:SF310 - AMINO ACID TRANSPORTER // SUBFAMILY NOT NAMED
Phvul.003G283400_1	Chr03	complement(50960783..50964867)	44.02	0.82	1.77	0.00045	0.00223	1	Phvul.003G283400	(M=3) K08488 - syntaxin 7 (STX7)
Phvul.011G079700_1	Chr11	7393808..7397602	7.65	0.96	1.94	0.00045	0.00223	1	Phvul.011G079700	(M=2) PTHR10910//PTHR10910:SF94 - EUKARYOTE SPECIFIC DSRNA BINDING PROTEIN // SUBFAMILY NOT NAMED
Phvul.011G179500_1	Chr11	complement(45479779..45487874)	0.27	4.8	27.95	0.000452	0.00224	1	Phvul.011G179500	(M=1) PF01753//PF13920 - MYND finger (zf-MYND) // Zinc finger, C3HC4 type (RING finger) (zf-C3HC4_3)
Phvul.005G171400_1	Chr05	39489977..39495214	93.33	-1.32	-2.49	0.000459	0.00227	1	Phvul.005G171400	(M=2) PTHR19375//PTHR19375:SF190 - HEAT SHOCK PROTEIN 70KDA // SUBFAMILY NOT NAMED
Phvul.008G039000_1	Chr08	3292853..3296713	8.42	0.96	1.94	0.00046	0.00227	1	Phvul.008G039000	(M=1) PTHR31321:SF12 - PECTINESTERASE 31
Phvul.001G159600_2	Chr01	complement(41914432..41922095)	2	1.15	2.22	0.000469	0.00231	1
Phvul.011G136900_2	Chr11	31891719..31893267	3.29	-1.72	-3.29	0.000469	0.00231	1	Phvul.011G136900
Phvul.011G016600_1	Chr11	1308751..1317184	6.14	-0.79	-1.73	0.000472	0.00232	1	Phvul.011G016600	(M=1) K03163 - DNA topoisomerase I [EC:5.99.1.2] (TOP1)
Phvul.002G248200_1	Chr02	41526523..41530661	7.44	-0.88	-1.84	0.000474	0.00233	1	Phvul.002G248200	(M=1) PTHR14003 - TRANSCRIPTIONAL REPRESSOR PROTEIN YY
Phvul.002G133900_1	Chr02	complement(26474145..26474604)	11.47	1.98	3.94	0.000476	0.00234	1	Phvul.002G133900
Phvul.003G234000_1	Chr03	complement(45626988..45628870)	1.09	3.94	15.3	0.000478	0.00235	1	Phvul.003G234000	(M=1) PTHR10177//PTHR10177:SF227 - CYCLINE // SUBFAMILY NOT NAMED
Phvul.011G017900_2	Chr11	complement(1425799..1436498)	0.64	-1.59	-3.02	0.00048	0.00236	1
Phvul.011G071400_2	Chr11	6384955..6388514	36.68	0.86	1.82	0.000481	0.00236	1
Phvul.008G093900_1	Chr08	9632048..9635368	3.56	1.44	2.72	0.000484	0.00237	1	Phvul.008G093900	(M=10) PTHR27004:SF37 - DISEASE RESISTANCE FAMILY PROTEIN/LRR FAMILY PROTEIN-RELATED
Phvul.001G135500_1	Chr01	complement(38095905..38098686)	111.98	-1.3	-2.47	0.000485	0.00238	1	Phvul.001G135500	(M=18) PF03763 - Remorin, C-terminal region (Remorin_C)
Phvul.001G166400_1	Chr01	complement(42782738..42788443)	0.32	-2.93	-7.6	0.000484	0.00238	1	Phvul.001G166400	(M=18) PTHR19241:SF219 - ABC TRANSPORTER G FAMILY MEMBER 38
Phvul.004G027800_1	Chr04	complement(2917932..2929066)	2.88	1.39	2.62	0.000486	0.00239	1	Phvul.004G027800	(M=1) PTHR24221:SF149 - ABC TRANSPORTER B FAMILY MEMBER 19
Phvul.005G157700_2	Chr05	complement(38349236..38351690)	0.82	3.43	10.79	0.000488	0.00239	1	Phvul.005G157700	(M=63) PF00612 - IQ calmodulin-binding motif (IQ)
Phvul.008G101700_1	Chr08	complement(11115198..11116712)	10.98	1.18	2.26	0.000493	0.00241	1
Phvul.006G030100_1	Chr06	complement(12598912..12604241)	2.35	-1.12	-2.17	0.000494	0.00242	1	Phvul.006G030100	(M=84) PF00046 - Homeobox domain (Homeobox)
Phvul.003G077600_1	Chr03	12187552..12199403	0.53	2.08	4.23	0.000498	0.00244	1	Phvul.003G077600	(M=1) K16743 - abnormal spindle-like microcephaly-associated protein (ASPM, ASP)
Phvul.001G225500_1	Chr01	complement(48718730..48721869)	6.42	-0.87	-1.83	0.000502	0.00245	1	Phvul.001G225500	(M=1) K12848 - U4/U6.U5 tri-snRNP component SNU23 (SNU23)
Phvul.002G267100_1	Chr02	complement(43261223..43264678)	0.85	-2.09	-4.26	0.000501	0.00245	1	Phvul.002G267100
Phvul.004G083100_1	Chr04	14763895..14768999	2.75	1.25	2.38	0.000501	0.00245	1	Phvul.004G083100	(M=2) PTHR10071:SF194 - GATA TRANSCRIPTION FACTOR 8
Phvul.008G000400_1	Chr08	complement(149428..151015)	11.76	1.26	2.39	0.000503	0.00246	1	Phvul.008G000400	(M=1) PTHR14791//PTHR14791:SF27 - BOMB/KIRA PROTEINS // SUBFAMILY NOT NAMED
Phvul.007G197400_2	Chr07	43720198..43726517	0.89	-1.65	-3.14	0.000507	0.00247	1
Phvul.003G063100_1	Chr03	8760553..8764319	0.62	2.97	7.84	0.000509	0.00248	1	Phvul.003G063100	(M=17) PF14365 - Domain of unknown function (DUF4409) (DUF4409)
Phvul.004G012200_1	Chr04	complement(1218080..1220837)	28.7	-0.81	-1.75	0.00051	0.00249	1	Phvul.004G012200	(M=1) PTHR31964:SF49 - ADENINE NUCLEOTIDE ALPHA HYDROLASES-LIKE SUPERFAMILY PROTEIN-RELATED
Phvul.002G156500_1	Chr02	complement(29834369..29839365)	5.51	-1.01	-2.01	0.000516	0.00251	1	Phvul.002G156500	(M=5) PTHR22950:SF269 - EXPRESSED PROTEIN
Phvul.003G022200_1	Chr03	complement(1945854..1955536)	5.56	-0.85	-1.8	0.000519	0.00253	1	Phvul.003G022200	(M=1) PTHR23315:SF90 - ARMADILLO/BETA-CATENIN-LIKE REPEAT-CONTAINING PROTEIN
Phvul.008G247600_1	Chr08	56237670..56239124	1.98	3.22	9.29	0.000519	0.00253	1	Phvul.008G247600	(M=9) PTHR11746//PTHR11746:SF83 - O-METHYLTRANSFERASE // SUBFAMILY NOT NAMED
Phvul.009G053700_1	Chr09	complement(10031989..10040231)	5.42	-0.74	-1.67	0.000519	0.00253	1	Phvul.009G053700	(M=1) K12827 - splicing factor 3A subunit 3 (SF3A3, SAP61, PRP9)
Phvul.002G002600_1	Chr02	246431..249799	3.96	1.48	2.79	0.000521	0.00254	1	Phvul.002G002600	(M=1) PTHR27001:SF75 - PROTEIN KINASE FAMILY PROTEIN
Phvul.005G136600_1	Chr05	complement(36455365..36456199)	62.65	0.99	1.99	0.000522	0.00254	1	Phvul.005G136600	(M=5) K09481 - protein transport protein SEC61 subunit beta (SEC61B, SBH2)
Phvul.007G145500_1	Chr07	36070974..36077460	7.85	-0.78	-1.72	0.000521	0.00254	1	Phvul.007G145500	(M=1) PTHR10044:SF127 - RING/U-BOX DOMAIN-CONTAINING PROTEIN
Phvul.008G148200_1	Chr08	30128271..30130400	0.97	4.73	26.61	0.000522	0.00254	1
Phvul.010G058000_2	Chr10	complement(9654260..9662183)	0.56	-1.72	-3.3	0.000521	0.00254	1	Phvul.010G058000	(M=5) K14802 - phospholipid-transporting ATPase [EC:3.6.3.1] (DRS2, ATP8A)
Phvul.010G121700_1	Chr10	complement(39177538..39181976)	10.4	-0.74	-1.66	0.000521	0.00254	1	Phvul.010G121700	(M=1) PTHR22684 - NULP1-RELATED
Phvul.001G183600_1	Chr01	complement(44847202..44847994)	2.49	4.67	25.46	0.000531	0.00258	1	Phvul.001G183600	(M=1) PTHR31614:SF13 - POLLEN OLE E 1 ALLERGEN AND EXTENSIN FAMILY PROTEIN
Phvul.002G005100_1	Chr02	601968..607440	0.78	-8.26	-307	0.000532	0.00258	1	Phvul.002G005300	(M=2) PTHR11200:SF107 - TYPE I INOSITOL 1,4,5-TRISPHOSPHATE 5-PHOSPHATASE 2
Phvul.003G004600_1	Chr03	complement(412647..419669)	4.55	-0.9	-1.87	0.000531	0.00258	1	Phvul.003G004600	(M=1) PTHR10641:SF538 - LD18233P
Phvul.001G228600_1	Chr01	complement(48972236..48972949)	2.47	-3.54	-11.6	0.000535	0.00259	1	Phvul.001G228600	(M=8) PTHR11945:SF183 - AGAMOUS-LIKE MADS-BOX PROTEIN AGL80-RELATED
Phvul.003G265300_1	Chr03	complement(49217027..49225543)	1.91	-1.13	-2.18	0.000534	0.00259	1	Phvul.003G265300	(M=2) PF03941 - Inner centromere protein, ARK binding region (INCENP_ARK-bind)
Phvul.007G137600_1	Chr07	complement(33752895..33753698)	4.17	-1.93	-3.8	0.000533	0.00259	1	Phvul.007G137600	(M=3) PTHR14155:SF126 - RING-H2 FINGER PROTEIN ATL70
Phvul.007G086300_2	Chr07	complement(8563766..8568320)	7.91	-0.86	-1.82	0.000539	0.00261	1	Phvul.007G086300	(M=7) PTHR23155//PTHR23155:SF562 - LEUCINE-RICH REPEAT-CONTAINING PROTEIN // SUBFAMILY NOT NAMED
Phvul.005G044100_1	Chr05	4450569..4456502	0.91	-1.51	-2.86	0.00054	0.00262	1	Phvul.005G044100	(M=1) PTHR31446:SF2 - ACID PHOSPHATASE/VANADIUM-DEPENDENT HALOPEROXIDASE-RELATED PROTEIN
Phvul.005G077200_1	Chr05	complement(15767107..15769150)	1.07	4.83	28.35	0.00054	0.00262	1	Phvul.005G077200	(M=2) PTHR32285:SF30 - PROTEIN TRICHOME BIREFRINGENCE-LIKE 42
Phvul.007G175500_2	Chr07	complement(41083853..41086552)	14.62	2.34	5.06	0.00054	0.00262	1	Phvul.007G175500	(M=2) 2.1.1.295 - 2-methyl-6-phytyl-1,4-hydroquinone methyltransferase / MPBQ/MSBQ methyltransferase
Phvul.002G261600_1	Chr02	complement(42779584..42783591)	1.01	-1.79	-3.46	0.000543	0.00263	1	Phvul.002G261600	(M=1) PTHR11931//PTHR11931:SF16 - PHOSPHOGLYCERATE MUTASE // SUBFAMILY NOT NAMED
Phvul.008G139900_1	Chr08	complement(23409518..23410136)	35.91	2.53	5.78	0.000543	0.00263	1	Phvul.008G139900
Phvul.008G140800_1	Chr08	23696331..23697931	48.91	1.16	2.24	0.000544	0.00263	1	Phvul.008G140800	(M=14) 2.4.1.218 - Hydroquinone glucosyltransferase / Hydroquinone:O-glucosyltransferase
Phvul.005G149900_1	Chr05	37722803..37724495	22.3	0.92	1.89	0.000546	0.00264	1
Phvul.007G042400_1	Chr07	complement(3383311..3383997)	29.35	1.62	3.08	0.000546	0.00264	1	Phvul.007G042400	(M=1) PTHR23201:SF15 - GIBBERELLIN-REGULATED PROTEIN 7
Phvul.011G179500_2	Chr11	complement(45479779..45487874)	0.25	3.9	14.93	0.000557	0.00269	1
Phvul.010G114200_2	Chr10	complement(37965998..37968900)	1.77	2.19	4.58	0.000561	0.0027	1	Phvul.010G114200	(M=2) PTHR23130:SF97 - CYTOCHROME B561/FERRIC REDUCTASE TRANSMEMBRANE WITH DOMON RELATED DOMAIN
Phvul.007G111500_1	Chr07	14335713..14340730	1.44	1.87	3.67	0.000561	0.00271	1	Phvul.007G111500	(M=3) PTHR19321:SF7 - 65-KDA MICROTUBULE-ASSOCIATED PROTEIN 3-RELATED
Phvul.001G092600_1	Chr01	complement(19176028..19181147)	7.13	-0.95	-1.93	0.000564	0.00272	1	Phvul.001G092600	(M=1) PTHR22809:SF1 - METHYLTRANSFERASE-LIKE PROTEIN 6
Phvul.008G202000_1	Chr08	complement(51211092..51211894)	10.33	-2.64	-6.24	0.000566	0.00272	1	Phvul.008G202000	(M=1) K12833 - pre-mRNA branch site protein p14 (SF3B14)
Phvul.010G117600_1	Chr10	complement(38527831..38535213)	6.86	0.82	1.77	0.000567	0.00273	1	Phvul.010G117600	(M=1) PTHR24349//PTHR24349:SF103 - SERINE/THREONINE-PROTEIN KINASE // SUBFAMILY NOT NAMED
Phvul.002G100400_1	Chr02	19879804..19882283	0.65	-3.42	-10.69	0.00057	0.00275	1	Phvul.002G100400	(M=1) K01184 - polygalacturonase (E3.2.1.15)
Phvul.011G001200_1	Chr11	complement(101723..114219)	5.81	-0.73	-1.66	0.000579	0.00279	1	Phvul.011G001200	(M=1) PTHR11200:SF136 - PHOSPHOINOSITIDE PHOSPHATASE SAC1
Phvul.009G191500_1	Chr09	28358258..28366268	0.85	-1.3	-2.46	0.000582	0.0028	1	Phvul.009G191500	(M=1) PTHR24089:SF370 - MITOCHONDRIAL SUBSTRATE CARRIER FAMILY PROTEIN
Phvul.003G092500_1	Chr03	complement(18952330..18954907)	17.8	0.97	1.96	0.000584	0.00281	1	Phvul.003G092500	(M=2) PTHR22814:SF33 - HEAVY METAL TRANSPORT/DETOXIFICATION DOMAIN-CONTAINING PROTEIN
Phvul.003G184200_2	Chr03	39617005..39619359	0.79	-2.7	-6.49	0.000586	0.00282	1	Phvul.003G184200	(M=4) PTHR31413:SF4 - NINJA-FAMILY PROTEIN AFP1-RELATED
Phvul.010G004700_2	Chr10	825816..834951	0.2	-5.26	-38.37	0.000588	0.00282	1
Phvul.008G016000_2	Chr08	complement(1390548..1395110)	4.88	-0.92	-1.89	0.000594	0.00285	1
Phvul.007G047100_2	Chr07	complement(3779537..3799945)	0.35	-2.39	-5.23	0.000597	0.00286	1	Phvul.007G047100	(M=1) PTHR11864//PTHR11864:SF21 - PRE-MRNA-PROCESSING PROTEIN PRP40 // SUBFAMILY NOT NAMED
Phvul.007G164700_1	Chr07	39431337..39434624	1.85	1.81	3.5	0.000602	0.00288	1	Phvul.007G164700
Phvul.001G021600_1	Chr01	complement(1841099..1841764)	18.7	-1.23	-2.34	0.000607	0.0029	1	Phvul.001G021600	(M=103) PF13499 - EF-hand domain pair (EF-hand_7)
Phvul.009G180400_1	Chr09	26512436..26521909	0.45	1.92	3.79	0.000607	0.0029	1
Phvul.010G118600_1	Chr10	complement(38673796..38676511)	1.65	2.07	4.2	0.000606	0.0029	1	Phvul.010G118600	(M=8) KOG0149 - Predicted RNA-binding protein SEB4 (RRM superfamily)
Phvul.011G107900_1	Chr11	12913127..12913841	2.41	-2.77	-6.83	0.000606	0.0029	1	Phvul.011G107900
Phvul.002G188600_1	Chr02	34389354..34394716	0.38	3.47	11.11	0.00061	0.00292	1	Phvul.002G188600	(M=3) PTHR13301:SF59 - CELLULOSE SYNTHASE A CATALYTIC SUBUNIT 7 [UDP-FORMING]
Phvul.004G094700_1	Chr04	25742070..25750944	1.12	-1.2	-2.29	0.000609	0.00292	1	Phvul.004G094700	(M=2) PTHR11527:SF142 - 15.7 KDA HEAT SHOCK PROTEIN, PEROXISOMAL
Phvul.007G099400_1	Chr07	complement(10632450..10637050)	19.74	-0.72	-1.65	0.000611	0.00292	1	Phvul.007G099400	(M=2) PTHR11802:SF79 - SERINE CARBOXYPEPTIDASE-LIKE 47-RELATED
Phvul.011G096200_1	Chr11	complement(9901063..9905508)	0.81	-7.88	-235.73	0.00061	0.00292	1	Phvul.011G096200
Phvul.009G010700_1	Chr09	1762588..1766507	4.39	-1.12	-2.17	0.00062	0.00296	1	Phvul.009G010700	(M=197) PF01535//PF13041 - PPR repeat (PPR) // PPR repeat family (PPR_2)
Phvul.003G043200_1	Chr03	complement(4827912..4831544)	5.43	1.12	2.18	0.000624	0.00297	1	Phvul.003G043200	(M=2) PTHR18860:SF12 - 14-3-3-LIKE PROTEIN GF14 IOTA
Phvul.005G118000_1	Chr05	33924179..33927717	7.63	0.89	1.85	0.000623	0.00297	1	Phvul.005G118000	(M=1) PTHR27001:SF20 - PROTEIN KINASE FAMILY PROTEIN
Phvul.003G152200_1	Chr03	35645295..35646161	199.48	1.67	3.19	0.000626	0.00298	1	Phvul.003G152200
Phvul.003G277300_1	Chr03	complement(50263068..50268422)	10.82	1	2	0.000629	0.00299	1	Phvul.003G277300	(M=2) PTHR21576:SF7 - MAJOR FACILITATOR PROTEIN-RELATED
Phvul.008G083800_2	Chr08	complement(8109572..8115713)	0.41	4.26	19.12	0.000628	0.00299	1	Phvul.008G083800	(M=2) PTHR11206:SF124 - MATE EFFLUX FAMILY PROTEIN
Phvul.003G297000_1	Chr03	52216296..52218004	1.14	4.64	24.89	0.000631	0.003	1	Phvul.003G297000
Phvul.009G025800_1	Chr09	5942172..5955996	5.57	-0.72	-1.65	0.000641	0.00304	1	Phvul.009G025800	(M=1) PTHR13793:SF96 - PHD FINGER-CONTAINING PROTEIN
Phvul.010G153400_1	Chr10	42305066..42308995	3.17	1.53	2.89	0.000641	0.00304	1	Phvul.010G153400	(M=5) 3.1.1.5 - Lysophospholipase / Phospholipase B
Phvul.008G240700_2	Chr08	55523408..55526025	14.47	-1.65	-3.15	0.000643	0.00305	1
Phvul.008G220600_1	Chr08	53309746..53310955	25.48	1.26	2.4	0.000647	0.00307	1	Phvul.008G220600	(M=2) PTHR31213:SF9 - ABSCISIC ACID RECEPTOR PYL5
Phvul.011G209300_1	Chr11	49171408..49174378	149.95	-1.28	-2.43	0.000655	0.0031	1	Phvul.011G209300	(M=5) PTHR10502//PTHR10502:SF113 - ANNEXIN // SUBFAMILY NOT NAMED
Phvul.001G059500_1	Chr01	complement(7107835..7117449)	0.68	-1.62	-3.08	0.000657	0.00311	1	Phvul.001G059500	(M=46) PF01535//PF13041//PF13812 - PPR repeat (PPR) // PPR repeat family (PPR_2) // Pentatricopeptide repeat domain (PPR_3)
Phvul.011G071400_1	Chr11	6384955..6388514	36.58	0.82	1.76	0.00066	0.00312	1	Phvul.011G071400	(M=1) PTHR24055:SF214 - MITOGEN-ACTIVATED PROTEIN KINASE 3
Phvul.003G282900_2	Chr03	complement(50885211..50907273)	0.17	-2.32	-4.98	0.000663	0.00313	1	Phvul.003G282900	(M=6) K11294 - nucleolin (NCL, NSR1)
Phvul.001G080900_2	Chr01	13271731..13276761	1	2.04	4.13	0.000667	0.00315	1
Phvul.005G149600_1	Chr05	37701645..37703231	6.15	1.78	3.43	0.00067	0.00317	1
Phvul.002G060800_2	Chr02	complement(6566281..6570087)	37.51	-0.81	-1.76	0.000675	0.00318	1
Phvul.009G068500_1	Chr09	complement(11661417..11663266)	104.31	0.84	1.8	0.000674	0.00318	1	Phvul.009G068500	(M=1) K14495 - F-box protein GID2 (GID2, SLY1)
Phvul.002G254600_1	Chr02	42129509..42132421	11.05	-1.58	-3	0.000675	0.00319	1	Phvul.002G254600	(M=3) PTHR10788:SF19 - TREHALOSE-PHOSPHATE PHOSPHATASE E-RELATED
Phvul.008G184200_2	Chr08	48587138..48594222	8.16	2.79	6.93	0.00068	0.0032	1	Phvul.008G184200	(M=1) PTHR11680:SF12 - SERINE HYDROXYMETHYLTRANSFERASE 2, MITOCHONDRIAL
Phvul.010G070400_1	Chr10	complement(18497404..18500531)	1.48	3.35	10.19	0.000678	0.0032	1	Phvul.010G070400	(M=43) PF00069//PF00560//PF08263//PF13855 - Protein kinase domain (Pkinase) // Leucine Rich Repeat (LRR_1) // Leucine rich repeat N-terminal domain (LRRNT_2) // Leucine rich repeat (LRR_8)
Phvul.002G113900_1	Chr02	complement(23163559..23169390)	0.64	1.98	3.94	0.000683	0.00322	1	Phvul.002G113900	(M=1) PTHR10629:SF30 - DNA (CYTOSINE-5)-METHYLTRANSFERASE CMT1-RELATED
Phvul.002G277800_1	Chr02	44178143..44184004	3.24	-1.7	-3.24	0.000692	0.00326	1	Phvul.002G277800	(M=2) PF10537 - ATP-utilising chromatin assembly and remodelling N-terminal (WAC_Acf1_DNA_bd)
Phvul.003G255700_1	Chr03	48347246..48347922	2.77	3.82	14.08	0.000695	0.00327	1	Phvul.003G255700
Phvul.009G123500_2	Chr09	18318649..18325216	1.25	8.45	349.38	0.0007	0.00329	1	Phvul.009G123500	(M=1) PTHR33558:SF1 - GLUTAREDOXIN-LIKE PROTEIN C5ORF63
Phvul.010G089600_1	Chr10	complement(33280920..33283444)	1.24	2.44	5.41	0.0007	0.00329	1	Phvul.010G089600	(M=2) K15277 - solute carrier family 35 (adenosine 3'-phospho 5'-phosphosulfate transporter), member B3 (SLC35B3, PAPST2)
Phvul.002G081600_1	Chr02	12429691..12436481	2.05	1.13	2.19	0.000702	0.0033	1	Phvul.002G081600	(M=1) PTHR31221:SF8 - WRKY TRANSCRIPTION FACTOR 57-RELATED
Phvul.011G122000_1	Chr11	21395529..21396848	4.35	7.95	248.1	0.000703	0.0033	1
Phvul.003G107600_1	Chr03	complement(26800850..26801490)	3.01	3.87	14.59	0.000706	0.00331	1	Phvul.003G107600
Phvul.006G013400_1	Chr06	6682451..6696134	12.77	-0.86	-1.82	0.000706	0.00331	1	Phvul.006G013400	(M=1) PTHR23153//PTHR23153:SF36 - UBX-RELATED // SUBFAMILY NOT NAMED
Phvul.009G084800_1	Chr09	complement(13421157..13429147)	13.12	-0.79	-1.73	0.000705	0.00331	1	Phvul.009G084800	(M=9) K11855 - ubiquitin carboxyl-terminal hydrolase 36/42 [EC:3.4.19.12] (USP36_42)
Phvul.001G050700_1	Chr01	complement(5643483..5651744)	2.91	-0.96	-1.95	0.000709	0.00333	1	Phvul.001G050700	(M=2) PTHR22967//PTHR22967:SF67 - SERINE/THREONINE PROTEIN KINASE // SUBFAMILY NOT NAMED
Phvul.003G040200_1	Chr03	complement(4318650..4322905)	5.5	1.43	2.69	0.000712	0.00334	1	Phvul.003G040200	(M=2) PTHR27000:SF92 - HIGHLY SIMILAR TO RECEPTOR-LIKE PROTEIN KINASE-RELATED
Phvul.004G041300_1	Chr04	4631902..4636405	0.88	-1.73	-3.32	0.000713	0.00334	1	Phvul.004G041300	(M=14) PF04833 - COBRA-like protein (COBRA)
Phvul.006G056000_1	Chr06	complement(17211434..17212326)	2.26	3.43	10.8	0.000717	0.00336	1	Phvul.006G056000
Phvul.010G097200_1	Chr10	35078822..35086008	9.21	0.77	1.7	0.000719	0.00337	1	Phvul.010G097200	(M=1) PTHR27001:SF126 - BR-SIGNALING KINASE 3-RELATED
Phvul.009G148300_1	Chr09	21700803..21704606	1.71	1.62	3.07	0.000724	0.00339	1	Phvul.009G148300	(M=2) PTHR14221//PTHR14221:SF8 - WD REPEAT DOMAIN 44 // SUBFAMILY NOT NAMED
Phvul.009G110900_1	Chr09	16668515..16672173	28.72	-0.94	-1.92	0.000728	0.00341	1	Phvul.009G110900	(M=2) PTHR11614:SF96 - ALPHA/BETA FOLD HYDROLASE FAMILY PROTEIN
Phvul.007G075800_1	Chr07	complement(6962320..6964291)	9.65	1.22	2.34	0.000732	0.00342	1	Phvul.007G075800	(M=1) PTHR33929:SF3 - MEMBRANE-ASSOCIATED KINASE REGULATOR 5-RELATED
Phvul.002G015200_1	Chr02	complement(1711267..1711852)	4.71	2.57	5.93	0.00074	0.00345	1	Phvul.002G015200	(M=5) 2.3.1.181 - Lipoyl(octanoyl) transferase / Octanoyl-[acyl-carrier-protein]-protein N-octanoyltransferase
Phvul.002G275800_1	Chr02	complement(44001719..44004459)	0.66	3.26	9.61	0.000744	0.00347	1
Phvul.007G194600_2	Chr07	43284033..43290243	1.73	1.37	2.58	0.000746	0.00348	1	Phvul.007G194600	(M=4) PTHR13902:SF55 - TRANSCRIPTION FACTOR EMB1444-RELATED
Phvul.011G047000_1	Chr11	4075952..4078721	32	0.74	1.67	0.000747	0.00348	1	Phvul.011G047000	(M=1) PTHR10994//PTHR10994:SF79 - RETICULON // SUBFAMILY NOT NAMED
Phvul.003G291400_1	Chr03	complement(51731008..51735665)	0.42	3	7.98	0.000747	0.00349	1	Phvul.003G291400	(M=1) PTHR34461:SF2 - GENOMIC DNA, CHROMOSOME 3, P1 CLONE: MYM9
Phvul.001G144300_1	Chr01	39453344..39461329	7.39	-0.75	-1.68	0.000752	0.00351	1	Phvul.001G144300
Phvul.005G180600_1	Chr05	40253016..40253942	1.96	3.3	9.84	0.000752	0.00351	1	Phvul.005G180600	(M=4) PTHR31194:SF4 - ETHYLENE-RESPONSIVE TRANSCRIPTION FACTOR ERF003
Phvul.005G063900_1	Chr05	complement(9373359..9383291)	5.8	-0.78	-1.71	0.000755	0.00352	1	Phvul.005G063900	(M=17) 1.14.13.173 - 11-oxo-beta-amyrin 30-oxidase / CYP72A154
Phvul.001G029800_2	Chr01	complement(2748280..2762811)	2.09	-0.86	-1.82	0.000761	0.00354	1
Phvul.007G133000_1	Chr07	complement(32907635..32916910)	7.26	-0.73	-1.66	0.000761	0.00354	1
Phvul.009G102500_2	Chr09	complement(15561600..15566604)	0.22	-4.77	-27.29	0.000761	0.00354	1
Phvul.001G056100_1	Chr01	complement(6604297..6605888)	1.15	3.8	13.89	0.000765	0.00355	1	Phvul.001G056100	(M=3) PTHR31970:SF3 - MOLYBDATE TRANSPORTER 1
Phvul.001G072100_1	Chr01	9600266..9601036	4.05	-2.01	-4.04	0.000764	0.00355	1	Phvul.001G072100	(M=2) PTHR14155//PTHR14155:SF112 - RING FINGER DOMAIN-CONTAINING // SUBFAMILY NOT NAMED
Phvul.004G076600_1	Chr04	12833484..12836773	1.43	1.98	3.93	0.000763	0.00355	1	Phvul.004G076600	(M=1) PTHR10024:SF172 - C2 AND PLANT PHOSPHORIBOSYLTRANSFERASE DOMAIN-CONTAINING PROTEIN
Phvul.004G171600_2	Chr04	45294872..45297027	1.16	2.6	6.07	0.000777	0.00361	1
Phvul.006G113000_1	Chr06	22857636..22874113	0.64	-1.07	-2.09	0.000783	0.00363	1	Phvul.006G113000	(M=2) PTHR12601:SF17 - TETRATRICOPEPTIDE REPEAT-CONTAINING PROTEIN
Phvul.001G015700_1	Chr01	complement(1318994..1322960)	3.8	1.18	2.26	0.000785	0.00364	1	Phvul.001G015700	(M=1) PTHR12378:SF11 - PUTATIVE THIOL PEPTIDASE FAMILY PROTEIN-RELATED
Phvul.008G280300_1	Chr08	complement(58687476..58692751)	1.17	1.85	3.61	0.000789	0.00366	1	Phvul.008G280300	(M=2) 1.3.1.80 - Red chlorophyll catabolite reductase / Red Chl catabolite reductase
Phvul.009G075400_1	Chr09	complement(12467267..12471784)	1.68	1.54	2.91	0.00079	0.00366	1	Phvul.009G075400	(M=1) PTHR31490:SF1 - F19C14.2 PROTEIN-RELATED
Phvul.004G021400_1	Chr04	2203479..2206274	70.87	1.74	3.34	0.000793	0.00367	1	Phvul.004G021400	(M=118) KOG0156 - Cytochrome P450 CYP2 subfamily
Phvul.008G009000_1	Chr08	complement(876530..881005)	1.11	1.87	3.65	0.000792	0.00367	1	Phvul.008G009000	(M=1) PTHR11206//PTHR11206:SF167 - MULTIDRUG RESISTANCE PROTEIN // SUBFAMILY NOT NAMED
Phvul.002G057300_2	Chr02	5883258..5886111	1.67	-8.05	-264.49	0.000794	0.00368	1	Phvul.002G057300	(M=8) PF05703 - Auxin canalisation (Auxin_canalis)
Phvul.010G087100_1	Chr10	32493029..32495477	2.64	1.62	3.07	0.000794	0.00368	1	Phvul.010G087100	(M=3) 1.1.1.79//1.1.1.81 - Hydroxypyruvate reductase / D-glycerate dehydrogenase
Phvul.006G181100_1	Chr06	29041136..29042513	1.43	-2.47	-5.55	0.000802	0.00371	1	Phvul.006G181100	(M=1) PTHR31168:SF5 - EMB
Phvul.008G232200_1	Chr08	54674682..54676674	11.56	1.42	2.67	0.00081	0.00374	1	Phvul.008G232200	(M=6) PTHR31867:SF9 - EXPANSIN-A6
Phvul.008G138000_1	Chr08	22572895..22580400	1.44	-1.19	-2.29	0.000811	0.00375	1	Phvul.008G138000	(M=3) PTHR31669:SF44 - FAR-RED IMPAIRED RESPONSIVE 1-LIKE PROTEIN
Phvul.003G051500_1	Chr03	complement(6316201..6323033)	6.6	-0.73	-1.66	0.000814	0.00376	1	Phvul.003G051500	(M=1) K13110 - microfibrillar-associated protein 1 (MFAP1)
Phvul.002G108600_1	Chr02	complement(21966015..21967589)	114.64	0.82	1.77	0.000828	0.00382	1	Phvul.002G108600	(M=123) PTHR24078 - DNAJ HOMOLOG SUBFAMILY C MEMBER
Phvul.011G162000_1	Chr11	42554223..42560391	12.88	-0.71	-1.64	0.000829	0.00382	1	Phvul.011G162000	(M=2) K08956 - AFG3 family protein [EC:3.4.24.-] (AFG3)
Phvul.007G000500_2	Chr07	complement(28980..34766)	1.15	1.66	3.15	0.000832	0.00383	1	Phvul.007G000500
Phvul.010G092100_1	Chr10	complement(33946754..33949354)	1.36	2.17	4.51	0.000831	0.00383	1	Phvul.010G092100	(M=2) PTHR23315:SF97 - ARMADILLO/BETA-CATENIN REPEAT-CONTAINING PROTEIN-RELATED
Phvul.009G218300_1	Chr09	32452162..32459027	2.61	-0.99	-1.99	0.000834	0.00384	1	Phvul.009G218300	(M=2) PTHR10694:SF41 - JUMONJI DOMAIN-CONTAINING PROTEIN 18-RELATED
Phvul.011G135800_1	Chr11	complement(30945933..30950992)	25.43	-0.78	-1.71	0.000835	0.00385	1	Phvul.011G135800	(M=2) PTHR22880:SF172 - TRANSCRIPTION FACTOR GTE3, CHLOROPLASTIC-RELATED
Phvul.007G200400_1	Chr07	43999419..44001276	2.1	2.05	4.13	0.000842	0.00387	1	Phvul.007G200400	(M=14) PF07816 - Protein of unknown function (DUF1645) (DUF1645)
Phvul.001G099600_1	Chr01	complement(22192525..22197853)	35.44	0.8	1.74	0.000843	0.00388	1	Phvul.001G099600	(M=3) PTHR30540:SF9 - POTASSIUM TRANSPORTER 4
Phvul.010G045600_2	Chr10	complement(6903806..6925958)	0.42	-1.07	-2.09	0.000845	0.00388	1	Phvul.010G045600	(M=1) 2.4.1.260 - Dolichyl-P-Man:Man(7)GlcNAc(2)-PP-dolichol alpha-1,6-mannosyltransferase / Dolichyl-P-Man:Man(7)GlcNAc(2)-PP-dolichyl alpha-6-mannosyltransferase
Phvul.005G166200_1	Chr05	complement(39106005..39107637)	1.62	2.9	7.47	0.000853	0.00391	1	Phvul.005G166200	(M=3) PTHR28242:SF4 - HISTIDINE-CONTAINING PHOSPHOTRANSFER PROTEIN 4
Phvul.011G193100_1	Chr11	46968564..46976407	0.87	1.53	2.89	0.000853	0.00392	1	Phvul.011G193100	(M=124) PTHR23155//PTHR23155:SF414 - LEUCINE-RICH REPEAT-CONTAINING PROTEIN // SUBFAMILY NOT NAMED
Phvul.001G209600_1	Chr01	complement(47309963..47315951)	78.51	-1.5	-2.84	0.000856	0.00393	1	Phvul.001G209600	(M=2) PTHR12526:SF348 - SUCROSE SYNTHASE 2
Phvul.006G108400_1	Chr06	complement(22498726..22501362)	0.48	-4.96	-31.13	0.000855	0.00393	1	Phvul.006G108400	(M=5) PTHR27001:SF100 - PROTEIN KINASE FAMILY PROTEIN
Phvul.006G147900_1	Chr06	26105551..26110829	4.97	-1.12	-2.18	0.00086	0.00394	1	Phvul.006G147900	(M=1) PTHR13683:SF286 - ASPARTIC PROTEINASE A1-RELATED
Phvul.007G204800_1	Chr07	complement(44388942..44392624)	5.92	-0.89	-1.85	0.000858	0.00394	1
Phvul.004G102700_1	Chr04	32042637..32044735	1.02	3.15	8.88	0.000873	0.004	1	Phvul.004G102700	(M=2) PTHR34576:SF3 - MEMBRANE-ASSOCIATED KINASE REGULATOR 6-RELATED
Phvul.011G139100_1	Chr11	33170458..33173104	2.81	-1.95	-3.88	0.000875	0.00401	1	Phvul.011G139100	(M=2) K03146 - thiamine thiazole synthase (THI4, THI1)
Phvul.009G099600_1	Chr09	complement(15177438..15178478)	14.17	1.05	2.07	0.000878	0.00402	1	Phvul.009G099600	(M=1) K00930 - acetylglutamate kinase (argB)
Phvul.002G241000_1	Chr02	40794651..40795576	1.84	4.46	22.02	0.000883	0.00404	1	Phvul.002G241000
Phvul.005G074900_1	Chr05	13392814..13393802	21.6	-0.86	-1.82	0.000881	0.00404	1
Phvul.006G109700_3	Chr06	22575398..22581732	2.32	-3.61	-12.19	0.00089	0.00407	1	Phvul.006G109700	(M=2) PTHR22952:SF144 - G-BOX-BINDING FACTOR 2-RELATED
Phvul.009G140000_1	Chr09	complement(20544017..20545610)	6.04	-1.12	-2.17	0.000903	0.00412	1	Phvul.009G140000
Phvul.001G250700_1	Chr01	complement(50836917..50843810)	8.68	1.47	2.76	0.000907	0.00414	1	Phvul.001G250700	(M=2) PTHR11814//PTHR11814:SF103 - SULFATE TRANSPORTER // SUBFAMILY NOT NAMED
Phvul.003G114100_1	Chr03	complement(28555015..28559491)	1	-1.77	-3.42	0.000907	0.00414	1	Phvul.003G114100	(M=1) PTHR11246//PTHR11246:SF11 - PRE-MRNA SPLICING FACTOR // SUBFAMILY NOT NAMED
Phvul.008G156400_1	Chr08	39002889..39006862	0.9	-2.38	-5.21	0.000906	0.00414	1	Phvul.008G156400	(M=3) PTHR27002:SF128 - CYSTEINE-RICH RECEPTOR-LIKE PROTEIN KINASE 42
Phvul.002G060800_1	Chr02	complement(6566281..6570087)	37.24	-0.8	-1.74	0.00091	0.00415	1	Phvul.002G060800	(M=1) K09553 - stress-induced-phosphoprotein 1 (STIP1)
Phvul.006G178200_1	Chr06	28848510..28851789	2.77	1.7	3.25	0.000911	0.00415	1	Phvul.006G178200	(M=8) PTHR14209 - ISOAMYL ACETATE-HYDROLYZING ESTERASE 1
Phvul.007G046300_1	Chr07	complement(3703152..3704672)	141.44	0.8	1.74	0.00091	0.00415	1	Phvul.007G046300	(M=2) PTHR31568:SF3 - CYSTM1 FAMILY PROTEIN A-RELATED
Phvul.003G278300_2	Chr03	50366373..50368088	1.09	3.3	9.85	0.000918	0.00418	1
Phvul.009G107100_1	Chr09	16105797..16114492	5.2	-0.75	-1.68	0.000928	0.00422	1	Phvul.009G107100	(M=2) PTHR13856:SF78 - ENTH/VHS/GAT FAMILY PROTEIN
Phvul.010G141700_1	Chr10	complement(41357916..41367267)	8.65	-0.71	-1.64	0.000927	0.00422	1	Phvul.010G141700	(M=1) K11843 - ubiquitin carboxyl-terminal hydrolase 14 [EC:3.4.19.12] (USP14, UBP6)
Phvul.008G275300_1	Chr08	58435600..58441263	5.81	0.78	1.71	0.00093	0.00423	1	Phvul.008G275300	(M=2) PTHR31221:SF21 - WRKY TRANSCRIPTION FACTOR 20-RELATED
Phvul.011G112800_1	Chr11	14871460..14872887	1.18	3.69	12.91	0.000929	0.00423	1	Phvul.011G112800
Phvul.002G042800_1	Chr02	complement(4040872..4045403)	0.93	2.03	4.08	0.000939	0.00427	1	Phvul.002G042800	(M=2) PTHR11200:SF174 - POLYPHOSPHATE 5'-PHOSPHATASE-RELATED
Phvul.011G212500_1	Chr11	complement(49723265..49724188)	24.68	1.08	2.11	0.000942	0.00428	1	Phvul.011G212500
Phvul.005G167700_1	Chr05	39230363..39233606	5.09	-1.29	-2.45	0.000951	0.00432	1	Phvul.005G167700	(M=1) 2.7.11.1//3.2.1.14 - Non-specific serine/threonine protein kinase / Threonine-specific protein kinase // Chitinase / Poly-beta-glucosaminidase
Phvul.010G149400_1	Chr10	41973790..41981827	3.21	-0.81	-1.76	0.000951	0.00432	1	Phvul.010G149400	(M=1) PTHR22999:SF19 - PHOX (PX) DOMAIN-CONTAINING PROTEIN
Phvul.010G164200_1	Chr10	43094375..43096407	7.52	1.18	2.26	0.000951	0.00432	1	Phvul.010G164200	(M=1) PTHR10504//PTHR10504:SF90 - BACTERICIDAL PERMEABILITY-INCREASING BPI PROTEIN-RELATED // SUBFAMILY NOT NAMED
Phvul.002G142500_2	Chr02	complement(27811934..27816666)	19.39	0.91	1.88	0.000963	0.00437	1	Phvul.002G142500	(M=2) PTHR31734:SF24 - AUXIN-RESPONSIVE PROTEIN IAA9
Phvul.003G138600_1	Chr03	33114402..33122409	8.53	-0.71	-1.64	0.000965	0.00437	1	Phvul.003G138600	(M=2) PTHR10026//PTHR10026:SF75 - CYCLIN // SUBFAMILY NOT NAMED
Phvul.002G328600_2	Chr02	48654024..48699256	0.37	-1.14	-2.2	0.000969	0.00439	1
Phvul.005G101700_1	Chr05	complement(30500381..30504823)	0.69	-1.83	-3.55	0.000982	0.00444	1
Phvul.002G238700_1	Chr02	complement(40479980..40480750)	2.79	3.17	8.99	0.000983	0.00445	1	Phvul.002G238700	(M=38) PF14009 - Domain of unknown function (DUF4228) (DUF4228)
Phvul.004G063400_1	Chr04	complement(8707645..8712523)	1.57	-1.5	-2.82	0.000985	0.00445	1	Phvul.004G063400	(M=1) PF02791//PF10497//PF11016 - DDT domain (DDT) // Zinc-finger domain of monoamine-oxidase A repressor R1 (zf-4CXXC_R1) // Protein of unknown function (DUF2854) (DUF2854)
Phvul.008G268800_1	Chr08	57924329..57929065	0.84	1.9	3.74	0.000984	0.00445	1	Phvul.008G268800	(M=5) PTHR22835//PTHR22835:SF116 - ZINC FINGER FYVE DOMAIN CONTAINING PROTEIN // SUBFAMILY NOT NAMED
Phvul.011G017900_1	Chr11	complement(1425799..1436498)	0.66	-1.43	-2.69	0.000984	0.00445	1	Phvul.011G017900
Phvul.007G079200_2	Chr07	complement(7512578..7521590)	7.15	-0.71	-1.63	0.000987	0.00446	1
Phvul.003G058200_1	Chr03	7737123..7740782	1.67	1.7	3.26	0.000993	0.00449	1	Phvul.003G058200
Phvul.001G227700_1	Chr01	complement(48892242..48895535)	0.53	4.5	22.6	0.001	0.00453	1	Phvul.001G227700	(M=7) PTHR14326 - TARGETING PROTEIN FOR XKLP2
Phvul.009G173000_1	Chr09	complement(25179764..25181497)	2.4	1.82	3.54	0.001	0.00453	1	Phvul.009G173000	(M=16) PF05910 - Plant protein of unknown function (DUF868) (DUF868)
Phvul.009G146500_2	Chr09	21425978..21433174	2.74	-0.85	-1.8	0.00101	0.00455	1	Phvul.009G146500	(M=3) K13091 - RNA-binding protein 39 (RBM39, RNPC2)
Phvul.009G258400_1	Chr09	37070901..37071839	17.88	1.15	2.22	0.00101	0.00455	1	Phvul.009G258400	(M=55) PF03168 - Late embryogenesis abundant protein (LEA_2)
Phvul.008G231000_1	Chr08	54552101..54557615	11.27	0.75	1.69	0.00101	0.00457	1	Phvul.008G231000	(M=1) PTHR10108:SF803 - METHYLTRANSFERASE PMT10-RELATED
Phvul.009G220900_2	Chr09	32781292..32783606	12.45	-1.31	-2.49	0.00102	0.0046	1	Phvul.009G220900
Phvul.002G004300_2	Chr02	557077..559275	4.08	1.67	3.19	0.00103	0.00462	1	Phvul.002G005100	(M=3) PTHR19282//PTHR19282:SF262 - TETRASPANIN // SUBFAMILY NOT NAMED
Phvul.002G126400_1	Chr02	complement(25499544..25501897)	4.07	-1.16	-2.23	0.00103	0.00464	1	Phvul.002G126400	(M=1) PTHR10032:SF204 - PROTEIN Y5F2A.4
Phvul.004G080300_1	Chr04	complement(13760325..13764853)	19.9	-0.71	-1.64	0.00103	0.00464	1	Phvul.004G080300	(M=2) PTHR12357:SF31 - EVOLUTIONARILY CONSERVED C-TERMINAL REGION 3 PROTEIN
Phvul.005G020400_1	Chr05	complement(1755567..1757797)	0.57	-4.63	-24.83	0.00103	0.00464	1	Phvul.005G020400	(M=1) PTHR10593:SF10 - ATM INTERACTOR
Phvul.006G038500_1	Chr06	14834906..14839087	3.94	-0.99	-1.99	0.00103	0.00465	1
Phvul.008G224700_1	Chr08	53806084..53808739	10.42	-2.43	-5.39	0.00104	0.00466	1	Phvul.008G224700	(M=3) PTHR13848:SF5 - PROTEIN YIPPEE-LIKE
Phvul.003G119100_3	Chr03	complement(29646952..29714451)	1.73	-0.78	-1.72	0.00104	0.00467	1	Phvul.003G119100	(M=1) PTHR16166:SF93 - PROTEIN T08G11.1, ISOFORM A
Phvul.009G064700_1	Chr09	11127875..11132797	3.03	1.1	2.15	0.00104	0.00468	1	Phvul.009G064700	(M=2) PTHR11183:SF44 - UDP-GLUCURONATE:XYLAN ALPHA-GLUCURONOSYLTRANSFERASE 2
Phvul.005G166900_1	Chr05	complement(39178449..39185837)	20.18	0.77	1.71	0.00105	0.00471	1	Phvul.005G166900	(M=2) PTHR24326:SF217 - HOMEOBOX-LEUCINE ZIPPER PROTEIN ATHB-15
Phvul.008G011800_1	Chr08	1073693..1075279	2.47	2.15	4.44	0.00105	0.00472	1	Phvul.008G011800	(M=2) PTHR13871//PTHR13871:SF40 - THIOREDOXIN // SUBFAMILY NOT NAMED
Phvul.009G228600_1	Chr09	complement(33773101..33773947)	1.69	-3.07	-8.38	0.00105	0.00473	1	Phvul.009G228600	(M=4) PTHR34455:SF1 - EXPRESSED PROTEIN
Phvul.004G112500_1	Chr04	complement(36997069..37002819)	0.52	2.71	6.55	0.00106	0.00474	1
Phvul.006G121300_2	Chr06	23701717..23706599	0.32	-3.04	-8.21	0.00106	0.00474	1
Phvul.006G177200_1	Chr06	complement(28793890..28797593)	0.53	3.03	8.16	0.00106	0.00474	1	Phvul.006G177200
Phvul.008G172200_1	Chr08	45116054..45117855	119.46	0.84	1.79	0.00106	0.00474	1	Phvul.008G172200	(M=7) PTHR31657:SF9 - ETHYLENE-RESPONSIVE TRANSCRIPTION FACTOR CRF5-RELATED
Phvul.009G053200_1	Chr09	9929819..9933008	22.06	-0.73	-1.66	0.00106	0.00474	1	Phvul.009G053200	(M=2) PTHR12356:SF3 - NUCLEAR MIGRATION PROTEIN NUDC
Phvul.010G074100_1	Chr10	22831602..22834014	0.69	3.65	12.59	0.00106	0.00474	1	Phvul.010G074100	(M=1) PF00141//PF14111 - Peroxidase (peroxidase) // Domain of unknown function (DUF4283) (DUF4283)
Phvul.002G249900_1	Chr02	complement(41690825..41691751)	30.34	0.89	1.85	0.00106	0.00477	1	Phvul.002G249900	(M=2) 1.1.1.60 - 2-hydroxy-3-oxopropionate reductase / Tartronate semialdehyde reductase
Phvul.003G204200_3	Chr03	complement(41877407..41884620)	0.71	-8.12	-277.83	0.00107	0.00478	1	Phvul.003G204200	(M=1) PTHR24031:SF269 - DEAD-BOX ATP-DEPENDENT RNA HELICASE 30
Phvul.011G074200_1	Chr11	complement(6770829..6771701)	4.57	2.9	7.46	0.00107	0.00478	1	Phvul.011G074200	(M=25) PTHR32077:SF7 - FASCICLIN-LIKE ARABINOGALACTAN PROTEIN 11
Phvul.011G081100_1	Chr11	complement(7595583..7597037)	0.69	-4.71	-26.21	0.00107	0.00478	1	Phvul.011G081100	(M=1) PTHR12411//PTHR12411:SF376 - CYSTEINE PROTEASE FAMILY C1-RELATED // SUBFAMILY NOT NAMED
Phvul.002G230300_2	Chr02	39608101..39610326	0.79	4.46	22.05	0.00108	0.00482	1
Phvul.004G174500_1	Chr04	45487276..45491481	0.49	2.8	6.96	0.00108	0.00483	1	Phvul.004G174500	(M=1) PTHR24361:SF336 - MITOGEN-ACTIVATED PROTEIN KINASE KINASE 6
Phvul.003G136400_1	Chr03	32803946..32807861	0.43	3.69	12.91	0.00109	0.00485	1	Phvul.003G136400	(M=4) PTHR13878//PTHR13878:SF14 - GULONOLACTONE OXIDASE // SUBFAMILY NOT NAMED
Phvul.004G002700_1	Chr04	255033..255610	10.65	1.88	3.69	0.00108	0.00485	1	Phvul.004G002700	(M=66) PF14368 - Probable lipid transfer (LTP_2)
Phvul.006G030700_1	Chr06	12893426..12898654	13.63	0.85	1.8	0.00109	0.00488	1	Phvul.006G030700	(M=271) PF13639 - Ring finger domain (zf-RING_2)
Phvul.001G266000_1	Chr01	complement(51900221..51903516)	4.37	1.01	2.02	0.0011	0.00492	1	Phvul.001G266000	(M=2) 2.1.1.85 - Protein-histidine N-methyltransferase / Protein methylase IV
Phvul.001G051900_1	Chr01	5875242..5890904	0.88	-1.11	-2.15	0.00111	0.00493	1	Phvul.001G051900	(M=1) PTHR12169:SF5 - AFG1-LIKE ATPASE FAMILY PROTEIN
Phvul.001G008000_1	Chr01	complement(642732..648847)	10.91	0.84	1.79	0.00111	0.00495	1	Phvul.001G008000	(M=3) PTHR31580:SF4 - FILAMENT-LIKE PLANT PROTEIN 4-RELATED
Phvul.002G000600_1	Chr02	57852..59557	26.46	1.28	2.43	0.00111	0.00495	1	Phvul.002G000600	(M=2) PTHR31403:SF2 - PHOSPHOLIPASE A1-IBETA2, CHLOROPLASTIC
Phvul.008G082500_1	Chr08	7949506..7953296	5.06	1.16	2.23	0.00111	0.00496	1	Phvul.008G082500	(M=43) PF00069//PF00560//PF08263//PF13855 - Protein kinase domain (Pkinase) // Leucine Rich Repeat (LRR_1) // Leucine rich repeat N-terminal domain (LRRNT_2) // Leucine rich repeat (LRR_8)
Phvul.006G043100_1	Chr06	15629212..15629832	121.36	1.13	2.2	0.00112	0.00498	1	Phvul.006G043100
Phvul.009G204000_1	Chr09	30151578..30153734	4.68	1.46	2.74	0.00112	0.00499	1	Phvul.009G204000	(M=10) PTHR31992:SF8 - DOF ZINC FINGER PROTEIN DOF1.1-RELATED
Phvul.009G038400_1	Chr09	7934549..7936274	60.5	0.68	1.6	0.00112	0.005	1	Phvul.009G038400	(M=4) K03626 - nascent polypeptide-associated complex subunit alpha (EGD2, NACA)
Phvul.002G064400_1	Chr02	complement(7325525..7331587)	13.13	0.92	1.89	0.00113	0.00501	1	Phvul.002G064400	(M=1) PTHR27001:SF49 - PROTEIN NSP-INTERACTING KINASE 3
Phvul.007G105500_1	Chr07	12197724..12200627	21.06	1	1.99	0.00113	0.00501	1	Phvul.007G105500	(M=1) PTHR22950//PTHR22950:SF251 - AMINO ACID TRANSPORTER // SUBFAMILY NOT NAMED
Phvul.007G154900_2	Chr07	complement(37818708..37821777)	5.21	-1.05	-2.07	0.00113	0.00504	1
Phvul.010G128500_1	Chr10	39817553..39820115	16.3	-0.86	-1.81	0.00114	0.00506	1	Phvul.010G128500	(M=1) PTHR12266:SF9 - CATION/CALCIUM EXCHANGER 3-RELATED
Phvul.001G177900_1	Chr01	complement(44157820..44179416)	0.89	-0.93	-1.91	0.00114	0.00508	1
Phvul.010G032900_1	Chr10	4849961..4857055	0.83	-1.36	-2.57	0.00115	0.00512	1	Phvul.010G032900	(M=1) PTHR10366:SF384 - NAD(P)-BINDING ROSSMANN-FOLD SUPERFAMILY PROTEIN
Phvul.003G017900_1	Chr03	1584762..1585590	2.19	-2.49	-5.63	0.00116	0.00513	1	Phvul.003G017900
Phvul.007G189200_2	Chr07	42549946..42553336	0.84	2.46	5.49	0.00116	0.00514	1	Phvul.007G189200	(M=2) PTHR23107:SF6 - GRF1-INTERACTING FACTOR 1
Phvul.008G108500_1	Chr08	complement(12603841..12608935)	3.33	1.14	2.21	0.00116	0.00514	1	Phvul.008G108500	(M=35) PF00560//PF13855 - Leucine Rich Repeat (LRR_1) // Leucine rich repeat (LRR_8)
Phvul.004G133400_1	Chr04	complement(41102379..41109847)	14.65	-0.77	-1.71	0.00117	0.0052	1	Phvul.004G133400	(M=1) PTHR11689:SF91 - CHLORIDE CHANNEL PROTEIN CLC-C
Phvul.009G129800_2	Chr09	complement(19116028..19125106)	2.09	-0.92	-1.9	0.00118	0.00521	1
Phvul.001G031000_1	Chr01	complement(2848754..2853293)	5.28	1.38	2.6	0.00118	0.00523	1	Phvul.001G031000	(M=1) PTHR31602:SF2 - GROWTH-REGULATING FACTOR 1-RELATED
Phvul.008G243100_1	Chr08	complement(55718645..55719810)	8.81	1.39	2.63	0.00119	0.00525	1	Phvul.008G243100	(M=1) 3.6.1.23 - dUTP diphosphatase / dUTPase
Phvul.003G122900_1	Chr03	30231304..30239216	0.32	2.84	7.16	0.0012	0.0053	1	Phvul.003G122900	(M=2) PTHR31342:SF12 - F11A17.16
Phvul.005G087100_1	Chr05	23362638..23365619	8.31	1.03	2.04	0.0012	0.00531	1	Phvul.005G087100	(M=1) PTHR23155:SF442 - PH DOMAIN LEUCINE-RICH REPEAT-CONTAINING PROTEIN PHOSPHATASE 2
Phvul.008G057200_1	Chr08	5094981..5096184	4.04	1.83	3.56	0.00121	0.00533	1	Phvul.008G057200	(M=2) PTHR14155:SF71 - RING-H2 FINGER PROTEIN ATL67-RELATED
Phvul.005G133500_2	Chr05	36029008..36046837	2.35	-0.72	-1.65	0.00121	0.00534	1	Phvul.005G133500	(M=2) PTHR35116:SF2 - ATP-DEPENDENT HELICASE-LIKE PROTEIN
Phvul.008G001200_1	Chr08	208201..209779	1.21	4.57	23.71	0.00121	0.00534	1	Phvul.008G001200	(M=4) PTHR10791:SF34 - BIDIRECTIONAL SUGAR TRANSPORTER SWEET15
Phvul.008G057500_1	Chr08	complement(5110140..5118892)	1.75	-1.02	-2.03	0.00121	0.00534	1	Phvul.008G057500	(M=1) KOG4185 - Predicted E3 ubiquitin ligase
Phvul.003G241400_1	Chr03	46447926..46451312	6.13	1.1	2.15	0.00121	0.00536	1	Phvul.003G241400	(M=1198) 2.7.11.1 - Non-specific serine/threonine protein kinase / Threonine-specific protein kinase
Phvul.005G134100_2	Chr05	36095537..36102366	2.36	-2.3	-4.93	0.00122	0.00538	1	Phvul.005G134100	(M=1) PTHR31210:SF13 - STORAGE PROTEIN-RELATED
Phvul.006G202700_1	Chr06	30681855..30682601	2.26	4.43	21.59	0.00122	0.00538	1	Phvul.006G202700
Phvul.006G179700_1	Chr06	28949911..28950707	2.39	-2.16	-4.47	0.00122	0.00539	1	Phvul.006G179700	(M=180) PF00847 - AP2 domain (AP2)
Phvul.008G277800_1	Chr08	complement(58552708..58553757)	43.92	0.93	1.91	0.00122	0.00539	1	Phvul.008G277800	(M=2) PTHR23416:SF56 - SERINE ACETYLTRANSFERASE 1, CHLOROPLASTIC-RELATED
Phvul.010G111200_2	Chr10	complement(37424542..37431053)	0.37	-7.59	-192.03	0.00123	0.00544	1	Phvul.010G111200	(M=4) K16240 - protein suppressor of PHYA-105 1 (SPA1)
Phvul.009G190000_1	Chr09	28175701..28177901	1.06	3.01	8.04	0.00124	0.00547	1	Phvul.009G190000	(M=2) PTHR11743//PTHR11743:SF35 - VOLTAGE-DEPENDENT ANION-SELECTIVE CHANNEL // SUBFAMILY NOT NAMED
Phvul.004G000400_1	Chr04	complement(39560..40384)	40.25	-0.78	-1.72	0.00125	0.0055	1	Phvul.004G000400	(M=1) PTHR10949//PTHR10949:SF11 - LIPOYL SYNTHASE // SUBFAMILY NOT NAMED
Phvul.010G088400_1	Chr10	32977567..32982944	1.59	2.04	4.11	0.00125	0.00551	1	Phvul.010G088400	(M=2) PTHR10795:SF320 - SUBTILASE FAMILY PROTEIN-RELATED
Phvul.008G047400_1	Chr08	complement(4172640..4176825)	19.43	-0.68	-1.61	0.00126	0.00554	1	Phvul.008G047400	(M=4) K07874 - Ras-related protein Rab-1A (RAB1A)
Phvul.008G215800_1	Chr08	complement(52808734..52816478)	5.6	-0.68	-1.6	0.00127	0.00557	1	Phvul.008G215800	(M=1) K04459 - dual specificity MAP kinase phosphatase (DUSP, MKP)
Phvul.008G087600_1	Chr08	8754220..8758078	0.88	-7.81	-224.04	0.00128	0.0056	1	Phvul.008G087600	(M=3) K00827 - alanine-glyoxylate transaminase / (R)-3-amino-2-methylpropionate-pyruvate transaminase (AGXT2)
Phvul.006G091300_1	Chr06	complement(20977076..21000096)	1.23	-0.88	-1.84	0.00128	0.00561	1	Phvul.006G091300	(M=1) K02350 - DNA polymerase zeta (POLZ1, rev3)
Phvul.006G161000_3	Chr06	27270689..27277483	1.13	-1.24	-2.36	0.00128	0.00561	1
Phvul.002G004300_1	Chr02	557077..559275	3.22	1.68	3.19	0.0013	0.0057	1	Phvul.002G004300	(M=3) 3.1.3.58 - Sugar-terminal-phosphatase / Xylitol-5-phosphatase
Phvul.005G048900_1	Chr05	complement(5642977..5645134)	11.74	2.08	4.24	0.0013	0.0057	1	Phvul.005G048900	(M=1) PTHR11040//PTHR11040:SF59 - ZINC/IRON TRANSPORTER // SUBFAMILY NOT NAMED
Phvul.003G189200_1	Chr03	40140724..40142605	1.49	-1.82	-3.54	0.00131	0.00571	1	Phvul.003G189200	(M=4) PF01844 - HNH endonuclease (HNH)
Phvul.009G131300_1	Chr09	19397150..19397783	5.14	2.27	4.81	0.00131	0.00573	1	Phvul.009G131300
Phvul.009G085900_1	Chr09	complement(13535821..13539954)	5.13	-0.87	-1.83	0.00132	0.00577	1	Phvul.009G085900	(M=1) K18328 - lariat debranching enzyme [EC:3.1.-.-] (DBR1)
Phvul.002G282500_1	Chr02	44624193..44632955	15.83	-0.79	-1.73	0.00132	0.00578	1	Phvul.002G282500	(M=3) K03696 - ATP-dependent Clp protease ATP-binding subunit ClpC (clpC)
Phvul.006G151700_1	Chr06	complement(26488487..26489632)	1.1	-3.06	-8.37	0.00133	0.0058	1
Phvul.008G039100_1	Chr08	complement(3297108..3300514)	0.3	-3.63	-12.37	0.00133	0.0058	1	Phvul.008G039100	(M=4) K08493 - vesicle transport through interaction with t-SNAREs 1 (VTI1)
Phvul.011G180500_1	Chr11	45648820..45651616	0.65	2.93	7.62	0.00133	0.00581	1	Phvul.011G180500	(M=7) 3.2.2.20 - DNA-3-methyladenine glycosylase I / DNA-3-methyladenine glycosidase I
Phvul.001G109000_1	Chr01	complement(29440313..29442873)	0.41	-3.69	-12.87	0.00134	0.00582	1	Phvul.001G109000	(M=1) PF03745 - Domain of unknown function (DUF309) (DUF309)
Phvul.008G012200_1	Chr08	complement(1091153..1092705)	2.12	-2.41	-5.32	0.00134	0.00583	1	Phvul.008G012200	(M=39) PF04535 - Domain of unknown function (DUF588) (DUF588)
Phvul.006G172400_1	Chr06	complement(28305832..28310203)	0.87	2.54	5.8	0.00134	0.00585	1	Phvul.006G172400	(M=43) KOG4412 - 26S proteasome regulatory complex, subunit PSMD10
Phvul.002G314300_2	Chr02	47502976..47509080	0.48	-2.68	-6.42	0.00135	0.00586	1	Phvul.002G314300	(M=5) PTHR10383 - SERINE INCORPORATOR
Phvul.003G081900_1	Chr03	complement(13201670..13202563)	2.33	2.8	6.96	0.00135	0.00586	1	Phvul.003G081900
Phvul.007G127200_1	Chr07	26243565..26244736	10.06	1.37	2.59	0.00135	0.00588	1
Phvul.002G101100_1	Chr02	20109153..20119851	8.36	-1	-2	0.00136	0.00591	1	Phvul.002G101100	(M=1) PTHR12630:SF1 - GLUCOSIDASE 2 SUBUNIT BETA
Phvul.001G067100_1	Chr01	complement(8607115..8610457)	2.5	-1.12	-2.17	0.00137	0.00594	1
Phvul.008G099300_1	Chr08	10642728..10643350	6.25	1.8	3.48	0.00137	0.00594	1	Phvul.008G099300	(M=7) PTHR14155:SF180 - RING/U-BOX DOMAIN-CONTAINING PROTEIN-RELATED
Phvul.001G094200_1	Chr01	20322594..20324360	0.93	3.61	12.24	0.00137	0.00595	1	Phvul.001G094200	(M=1) PTHR24296:SF15 - CYTOCHROME P450, FAMILY 94, SUBFAMILY B, POLYPEPTIDE 2
Phvul.011G060700_1	Chr11	5278341..5280004	148.78	0.84	1.78	0.00137	0.00596	1	Phvul.011G060700	(M=40) PF00582 - Universal stress protein family (Usp)
Phvul.001G029100_1	Chr01	complement(2687420..2688343)	53.27	-0.96	-1.95	0.00139	0.00601	1	Phvul.001G029100
Phvul.004G021300_1	Chr04	2198800..2201288	0.72	3.76	13.5	0.00139	0.00601	1	Phvul.004G021300	(M=118) KOG0156 - Cytochrome P450 CYP2 subfamily
Phvul.007G224100_1	Chr07	46400244..46405414	2.37	-1.09	-2.12	0.00139	0.00601	1	Phvul.007G224100	(M=1) 2.4.99.12 - Lipid IV(A) 3-deoxy-D-manno-octulosonic acid transferase / Lipid IV(A) KDO transferase
Phvul.001G048000_1	Chr01	complement(5231377..5232688)	1.28	3.19	9.13	0.00139	0.00603	1
Phvul.011G178900_1	Chr11	45395989..45397778	16.57	-0.77	-1.71	0.0014	0.00605	1	Phvul.011G178900	(M=2) PTHR22750 - G-PROTEIN COUPLED RECEPTOR
Phvul.010G165300_1	Chr10	complement(43191704..43196069)	7.54	-0.74	-1.67	0.0014	0.00606	1	Phvul.010G165300	(M=1) PTHR19308:SF13 - MEMBRANE RELATED PROTEIN CP5-RELATED
Phvul.002G291600_1	Chr02	complement(45476237..45477814)	3.13	1.7	3.24	0.00141	0.00612	1	Phvul.002G291600	(M=2) PTHR31319:SF20 - CCT MOTIF FAMILY PROTEIN
Phvul.001G248700_1	Chr01	complement(50691048..50693609)	1.52	-1.69	-3.22	0.00142	0.00614	1	Phvul.001G248700	(M=4) PTHR24347:SF167 - CBL-INTERACTING SERINE/THREONINE-PROTEIN KINASE 2
Phvul.005G131600_1	Chr05	35725070..35729511	6.9	-0.91	-1.88	0.00142	0.00616	1	Phvul.005G131600	(M=2) K06185 - ATP-binding cassette, subfamily F, member 2 (ABCF2)
Phvul.002G205100_1	Chr02	complement(36521461..36522445)	1.8	3.77	13.68	0.00143	0.00617	1	Phvul.002G205100	(M=5) PTHR31851:SF6 - VACUOLAR IRON TRANSPORTER HOMOLOG 2.1
Phvul.003G237300_1	Chr03	45982907..45986028	90.74	1.19	2.27	0.00143	0.00618	1	Phvul.003G237300	(M=5) PTHR10795//PTHR10795:SF388 - PROPROTEIN CONVERTASE SUBTILISIN/KEXIN // SUBFAMILY NOT NAMED
Phvul.004G038000_1	Chr04	4235731..4238681	34.37	0.72	1.65	0.00143	0.00619	1	Phvul.004G038000	(M=4) K18635 - protein SPIRAL1 and related proteins (SPR1)
Phvul.001G029800_1	Chr01	complement(2748280..2762811)	2.09	-0.81	-1.75	0.00144	0.00622	1	Phvul.001G029800	(M=1) PTHR11864:SF0 - PRP40 PRE-MRNA PROCESSING FACTOR 40 HOMOLOG A (YEAST)
Phvul.001G142400_1	Chr01	39172253..39174654	0.42	-3.71	-13.06	0.00144	0.00624	1	Phvul.001G142400	(M=2) PTHR13832:SF239 - PROTEIN PHOSPHATASE 2C 68-RELATED
Phvul.010G131500_1	Chr10	40184376..40185452	1.87	2.77	6.81	0.00144	0.00624	1	Phvul.010G131500	(M=1) PF07725//PF13855 - Leucine Rich Repeat (LRR_3) // Leucine rich repeat (LRR_8)
Phvul.003G202300_2	Chr03	complement(41607202..41617617)	12.34	-0.74	-1.67	0.00145	0.00628	1
Phvul.002G272800_1	Chr02	complement(43782294..43784020)	11.33	1.15	2.22	0.00146	0.00629	1	Phvul.002G272800	(M=2) KOG4462 - WASP-interacting protein VRP1/WIP, contains WH2 domain
Phvul.003G202800_1	Chr03	complement(41637210..41639384)	6.22	1.21	2.32	0.00146	0.0063	1	Phvul.003G202800	(M=1) PTHR23322//PTHR23322:SF32 - FAS-ASSOCIATED PROTEIN // SUBFAMILY NOT NAMED
Phvul.009G179200_1	Chr09	complement(26326426..26328560)	35.76	0.84	1.79	0.00146	0.00632	1	Phvul.009G179200	(M=2) PTHR11615//PTHR11615:SF147 - NITRATE, FROMATE, IRON DEHYDROGENASE // SUBFAMILY NOT NAMED
Phvul.002G017700_1	Chr02	1948138..1951288	2.81	1.37	2.59	0.00147	0.00636	1	Phvul.002G017700	(M=1198) 2.7.11.1 - Non-specific serine/threonine protein kinase / Threonine-specific protein kinase
Phvul.007G275200_1	Chr07	complement(51283567..51294251)	3.93	-0.86	-1.81	0.00148	0.00636	1	Phvul.007G275200	(M=1) PTHR23139//PTHR23139:SF56 - RNA-BINDING PROTEIN // SUBFAMILY NOT NAMED
Phvul.002G037900_1	Chr02	3663450..3668769	9.17	-0.71	-1.64	0.00148	0.00638	1	Phvul.002G037900	(M=1) K12811 - ATP-dependent RNA helicase DDX46/PRP5 (DDX46, PRP5)
Phvul.006G170700_1	Chr06	complement(28162717..28167369)	0.44	-2.19	-4.56	0.00148	0.00638	1	Phvul.006G170700	(M=27) PF12796//PF13962 - Ankyrin repeats (3 copies) (Ank_2) // Domain of unknown function (PGG)
Phvul.005G115700_1	Chr05	33498352..33505304	6.84	-0.76	-1.7	0.00149	0.00641	1	Phvul.005G115700	(M=1) K15083 - DNA repair protein RAD16 (RAD16)
Phvul.008G286000_1	Chr08	59102838..59104793	34.37	0.77	1.7	0.00149	0.00642	1	Phvul.008G286000	(M=1) PTHR31636:SF38 - SCARECROW-LIKE PROTEIN 21-RELATED
Phvul.010G024400_1	Chr10	3571899..3575512	27.6	-0.75	-1.69	0.00149	0.00642	1	Phvul.010G024400	(M=1) K09569 - FK506-binding protein 2 [EC:5.2.1.8] (FKBP2)
Phvul.008G016000_3	Chr08	complement(1390548..1395110)	4.58	-0.88	-1.84	0.00149	0.00643	1
Phvul.002G096700_1	Chr02	complement(18551773..18555514)	19.59	-0.67	-1.59	0.00149	0.00644	1	Phvul.002G096700	(M=7) 1.3.5.1 - Succinate dehydrogenase (quinone) / Succinic dehydrogenase
Phvul.006G132900_1	Chr06	complement(24772424..24774804)	17.15	0.86	1.81	0.0015	0.00644	1	Phvul.006G132900	(M=2) PTHR22903 - PLEKHH PROTEIN
Phvul.006G116800_1	Chr06	complement(23192774..23193214)	8.25	2.03	4.08	0.0015	0.00645	1	Phvul.006G116800
Phvul.010G106700_1	Chr10	36627587..36635135	0.19	-2.55	-5.86	0.0015	0.00645	1	Phvul.010G106700
Phvul.011G083800_1	Chr11	complement(8001028..8005636)	2.21	-1.03	-2.05	0.00151	0.00648	1	Phvul.011G083800	(M=4) K13525 - transitional endoplasmic reticulum ATPase (VCP, CDC48)
Phvul.006G005200_1	Chr06	complement(1814435..1819935)	5.64	-0.8	-1.74	0.00151	0.00649	1
Phvul.011G057000_2	Chr11	complement(4884075..4886907)	3.8	1.26	2.39	0.00152	0.00654	1	Phvul.011G057000
Phvul.005G109400_1	Chr05	complement(31917005..31920075)	3.09	-1.23	-2.35	0.00152	0.00655	1	Phvul.005G109400	(M=1) 1.10.9.1 - Plastoquinol--plastocyanin reductase / Cytochrome b6f complex
Phvul.011G053200_1	Chr11	4517873..4523769	5.43	-0.85	-1.8	0.00152	0.00655	1	Phvul.011G053200	(M=1) PTHR10366:SF386 - 3BETA-HYDROXYSTEROID-DEHYDROGENASE/DECARBOXYLASE ISOFORM 3
Phvul.007G167500_1	Chr07	complement(39944304..39945689)	23.42	0.85	1.8	0.00153	0.00658	1	Phvul.007G167500	(M=1) PTHR24198//PTHR24198:SF67 - ANKYRIN REPEAT AND PROTEIN KINASE DOMAIN-CONTAINING PROTEIN // SUBFAMILY NOT NAMED
Phvul.011G165000_1	Chr11	43309639..43310832	1.38	4.38	20.81	0.00154	0.00661	1	Phvul.011G165000
Phvul.001G247200_1	Chr01	complement(50602088..50604340)	18.57	-1.03	-2.04	0.00156	0.00667	1	Phvul.001G247200	(M=2) 1.3.1.78 - Arogenate dehydrogenase (NADP(+)) / TyrAAT2
Phvul.008G112400_1	Chr08	13342605..13345724	2.7	1.46	2.76	0.00156	0.00667	1	Phvul.008G112400	(M=3) PTHR23012:SF87 - RING/FYVE/PHD ZINC FINGER-CONTAINING PROTEIN
Phvul.001G067000_1	Chr01	complement(8595350..8600839)	2.32	-0.96	-1.95	0.00157	0.00671	1
Phvul.004G129100_1	Chr04	40497372..40499874	11.27	-0.75	-1.69	0.00157	0.00671	1	Phvul.004G129100	(M=1) PTHR24078//PTHR24078:SF208 - DNAJ HOMOLOG SUBFAMILY C MEMBER // SUBFAMILY NOT NAMED
Phvul.003G016000_1	Chr03	1455245..1459035	7.73	-0.82	-1.76	0.00157	0.00672	1	Phvul.003G016000	(M=252) PF00076 - RNA recognition motif. (a.k.a. RRM, RBD, or RNP domain) (RRM_1)
Phvul.004G087600_1	Chr04	18447161..18447737	5.11	2.76	6.78	0.00157	0.00672	1	Phvul.004G087600	(M=1) PTHR33237:SF4 - F14O23.12
Phvul.008G239900_2	Chr08	complement(55416105..55420985)	23.84	0.76	1.7	0.00157	0.00672	1
Phvul.L008800_1	scaffold_199	2651..4202	1.3	-7.28	-155.84	0.00157	0.00673	1	Phvul.L008800
Phvul.001G027700_1	Chr01	2583597..2588082	1.43	1.45	2.73	0.00157	0.00674	1	Phvul.001G027700	(M=2) PTHR23083//PTHR23083:SF431 - TETRATRICOPEPTIDE REPEAT PROTEIN, TPR // SUBFAMILY NOT NAMED
Phvul.007G037500_1	Chr07	2996282..2998408	2.71	-1.44	-2.7	0.00158	0.00674	1	Phvul.007G037500	(M=9) PF13041//PF13812 - PPR repeat family (PPR_2) // Pentatricopeptide repeat domain (PPR_3)
Phvul.003G019200_2	Chr03	complement(1700620..1705520)	0.25	-3.63	-12.35	0.00158	0.00677	1	Phvul.003G019200	(M=1) 3.5.1.108 - UDP-3-O-acyl-N-acetylglucosamine deacetylase / UDP-3-O-acyl-GlcNAc deacetylase
Phvul.003G206000_1	Chr03	complement(42037360..42039774)	1.29	-2.12	-4.34	0.00159	0.00679	1	Phvul.003G206000	(M=4) 3.6.1.16 - CDP-glycerol diphosphatase / CDP-glycerol pyrophosphatase
Phvul.008G123400_1	Chr08	17027703..17033467	14.02	-0.84	-1.8	0.00159	0.00679	1	Phvul.008G123400	(M=135) PF00646 - F-box domain (F-box)
Phvul.006G109700_4	Chr06	22575398..22581732	2.52	-3.51	-11.36	0.00159	0.0068	1
Phvul.007G192000_2	Chr07	42829345..42835441	1.51	-1.1	-2.15	0.00159	0.0068	1
Phvul.005G074600_1	Chr05	complement(13244748..13253273)	2.57	-0.84	-1.8	0.0016	0.00683	1	Phvul.005G074600	(M=1) K14778 - ATP-dependent RNA helicase DDX49/DBP8 [EC:3.6.4.13] (DDX49, DBP8)
Phvul.003G061700_1	Chr03	complement(8346297..8352036)	0.94	1.64	3.12	0.0016	0.00684	1
Phvul.001G083800_2	Chr01	complement(14917339..14920955)	5.47	1.25	2.38	0.00161	0.00687	1	Phvul.001G083800	(M=1) PTHR14154//PTHR14154:SF19 - UPF0041 BRAIN PROTEIN 44-RELATED // SUBFAMILY NOT NAMED
Phvul.010G109700_1	Chr10	37080347..37088087	3.07	1.09	2.13	0.00161	0.00687	1
Phvul.008G187800_1	Chr08	complement(49163105..49165761)	2.85	3.12	8.67	0.00162	0.0069	1	Phvul.008G187800	(M=1) PTHR13430:SF3 - AUTOPHAGY-RELATED PROTEIN 13
Phvul.006G198000_1	Chr06	30332858..30336638	0.92	2.17	4.49	0.00163	0.00694	1	Phvul.006G198000
Phvul.009G239200_1	Chr09	35222934..35225865	5.64	1.3	2.46	0.00163	0.00696	1	Phvul.009G239200	(M=5) K17710 - pentatricopeptide repeat domain-containing protein 1 (PTCD1)
Phvul.009G157400_1	Chr09	22868551..22874157	1.21	-1.32	-2.5	0.00164	0.00699	1	Phvul.009G157400	(M=2) PF10537 - ATP-utilising chromatin assembly and remodelling N-terminal (WAC_Acf1_DNA_bd)
Phvul.009G175300_1	Chr09	complement(25554952..25561733)	0.78	1.65	3.14	0.00164	0.00699	1	Phvul.009G175300	(M=3) 2.6.1.27 - Tryptophan transaminase / Tryptophan aminotransferase
Phvul.002G150500_1	Chr02	29107927..29110371	29.12	0.72	1.65	0.00165	0.007	1	Phvul.002G150500	(M=1) PTHR23315:SF102 - ARMADILLO REPEAT ONLY 4 PROTEIN
Phvul.005G070300_1	Chr05	11532987..11536578	74.98	-1.05	-2.06	0.00164	0.007	1	Phvul.005G070300	(M=1) PTHR11746//PTHR11746:SF90 - O-METHYLTRANSFERASE // SUBFAMILY NOT NAMED
Phvul.L003300_1	scaffold_36	complement(142004..145924)	0.86	2.11	4.32	0.00165	0.00702	1
Phvul.009G097300_1	Chr09	complement(14927858..14936283)	1.34	1.12	2.17	0.00166	0.00705	1	Phvul.009G097300	(M=2) PTHR33077:SF8 - PROTEIN TIFY 8
Phvul.007G202800_1	Chr07	44232289..44233572	0.79	-3.96	-15.53	0.00166	0.00706	1	Phvul.007G202800	(M=22) PF04398 - Protein of unknown function, DUF538 (DUF538)
Phvul.005G081200_2	Chr05	19242891..19247870	0.82	1.8	3.47	0.00167	0.00708	1	Phvul.005G081200	(M=8) PF04859 - Plant protein of unknown function (DUF641) (DUF641)
Phvul.005G077400_1	Chr05	complement(15960461..15971598)	0.2	2.67	6.38	0.00171	0.00724	1	Phvul.005G077400	(M=30) PF07714//PF11721 - Protein tyrosine kinase (Pkinase_Tyr) // Di-glucose binding within endoplasmic reticulum (Malectin)
Phvul.001G159800_1	Chr01	complement(41944228..41944602)	2.47	-3.51	-11.36	0.00171	0.00727	1	Phvul.001G159800
Phvul.007G085200_1	Chr07	complement(8456362..8462635)	10.27	-0.68	-1.6	0.00172	0.00728	1	Phvul.007G085200	(M=1) PTHR24073:SF586 - RAS-RELATED PROTEIN RABG3A
Phvul.003G179200_1	Chr03	complement(39108561..39109938)	9.41	1.34	2.54	0.00172	0.00729	1	Phvul.003G179200	(M=10) PF04759 - Protein of unknown function, DUF617 (DUF617)
Phvul.003G238000_1	Chr03	46064893..46082239	3.01	-0.76	-1.69	0.00172	0.00729	1	Phvul.003G238000	(M=1) PF13371//PF13414 - Tetratricopeptide repeat (TPR_9) // TPR repeat (TPR_11)
Phvul.007G056200_1	Chr07	4655333..4658980	1	7.3	157.77	0.00173	0.00731	1	Phvul.007G056200	(M=3) PTHR10638//PTHR10638:SF35 - COPPER AMINE OXIDASE // SUBFAMILY NOT NAMED
Phvul.007G169400_1	Chr07	40224242..40231071	1.57	-1.15	-2.23	0.00173	0.00733	1	Phvul.007G169400
Phvul.007G148000_2	Chr07	36562510..36564446	0.96	-2.88	-7.36	0.00174	0.00735	1	Phvul.007G148000	(M=3) PTHR11964:SF15 - S-ADENOSYLMETHIONINE SYNTHASE 3
Phvul.003G229300_1	Chr03	44968248..44972088	3.87	-1.02	-2.03	0.00174	0.00736	1	Phvul.003G229300	(M=1) PTHR13527:SF0 - SAYSVFN DOMAIN-CONTAINING PROTEIN 1
Phvul.005G170300_1	Chr05	complement(39403147..39404896)	1.7	2.12	4.34	0.00174	0.00736	1	Phvul.005G170300	(M=2) PTHR19139:SF99 - AQUAPORIN TIP2-1
Phvul.003G222600_1	Chr03	complement(44044998..44045690)	5.88	1.81	3.5	0.00175	0.0074	1	Phvul.003G222600	(M=2) PTHR31985:SF11 - ETHYLENE-RESPONSIVE TRANSCRIPTION FACTOR ERF035
Phvul.008G018000_1	Chr08	1531820..1533613	4.75	1.66	3.17	0.00175	0.0074	1	Phvul.008G018000	(M=2) PTHR23177:SF23 - CRIB DOMAIN-CONTAINING PROTEIN RIC4
Phvul.002G273100_1	Chr02	complement(43793116..43794235)	6.41	1.57	2.96	0.00175	0.00741	1	Phvul.002G273100	(M=91) PF02365 - No apical meristem (NAM) protein (NAM)
Phvul.003G220200_1	Chr03	43715051..43715921	19.29	1.01	2.01	0.00176	0.00745	1	Phvul.003G220200
Phvul.010G160000_1	Chr10	complement(42836960..42838070)	1.79	2.76	6.78	0.00176	0.00745	1	Phvul.010G160000
Phvul.002G246400_1	Chr02	41279316..41284717	0.36	-2.24	-4.71	0.00178	0.00752	1	Phvul.002G246400	(M=2) PTHR23180:SF245 - ADP-RIBOSYLATION FACTOR GTPASE-ACTIVATING PROTEIN AGD12-RELATED
Phvul.002G269700_1	Chr02	complement(43463794..43464630)	8.15	1.54	2.9	0.00179	0.00753	1	Phvul.002G269700	(M=17) PF00045 - Hemopexin (Hemopexin)
Phvul.007G020000_2	Chr07	complement(1370430..1375535)	0.66	-2	-4	0.00179	0.00754	1	Phvul.007G020000	(M=1) PTHR13452//PTHR13452:SF9 - THUMP DOMAIN CONTAINING PROTEIN 1-RELATED // SUBFAMILY NOT NAMED
Phvul.001G197500_1	Chr01	46371960..46374697	14.01	-0.83	-1.77	0.00179	0.00756	1	Phvul.001G197500
Phvul.005G109000_1	Chr05	complement(31834785..31836298)	1.16	3.23	9.38	0.00179	0.00756	1	Phvul.005G109000	(M=94) PF02458 - Transferase family (Transferase)
Phvul.007G061200_2	Chr07	5311631..5315277	1.41	1.62	3.08	0.0018	0.00758	1	Phvul.007G061200	(M=2) PTHR31351:SF4 - GENOMIC DNA, CHROMOSOME 3, P1 CLONE: MWI23-RELATED
Phvul.011G060500_1	Chr11	5265642..5266322	1.55	-3.45	-10.9	0.0018	0.0076	1	Phvul.011G060500	(M=2) PTHR12483//PTHR12483:SF45 - SOLUTE CARRIER FAMILY 31 COPPER TRANSPORTERS // SUBFAMILY NOT NAMED
Phvul.009G244500_1	Chr09	complement(35788080..35789871)	1.97	7.26	152.78	0.00181	0.00762	1	Phvul.009G244500	(M=1) PTHR31235:SF8 - PEROXIDASE 7
Phvul.001G251800_1	Chr01	50944595..50960278	4.9	-0.66	-1.58	0.00183	0.00767	1	Phvul.001G251800	(M=2) PTHR11384//PTHR11384:SF30 - ATP-BINDING CASSETTE, SUB-FAMILY D MEMBER // SUBFAMILY NOT NAMED
Phvul.004G024700_1	Chr04	2519486..2521579	4.82	1.32	2.5	0.00182	0.00767	1	Phvul.004G024700	(M=2) PTHR23070:SF5 - AAA-TYPE ATPASE FAMILY PROTEIN-RELATED
Phvul.006G148800_1	Chr06	complement(26164432..26166207)	0.85	4.26	19.18	0.00183	0.00767	1	Phvul.006G148800
Phvul.009G250400_1	Chr09	36352671..36354000	47	1.09	2.12	0.00183	0.00768	1	Phvul.009G250400	(M=9) K19041 - E3 ubiquitin-protein ligase RNF38/44 [EC:6.3.2.19] (RNF38_44)
Phvul.007G001400_1	Chr07	76378..86355	5.86	-0.73	-1.66	0.00183	0.0077	1	Phvul.007G001400	(M=1) K15535 - phosphoglucan, water dikinase (PWD)
Phvul.001G046600_1	Chr01	complement(5018757..5020777)	5.17	-1.04	-2.05	0.00185	0.00776	1	Phvul.001G046600	(M=2) PTHR10826//PTHR10826:SF14 - COMPLEMENT COMPONENT 1 // SUBFAMILY NOT NAMED
Phvul.001G177800_1	Chr01	44150743..44154391	203.2	1.39	2.62	0.00185	0.00776	1	Phvul.001G177800	(M=6) K10775 - phenylalanine ammonia-lyase (E4.3.1.24)
Phvul.007G266100_1	Chr07	complement(50375268..50380318)	1.01	-1.57	-2.97	0.00185	0.00776	1	Phvul.007G266100	(M=2) PTHR24349:SF161 - CALCIUM-DEPENDENT PROTEIN KINASE 1-RELATED
Phvul.006G160300_1	Chr06	complement(27223516..27231407)	1.96	-0.97	-1.95	0.00186	0.0078	1	Phvul.006G160300	(M=3) PTHR23196 - PAX TRANSCRIPTION ACTIVATION DOMAIN INTERACTING PROTEIN
Phvul.009G097300_2	Chr09	complement(14927858..14936283)	1.34	1.2	2.3	0.00186	0.00781	1
Phvul.010G001100_1	Chr10	442388..445366	1.11	1.81	3.51	0.00187	0.00784	1	Phvul.010G001100	(M=5) PTHR14209//PTHR14209:SF10 - ISOAMYL ACETATE-HYDROLYZING ESTERASE 1 // SUBFAMILY NOT NAMED
Phvul.011G174200_1	Chr11	complement(44779652..44787908)	4.02	0.73	1.66	0.00187	0.00784	1	Phvul.011G174200
Phvul.004G106000_1	Chr04	complement(34702500..34706945)	1.9	-1.11	-2.16	0.00188	0.00786	1	Phvul.004G106000	(M=425) PF01535 - PPR repeat (PPR)
Phvul.005G180100_2	Chr05	40191588..40200106	11.25	0.88	1.84	0.00188	0.00787	1	Phvul.005G180100	(M=2) PTHR22847:SF480 - PROTEIN TOPLESS-RELATED
Phvul.009G154400_1	Chr09	complement(22412828..22415250)	6.31	-1.27	-2.41	0.00188	0.00788	1	Phvul.009G154400	(M=1) KOG2712 - Transcriptional coactivator
Phvul.010G112000_1	Chr10	complement(37617013..37621872)	0.39	2.67	6.36	0.00189	0.0079	1	Phvul.010G112000	(M=1) PTHR11426:SF46 - HISTONE H3-LIKE CENTROMERIC PROTEIN A
Phvul.003G151600_1	Chr03	complement(35513814..35518516)	0.4	-7.29	-156.4	0.0019	0.00794	1	Phvul.003G151600	(M=1) PTHR11863:SF2 - PROTEIN ECERIFERUM 3
Phvul.005G130500_1	Chr05	complement(35566395..35569369)	5.12	1.03	2.05	0.0019	0.00794	1	Phvul.005G130500	(M=2) PTHR31945:SF17 - TRANSCRIPTION FACTOR FER-LIKE IRON DEFICIENCY-INDUCED TRANSCRIPTION FACTOR
Phvul.009G167900_1	Chr09	24489231..24502435	4.75	-0.7	-1.62	0.0019	0.00794	1	Phvul.009G167900	(M=2) K01267 - aspartyl aminopeptidase [EC:3.4.11.21] (DNPEP)
Phvul.002G030300_1	Chr02	3135839..3143187	9.83	-0.67	-1.59	0.0019	0.00796	1	Phvul.002G030300	(M=1) PTHR12894:SF10 - VAM6/VPS39-LIKE PROTEIN
Phvul.009G199200_1	Chr09	complement(29496817..29500697)	1.12	1.62	3.08	0.00191	0.00796	1	Phvul.009G199200	(M=2) K15639 - PHYB activation tagged suppressor 1 (CYP734A1, BAS1)
Phvul.010G014000_1	Chr10	2230057..2237858	1.37	1.13	2.19	0.00191	0.00797	1	Phvul.010G014000	(M=1) PTHR19297//PTHR19297:SF112 - GLYCOSYLTRANSFERASE 14 FAMILY MEMBER // SUBFAMILY NOT NAMED
Phvul.005G046000_1	Chr05	4978692..4980972	0.71	4.33	20.16	0.00192	0.00801	1	Phvul.005G046000	(M=96) 1.11.1.7 - Peroxidase / Lactoperoxidase
Phvul.009G076200_1	Chr09	12538200..12545152	1.62	-1.01	-2.02	0.00192	0.00802	1	Phvul.009G076200	(M=1) K14291 - phosphorylated adapter RNA export protein (PHAX)
Phvul.001G243800_1	Chr01	complement(50300459..50303474)	10.65	0.99	1.98	0.00193	0.00803	1	Phvul.001G243800	(M=6) PTHR27003:SF102 - SERINE/THREONINE-PROTEIN KINASE-LIKE PROTEIN CCR3-RELATED
Phvul.002G194200_1	Chr02	complement(35062662..35068345)	1.48	1.46	2.76	0.00192	0.00803	1
Phvul.010G045600_3	Chr10	complement(6903806..6925958)	0.44	-1.04	-2.05	0.00192	0.00803	1
Phvul.002G250400_1	Chr02	41736089..41737727	0.96	3.07	8.42	0.00193	0.00805	1	Phvul.002G250400	(M=26) PF00314 - Thaumatin family (Thaumatin)
Phvul.006G065100_1	Chr06	18345864..18346507	4.33	-2.19	-4.57	0.00195	0.00811	1	Phvul.006G065100	(M=1) PF11493 - Thylakoid soluble phosphoprotein TSP9 (TSP9)
Phvul.007G011500_1	Chr07	complement(802384..805288)	18.34	-0.75	-1.68	0.00195	0.00811	1	Phvul.007G011500	(M=5) K07901 - Ras-related protein Rab-8A (RAB8A, MEL)
Phvul.008G264900_1	Chr08	complement(57645554..57650312)	11.86	0.8	1.74	0.00195	0.00812	1	Phvul.008G264900	(M=2) K11086 - small nuclear ribonucleoprotein B and B' (SNRPB, SMB)
Phvul.007G217500_1	Chr07	complement(45647847..45651717)	11.76	-0.69	-1.62	0.00195	0.00813	1	Phvul.007G217500	(M=32) PF12708 - Pectate lyase superfamily protein (Pectate_lyase_3)
Phvul.001G053700_1	Chr01	6173011..6175296	5.61	1.15	2.21	0.00196	0.00815	1	Phvul.001G053700	(M=2) PTHR13789//PTHR13789:SF213 - MONOOXYGENASE // SUBFAMILY NOT NAMED
Phvul.008G159200_1	Chr08	40632408..40636599	0.39	-2.71	-6.54	0.00196	0.00815	1	Phvul.008G159200	(M=2) PTHR31079:SF2 - F4P13.14 PROTEIN-RELATED
Phvul.003G150000_4	Chr03	35207019..35210465	0.5	2.82	7.07	0.00196	0.00817	1	Phvul.003G150000	(M=2) PTHR33307:SF2 - BNR/ASP-BOX REPEAT FAMILY PROTEIN
Phvul.001G014000_1	Chr01	1170391..1175633	7.64	0.88	1.84	0.00197	0.00819	1	Phvul.001G014000	(M=2) PTHR23500:SF43 - SUGAR TRANSPORTER ERD6-LIKE 4-RELATED
Phvul.004G119700_1	Chr04	38812244..38813656	7.9	-1.4	-2.64	0.00197	0.0082	1	Phvul.004G119700	(M=1) PTHR11362:SF22 - PROTEIN BROTHER OF FT AND TFL 1
Phvul.007G029000_1	Chr07	2239089..2240492	1.64	2.34	5.05	0.00197	0.0082	1	Phvul.007G029000
Phvul.004G086600_1	Chr04	18162641..18165834	1.01	2.71	6.55	0.00198	0.00821	1	Phvul.004G086600
Phvul.009G102500_1	Chr09	complement(15561600..15566604)	0.21	-3.41	-10.66	0.00199	0.00824	1	Phvul.009G102500	(M=8) PF00069//PF00582 - Protein kinase domain (Pkinase) // Universal stress protein family (Usp)
Phvul.011G103900_1	Chr11	11790780..11794930	3.24	1.04	2.06	0.00199	0.00827	1	Phvul.011G103900	(M=2) K00236 - succinate dehydrogenase (ubiquinone) cytochrome b560 subunit (SDHC, SDH3)
Phvul.003G012700_1	Chr03	1176914..1179539	5.68	-1.05	-2.08	0.002	0.00829	1	Phvul.003G012700	(M=16) PF12854//PF13041 - PPR repeat (PPR_1) // PPR repeat family (PPR_2)
Phvul.003G075900_1	Chr03	complement(11751653..11760536)	4.79	-0.62	-1.54	0.002	0.00831	1	Phvul.003G075900	(M=1) K12839 - survival of motor neuron-related-splicing factor 30 (SMNDC1, SPF30)
Phvul.009G086300_1	Chr09	13552936..13558212	3.56	-1	-1.99	0.002	0.00831	1	Phvul.009G086300	(M=47) PF12776 - Myb/SANT-like DNA-binding domain (Myb_DNA-bind_3)
Phvul.002G109000_1	Chr02	22113267..22114472	1.15	3.4	10.56	0.00201	0.00832	1	Phvul.002G109000
Phvul.003G152600_2	Chr03	complement(35681996..35688274)	5.65	-0.77	-1.7	0.00201	0.00834	1
Phvul.006G068200_1	Chr06	complement(18666010..18668788)	49.97	0.75	1.69	0.00201	0.00834	1	Phvul.006G068200	(M=2) PTHR11071//PTHR11071:SF291 - PEPTIDYL-PROLYL CIS-TRANS ISOMERASE // SUBFAMILY NOT NAMED
Phvul.003G109700_1	Chr03	27424753..27425200	4.48	3.08	8.46	0.00202	0.00835	1
Phvul.005G179700_1	Chr05	40162915..40165171	0.39	-3.44	-10.85	0.00202	0.00836	1	Phvul.005G179700	(M=3) PTHR21576:SF41 - MAJOR FACILITATOR SUPERFAMILY PROTEIN
Phvul.009G185000_1	Chr09	complement(27290665..27299757)	1.92	-0.87	-1.82	0.00202	0.00837	1	Phvul.009G185000	(M=1) PTHR23327:SF9 - ZINC FINGER (C3HC4-TYPE RING FINGER) FAMILY PROTEIN
Phvul.007G131900_1	Chr07	complement(32354467..32357306)	0.94	2.36	5.12	0.00202	0.00838	1
Phvul.010G104900_1	Chr10	36419602..36422691	6.23	0.99	1.99	0.00202	0.00838	1	Phvul.010G104900	(M=1) 2.1.2.11 - 3-methyl-2-oxobutanoate hydroxymethyltransferase / Ketopantoate hydroxymethyltransferase
Phvul.002G286200_1	Chr02	complement(45001349..45002087)	17.19	1.05	2.07	0.00203	0.00841	1	Phvul.002G286200	(M=10) PF11820 - Protein of unknown function (DUF3339) (DUF3339)
Phvul.011G094200_1	Chr11	complement(9609654..9612864)	2.93	-1	-2	0.00204	0.00842	1	Phvul.011G094200
Phvul.007G043700_1	Chr07	complement(3481713..3483820)	13.01	-0.74	-1.66	0.00204	0.00844	1	Phvul.007G043700	(M=4) PF12767 - Transcriptional regulator of RNA polII, SAGA, subunit (SAGA-Tad1)
Phvul.001G033400_1	Chr01	3223433..3224043	208.76	0.72	1.65	0.00205	0.00845	1
Phvul.003G267100_1	Chr03	complement(49367301..49369442)	0.63	4.12	17.43	0.00205	0.00846	1	Phvul.003G267100	(M=1) PF13488 - Glycine zipper (Gly-zipper_Omp)
Phvul.003G251400_1	Chr03	complement(47877928..47881492)	17.8	-1	-2.01	0.00206	0.0085	1	Phvul.003G251400	(M=5) KOG2966 - Uncharacterized conserved protein
Phvul.005G042300_1	Chr05	complement(4209317..4212072)	10.04	0.89	1.85	0.00206	0.00852	1	Phvul.005G042300	(M=1) PTHR22763//PTHR22763:SF43 - RING ZINC FINGER PROTEIN // SUBFAMILY NOT NAMED
Phvul.010G039700_1	Chr10	5789041..5817755	2.33	-0.66	-1.58	0.00207	0.00853	1	Phvul.010G039700
Phvul.009G255900_1	Chr09	36885123..36886332	1.56	2.67	6.36	0.00208	0.00856	1	Phvul.009G255900
Phvul.011G013500_1	Chr11	1029308..1031750	25.45	0.81	1.75	0.00208	0.00857	1	Phvul.011G013500	(M=2) PTHR10332:SF35 - EQUILIBRATIVE NUCLEOTIDE TRANSPORTER 8
Phvul.009G229600_1	Chr09	complement(33906809..33909798)	11.37	0.93	1.91	0.00208	0.00859	1	Phvul.009G229600	(M=2) PTHR10052//PTHR10052:SF11 - 60S RIBOSOMAL PROTEIN L18A // SUBFAMILY NOT NAMED
Phvul.009G223400_1	Chr09	complement(33070381..33075860)	7.32	-0.74	-1.67	0.00209	0.0086	1	Phvul.009G223400	(M=1) K13109 - IK cytokine (IK, RED, RER)
Phvul.001G200500_1	Chr01	complement(46617582..46620290)	1.66	1.73	3.31	0.0021	0.00863	1	Phvul.001G200500	(M=2) PTHR31300:SF3 - GB
Phvul.007G081300_1	Chr07	7858025..7859609	1.75	3.12	8.69	0.0021	0.00863	1	Phvul.007G081300
Phvul.010G110800_1	Chr10	37355015..37362323	3.75	-0.78	-1.71	0.00211	0.00866	1	Phvul.010G110800	(M=2) PTHR22536 - LUNG CANCER METASTASIS-RELATED LCMR1 PROTEIN
Phvul.001G080800_1	Chr01	13241653..13243692	13.03	1.01	2.01	0.00211	0.00867	1
Phvul.006G048700_1	Chr06	complement(16362770..16370520)	6.88	-0.84	-1.8	0.00211	0.00868	1	Phvul.006G048700	(M=3) PTHR10504:SF73 - PROTEIN C05C9.1
Phvul.007G103200_3	Chr07	complement(11724167..11729817)	0.9	7.78	220.45	0.00212	0.00869	1	Phvul.007G103200	(M=4) PTHR15672 - CAMP-REGULATED PHOSPHOPROTEIN 21 RELATED R3H DOMAIN CONTAINING PROTEIN
Phvul.001G000800_1	Chr01	169087..171622	0.71	-7.47	-177.35	0.00213	0.00873	1	Phvul.001G000800	(M=2) PTHR22893//PTHR22893:SF62 - NADH OXIDOREDUCTASE-RELATED // SUBFAMILY NOT NAMED
Phvul.008G280500_1	Chr08	complement(58707639..58710491)	21.74	0.7	1.62	0.00213	0.00873	1	Phvul.008G280500	(M=1) PTHR12941 - ER MEMBRANE PROTEIN COMPLEX
Phvul.001G190900_1	Chr01	complement(45684999..45691071)	3.1	-0.94	-1.92	0.00213	0.00874	1	Phvul.001G190900	(M=1) KOG0131//KOG4205 - Splicing factor 3b, subunit 4 // RNA-binding protein musashi/mRNA cleavage and polyadenylation factor I complex, subunit HRP1
Phvul.008G094500_1	Chr08	9731145..9733166	0.87	2.56	5.91	0.00213	0.00875	1	Phvul.008G094500	(M=32) PF00069//PF00139 - Protein kinase domain (Pkinase) // Legume lectin domain (Lectin_legB)
Phvul.009G006000_3	Chr09	1023661..1028830	17.37	-0.67	-1.59	0.00214	0.00877	1
Phvul.011G086400_1	Chr11	8345523..8347015	9.21	1.05	2.07	0.00214	0.00877	1	Phvul.011G086400	(M=42) PF13912 - C2H2-type zinc finger (zf-C2H2_6)
Phvul.004G118600_3	Chr04	38562418..38567195	4.05	-1.59	-3	0.00215	0.00882	1	Phvul.004G118600	(M=2) K16833 - protein phosphatase inhibitor 2 (PPP1R2, IPP2)
Phvul.011G114500_1	Chr11	complement(15713403..15713948)	176.22	0.79	1.72	0.00215	0.00882	1	Phvul.011G114500
Phvul.002G149000_2	Chr02	complement(28836278..28838828)	1.64	-1.92	-3.79	0.00215	0.00883	1	Phvul.002G149000	(M=1) PTHR22778:SF25 - ALPHA/BETA-HYDROLASES SUPERFAMILY PROTEIN
Phvul.001G082200_1	Chr01	complement(13673818..13685830)	6.31	-0.66	-1.58	0.00217	0.00887	1
Phvul.008G199500_1	Chr08	50853051..50859641	3.18	1.04	2.06	0.00217	0.00888	1	Phvul.008G199500	(M=1) PTHR13343:SF18 - PENTATRICOPEPTIDE REPEAT-CONTAINING PROTEIN-LIKE PROTEIN
Phvul.007G193800_1	Chr07	complement(43227132..43227770)	8	3.23	9.4	0.00217	0.0089	1	Phvul.007G193800	(M=10) K14516 - ethylene-responsive transcription factor 1 (ERF1)
Phvul.011G021900_1	Chr11	1713567..1716986	0.52	2.87	7.32	0.00218	0.00891	1	Phvul.011G021900
Phvul.007G278700_1	Chr07	complement(51550951..51553319)	4.8	-0.96	-1.95	0.00219	0.00894	1	Phvul.007G278700	(M=1) PTHR13528//PTHR13528:SF3 - 39S RIBOSOMAL PROTEIN L28, MITOCHONDRIAL // SUBFAMILY NOT NAMED
Phvul.001G165600_1	Chr01	42622772..42635280	1.06	2.17	4.5	0.00219	0.00895	1	Phvul.001G165600	(M=2) 4.1.1.25 - Tyrosine decarboxylase / L-tyrosine carboxy-lyase
Phvul.006G113000_2	Chr06	22857636..22874113	0.68	-1.01	-2.01	0.00219	0.00896	1
Phvul.003G059000_1	Chr03	complement(7863232..7868107)	0.57	2.26	4.79	0.0022	0.00901	1	Phvul.003G059000	(M=2) PTHR23213//PTHR23213:SF220 - FORMIN-RELATED // SUBFAMILY NOT NAMED
Phvul.005G057700_1	Chr05	7675260..7676426	2.07	2.23	4.69	0.00222	0.00905	1	Phvul.005G057700
Phvul.006G013700_1	Chr06	6816722..6817232	9.89	1.55	2.93	0.00222	0.00908	1	Phvul.006G013700
Phvul.001G037100_2	Chr01	3580296..3583232	3.29	2.92	7.59	0.00223	0.00909	1	Phvul.001G037100	(M=2) 5.3.99.5 - Thromboxane-A synthase / Thromboxane synthetase
Phvul.009G056400_1	Chr09	10390335..10392402	5.8	1.27	2.41	0.00223	0.00909	1	Phvul.009G056400	(M=5) K14503 - brassinosteroid resistant 1/2 (BZR1_2)
Phvul.008G052500_3	Chr08	4678614..4684051	0.73	7.41	170.41	0.00224	0.00915	1	Phvul.008G052500	(M=3) K08057 - calreticulin (CALR)
Phvul.009G150600_1	Chr09	complement(21937596..21939195)	0.6	-4.47	-22.14	0.00224	0.00915	1	Phvul.009G150600	(M=1) PF11910 - Cyanobacterial and plant NDH-1 subunit O (NdhO)
Phvul.006G109200_1	Chr06	22545174..22549001	7.12	0.96	1.94	0.00225	0.00916	1	Phvul.006G109200	(M=2) PTHR10706 - F-BOX FAMILY PROTEIN
Phvul.006G127200_2	Chr06	24178778..24194553	0.59	-1.35	-2.54	0.00225	0.00919	1	Phvul.006G127200	(M=7) K11592 - endoribonuclease Dicer (DICER1, DCR1)
Phvul.008G234900_1	Chr08	54887219..54888448	11.06	1.29	2.44	0.00225	0.00919	1	Phvul.008G234900	(M=2) K11086 - small nuclear ribonucleoprotein B and B' (SNRPB, SMB)
Phvul.003G160000_1	Chr03	36714961..36722489	0.18	4.17	18.01	0.00226	0.00921	1	Phvul.003G160000	(M=3) PTHR22891//PTHR22891:SF25 - EUKARYOTIC TRANSLATION INITIATION FACTOR 2C // SUBFAMILY NOT NAMED
Phvul.009G034200_2	Chr09	complement(7362014..7366540)	0.35	3.08	8.44	0.00226	0.00921	1
Phvul.009G065600_1	Chr09	complement(11211392..11217899)	6.48	-0.68	-1.6	0.00226	0.00921	1	Phvul.009G065600	(M=2) K13174 - THO complex subunit 5 (THOC5)
Phvul.011G122300_1	Chr11	22303320..22305752	1.37	7.17	144.45	0.00227	0.00924	1
Phvul.009G048700_1	Chr09	complement(9265887..9273021)	4.49	1.41	2.66	0.00227	0.00925	1	Phvul.009G048700	(M=3) PTHR23074:SF20 - GH08677P
Phvul.006G158000_1	Chr06	complement(27066931..27075015)	4.16	-0.72	-1.65	0.00227	0.00926	1	Phvul.006G158000	(M=1) PTHR12436:SF17 - SAC3/GANP/NIN1/MTS3/EIF-3 P25 FAMILY PROTEIN
Phvul.009G036700_1	Chr09	complement(7695504..7700299)	0.68	1.86	3.63	0.00229	0.0093	1	Phvul.009G036700	(M=5) PTHR24115:SF463 - KINESIN-LIKE PROTEIN-RELATED
Phvul.002G087400_1	Chr02	complement(13827922..13831012)	1.04	1.93	3.82	0.00229	0.00931	1
Phvul.002G223400_1	Chr02	38785425..38789434	3.43	-1.45	-2.73	0.00229	0.00933	1	Phvul.002G223400	(M=7) K17871 - NADH:ubiquinone reductase (non-electrogenic) (ndh1)
Phvul.009G190100_1	Chr09	28180739..28181741	2.1	-1.89	-3.7	0.0023	0.00933	1	Phvul.009G190100	(M=2) PF06549 - Protein of unknown function (DUF1118) (DUF1118)
Phvul.010G005700_3	Chr10	complement(976127..980387)	1.89	-1.16	-2.23	0.0023	0.00934	1	Phvul.010G005700	(M=7) PF12043 - Domain of unknown function (DUF3527) (DUF3527)
Phvul.002G024900_2	Chr02	2661367..2668059	0.83	1.96	3.9	0.0023	0.00935	1	Phvul.002G024900	(M=5) KOG1703 - Adaptor protein Enigma and related PDZ-LIM proteins
Phvul.006G020800_1	Chr06	complement(9848812..9850417)	108.87	0.76	1.7	0.0023	0.00935	1	Phvul.006G020800	(M=2) PTHR11260:SF186 - GLUTATHIONE S-TRANSFERASE F11-RELATED
Phvul.009G186500_1	Chr09	27579874..27581488	1.29	3.51	11.42	0.00231	0.00938	1	Phvul.009G186500	(M=1) K08910 - light-harvesting complex I chlorophyll a/b binding protein 4 (LHCA4)
Phvul.008G258300_1	Chr08	complement(57108107..57112250)	8.21	-0.76	-1.7	0.00231	0.00939	1	Phvul.008G258300	(M=1) K14840 - nucleolar protein 53 (NOP53, GLTSCR2)
Phvul.007G203700_1	Chr07	complement(44285504..44286400)	1.56	3.43	10.81	0.00232	0.00942	1	Phvul.007G203700	(M=5) PF15699 - NPR1 interacting (NPR1_interact)
Phvul.009G190800_1	Chr09	28267316..28276260	0.99	-1.08	-2.11	0.00233	0.00945	1
Phvul.008G232300_1	Chr08	complement(54677949..54684882)	2.65	-0.84	-1.79	0.00234	0.0095	1	Phvul.008G232300	(M=3) PTHR21596:SF25 - TRANSCRIPTION REGULATOR-LIKE-RELATED
Phvul.008G172700_1	Chr08	45380261..45382158	1.63	1.97	3.91	0.00235	0.00953	1	Phvul.008G172700	(M=39) PF05678 - VQ motif (VQ)
Phvul.010G007200_1	Chr10	complement(1120357..1124738)	2.88	-0.95	-1.94	0.00235	0.00953	1	Phvul.010G007200	(M=2) PTHR33476:SF7 - EMB
Phvul.002G110800_1	Chr02	22515063..22516076	368.81	-1.11	-2.17	0.00236	0.00956	1	Phvul.002G110800	(M=1) PTHR11467:SF50 - HISTONE H1
Phvul.002G161500_1	Chr02	complement(30333285..30338104)	0.86	-1.51	-2.86	0.00236	0.00957	1	Phvul.002G161500	(M=1) PTHR12608:SF6 - GDT1-LIKE PROTEIN 1, CHLOROPLASTIC
Phvul.010G044800_1	Chr10	complement(6762848..6765496)	2.31	1.53	2.88	0.00236	0.00957	1	Phvul.010G044800	(M=2) PTHR15615:SF28 - CYCLIN-U4-1
Phvul.007G116600_2	Chr07	18266379..18295516	1.19	-1.16	-2.23	0.00237	0.00961	1
Phvul.011G042100_1	Chr11	complement(3666731..3668692)	4.68	1.26	2.39	0.00238	0.00964	1	Phvul.011G042100	(M=32) 2.7.10.2//2.7.11.1 - Non-specific protein-tyrosine kinase / Cytoplasmic protein tyrosine kinase // Non-specific serine/threonine protein kinase / Threonine-specific protein kinase
Phvul.006G140800_1	Chr06	25527767..25536011	2.74	-0.84	-1.79	0.00239	0.00967	1	Phvul.006G140800	(M=2) PF01426//PF05641 - BAH domain (BAH) // Agenet domain (Agenet)
Phvul.009G175500_1	Chr09	25581415..25586370	4.11	-0.77	-1.71	0.00239	0.00968	1	Phvul.009G175500	(M=1) PTHR13948:SF19 - D111/G-PATCH DOMAIN-CONTAINING PROTEIN
Phvul.002G244600_1	Chr02	41119864..41136372	2.02	-0.78	-1.72	0.0024	0.0097	1	Phvul.002G244600	(M=1) PTHR17204:SF18 - PRE-MRNA-PROCESSING FACTOR 39
Phvul.009G255500_1	Chr09	36841162..36842238	1.29	-2.47	-5.53	0.0024	0.00971	1	Phvul.009G255500
Phvul.004G024300_1	Chr04	complement(2497068..2501070)	6.14	-0.86	-1.82	0.00241	0.00974	1	Phvul.004G024300	(M=2) PTHR10869:SF55 - OXOGLUTARATE/IRON-DEPENDENT OXYGENASE
Phvul.008G203200_1	Chr08	complement(51340732..51372212)	2	-0.64	-1.56	0.00241	0.00975	1	Phvul.008G203200	(M=1) K11886 - proteasome component ECM29 (ECM29)
Phvul.004G052200_1	Chr04	complement(6670665..6672440)	4.32	1.82	3.53	0.00242	0.00976	1	Phvul.004G052200	(M=1) PTHR10502//PTHR10502:SF127 - ANNEXIN // SUBFAMILY NOT NAMED
Phvul.002G074500_1	Chr02	complement(10744049..10745853)	2.07	-1.44	-2.72	0.00243	0.0098	1	Phvul.002G074500	(M=1) PF05725 - FNIP Repeat (FNIP)
Phvul.004G128200_2	Chr04	complement(40404463..40406992)	1.59	1.89	3.7	0.00244	0.00986	1
Phvul.001G041900_2	Chr01	complement(4261006..4264414)	2.74	-1.09	-2.12	0.00246	0.00991	1
[truncated: 1,270 more rows]

## Sheet: Myc-Ctrl vs. Myc+Ctrl
Name	Chromosome	Region	Max group mean	Log₂ fold change	Fold change	P-value	FDR p-value	Bonferroni		Putative Function
[truncated: 67 more rows]

[truncated: 1 more sheets: Myc-Strss vs. Myc+Strss]
