# Supplementary material for: Arbuscular Mycorrhizal Symbiosis Leads to Differential Regulation of Drought-Responsive Genes in Tissue-Specific Root Cells of Common Bean
Source: Front Microbiol. 2018 Jun 21;9:1339. doi: 10.3389/fmicb.2018.01339 (PMC6036286; doi:10.3389/fmicb.2018.01339)
Supplement: TABLE S6 — Relative expression levels of the 41 P. vulgaris aquaporin-related genes after differential analysis of RNA-Seq data. Two statistical comparisons are provided: Myc+/Ctrl × Myc+/Strss (AMF-inoculated, control vs. water deficit); Myc-/Ctrl × Myc-/Strss (non-inoculated, control vs. water deficit) (separated in different spreadsheets). Genes highlighted in red are up-regulated at control conditions and in green are down-regulated. Genes that are not-highlighted genes did not show statistical significant changes (p-value at a FRD <0.05). Relative gene expression values are indicated in log2FoldChange. [file Table_6.XLSX]

## Sheet: Myc+Ctrl vs. Myc+Strss
P. vulgaris gene name	Name	Chromosome	Region	Max group means	Fold change	Log2 fold change	P-value	FDR p-value	Bonferroni	Transcript ID	Protein domains	Pathway	EC	Go annotations	Gene name	Description
PvPIP1;1	Phvul.001G241200.1	Chr01	complement(50096595..50098225)	237.61	6.59	2.72	6.41e-13	1.43e-11	2.03e-08	Phvul.001G241200.1	PF00230	PTHR19139,PTHR19139:SF90		GO:GO:0016020,GO:GO:0006810,GO:GO:0005215	PIP1;4,PIP1E,TMP-C	plasma membrane intrinsic protein 1;4
PvPIP1;2	Phvul.008G226000.1	Chr08	53911537..53913607	2302	3.33	1.74	0.000199	0.00117	1	Phvul.008G226000.1	PF00230	PTHR19139,PTHR19139:SF169		GO:GO:0016020,GO:GO:0006810,GO:GO:0005215	PIP1;4,PIP1E,TMP-C	plasma membrane intrinsic protein 1;4
PvPIP1;3	Phvul.002G290400.1	Chr02	45338260..45339818	78.76	5.07	2.34	2.65e-08	3.2e-07	0.000837	Phvul.002G290400.1	PF00230	PTHR19139,PTHR19139:SF169		GO:GO:0016020,GO:GO:0006810,GO:GO:0005215	PIP1;4,PIP1E,TMP-C	plasma membrane intrinsic protein 1;4
PvPIP1;4	Phvul.008G106400.1	Chr08	12154306..12156202	1.75	-1.49	-0.57	0.35	0.57	1	Phvul.008G106400.1	PF00230	PTHR19139,PTHR19139:SF169		GO:GO:0016020,GO:GO:0006810,GO:GO:0005215	PIP1;4,PIP1E,TMP-C	plasma membrane intrinsic protein 1;4
PvPIP1;5	Phvul.010G004500.1	Chr10	804280..807510	0.6	6.9	2.79	0.00677	0.03	1	Phvul.010G004500.1	PF00230	PTHR19139,PTHR19139:SF90		GO:GO:0016020,GO:GO:0006810,GO:GO:0005215	PIP1;4,PIP1E,TMP-C	plasma membrane intrinsic protein 1;4
PvPIP2;1	Phvul.004G082600.1	Chr04	complement(14570403..14574323)	8.09	1.75	0.81	0.02	0.06	1	Phvul.004G082600.1	PF00230	PTHR19139,PTHR19139:SF167		GO:GO:0016020,GO:GO:0006810,GO:GO:0005215	PIP2;2,PIP2B	plasma membrane intrinsic protein 2
PvPIP2;2	Phvul.004G082700.1	Chr04	complement(14616484..14619921)	98.59	2.13	1.09	0.00205	0.00909	1	Phvul.004G082700.1	PF00230	PTHR19139,PTHR19139:SF167		GO:GO:0016020,GO:GO:0006810,GO:GO:0005215	PIP2;2,PIP2B	plasma membrane intrinsic protein 2
PvPIP2;3	Phvul.007G094600.1	Chr07	complement(9797812..9800701)	66.22	-1.4	-0.49	0.18	0.35	1	Phvul.007G094600.1	PF00230	PTHR19139,PTHR19139:SF167		GO:GO:0016020,GO:GO:0006810,GO:GO:0005215	PIP2;2,PIP2B	plasma membrane intrinsic protein 2
PvPIP2;4	Phvul.005G135300.1	Chr05	36324908..36326497	2133.54	4.35	2.12	2.42e-06	2.12e-05	0.08	Phvul.005G135300.1	PF00230	PTHR19139,PTHR19139:SF158		GO:GO:0016020,GO:GO:0006810,GO:GO:0005215	PIP2;4,PIP2F	plasma membrane intrinsic protein 2;4
PvPIP2;5	Phvul.011G079300.1	Chr11	complement(7352592..7354459)	1527.07	2.68	1.42	0.00181	0.00817	1	Phvul.011G079300.1	PF00230	PTHR19139,PTHR19139:SF158		GO:GO:0016020,GO:GO:0006810,GO:GO:0005215	PIP2;4,PIP2F	plasma membrane intrinsic protein 2;4
PvPIP2;6	Phvul.001G177000.1	Chr01	complement(44052908..44055413)	0.05	-13.47	-3.75	0.15	0.3	1	Phvul.001G177000.1	PF00230	PTHR19139,PTHR19139:SF167		GO:GO:0016020,GO:GO:0006810,GO:GO:0005215	PIP2;6,PIP2E	plasma membrane intrinsic protein 2E
PvPIP2;7	Phvul.009G118900.1	Chr09	complement(17670440..17671959)	31.58	21.89	4.45	0	0	0	Phvul.009G118900.1	PF00230	PTHR19139,PTHR19139:SF152		GO:GO:0016020,GO:GO:0006810,GO:GO:0005215	PIP2;7,PIP3,PIP3A,SIMIP	plasma membrane intrinsic protein 3
PvTIP1;1	Phvul.001G181100.1	Chr01	complement(44550201..44551499)	1080.17	4.23	2.08	3.62e-06	3.08e-05	0.11	Phvul.001G181100.1	PF00230	PTHR19139,PTHR19139:SF52		GO:GO:0016020,GO:GO:0006810,GO:GO:0005215	GAMMA-TIP,GAMMA-TIP1,TIP1;1	gamma tonoplast intrinsic protein
PvTIP1;2	Phvul.007G010800.1	Chr07	760001..761522	0.3	3.57	1.83	0.17	0.33	1	Phvul.007G010800.1	PF00230	PTHR19139,PTHR19139:SF151		GO:GO:0016020,GO:GO:0006810,GO:GO:0005215	ATTIP1.3,GAMMA-TIP3,TIP1;3	tonoplast intrinsic protein 1;3
PvTIP1;3	Phvul.008G014900.1	Chr08	complement(1298249..1300302)	0.19	-32.96	-5.04	0.06	0.16	1	Phvul.008G014900.1	PF00230	PTHR19139,PTHR19139:SF151		GO:GO:0016020,GO:GO:0006810,GO:GO:0005215	ATTIP1.3,GAMMA-TIP3,TIP1;3	tonoplast intrinsic protein 1;3
PvTIP1;4	Phvul.011G067200.1	Chr11	complement(5823762..5825153)	0.42	-5.35	-2.42	0.05	0.14	1	Phvul.011G067200.1	PF00230	PTHR19139,PTHR19139:SF55		GO:GO:0016020,GO:GO:0006810,GO:GO:0005215	ATTIP1.3,GAMMA-TIP3,TIP1;3	tonoplast intrinsic protein 1;3
PvTIP1;5	Phvul.005G141100.1	Chr05	37002967..37004601	1.8	1.29	0.36	0.52	0.72	1	Phvul.005G141100.1	PF00230	PTHR19139,PTHR19139:SF55		GO:GO:0016020,GO:GO:0006810,GO:GO:0005215	ATTIP1.3,GAMMA-TIP3,TIP1;3	tonoplast intrinsic protein 1;3
PvTIP1;6	Phvul.007G151600.1	Chr07	complement(37339423..37341140)	7.64	3.6	1.85	1.02e-05	7.91e-05	0.32	Phvul.007G151600.1	PF00230	PTHR19139,PTHR19139:SF52		GO:GO:0016020,GO:GO:0006810,GO:GO:0005215	GAMMA-TIP,GAMMA-TIP1,TIP1;1	gamma tonoplast intrinsic protein
PvTIP2;1	Phvul.005G170300.1	Chr05	complement(39403147..39404896)	0.85	3.44	1.78	0.06	0.15	1	Phvul.005G170300.1	PF00230	PTHR19139,PTHR19139:SF99		GO:GO:0016020,GO:GO:0006810,GO:GO:0005215	AQP1,ATTIP2;1,DELTA-TIP,DELTA-TIP1,TIP2;1	delta tonoplast integral protein
PvTIP2;2	Phvul.010G147100.1	Chr10	41828111..41830473	50.18	5.42	2.44	1.95e-09	2.82e-08	6.18e-05	Phvul.010G147100.1	PF00230	PTHR19139,PTHR19139:SF99		GO:GO:0016020,GO:GO:0006810,GO:GO:0005215	AQP1,ATTIP2;1,DELTA-TIP,DELTA-TIP1,TIP2;1	delta tonoplast integral protein
PvTIP2;3	Phvul.002G057500.1	Chr02	complement(5893704..5895921)	248.33	17.6	4.14	3.33e-16	1.03e-14	1.05e-11	Phvul.002G057500.1	PF00230	PTHR19139,PTHR19139:SF134		GO:GO:0016020,GO:GO:0006810,GO:GO:0005215	ATTIP2;3,DELTA-TIP3,TIP2;3	tonoplast intrinsic protein 2;3
PvTIP3;1	Phvul.004G136000.1	Chr04	complement(41509587..41511316)	1.78	-252.62	-7.98	0.00183	0.00827	1	Phvul.004G136000.1	PF00230	PTHR19139,PTHR19139:SF30		GO:GO:0016020,GO:GO:0006810,GO:GO:0005215	ALPHA-TIP,TIP3;1	Aquaporin-like superfamily protein
PvTIP3;2	Phvul.001G080300.1	Chr01	complement(13101267..13103058)	1.26	-49.75	-5.64	9.68e-05	0.000613	1	Phvul.001G080300.1	PF00230	PTHR19139,PTHR19139:SF30		GO:GO:0016020,GO:GO:0006810,GO:GO:0005215	ALPHA-TIP,TIP3;1	Aquaporin-like superfamily protein
PvTIP4;1	Phvul.009G108800.1	Chr09	16344672..16345940	43.12	20.81	4.38	0	0	0	Phvul.009G108800.1	PF00230	PTHR19139		GO:GO:0016020,GO:GO:0006810,GO:GO:0005215	TIP4;1	tonoplast intrinsic protein 4;1
PvTIP5;1	Phvul.011G015200.1	Chr11	complement(1206644..1208839)	0.73	-10.35	-3.37	0.000577	0.003	1	Phvul.011G015200.1	PF00230	PTHR19139,PTHR19139:SF54		GO:GO:0016020,GO:GO:0006810,GO:GO:0005215	TIP5;1	tonoplast intrinsic protein 5;1
PvNIP1;1	Phvul.006G170900.1	Chr06	complement(28175987..28178194)	0.02	-5.35	-2.42	0.39	0.59	1	Phvul.006G170900.1	PF00230	PTHR19139,PTHR19139:SF144		GO:GO:0016020,GO:GO:0006810,GO:GO:0005215	ATNLM2,NIP1;2,NLM2	NOD26-like intrinsic protein 1;2
PvNIP1;2	Phvul.006G171000.1	Chr06	complement(28183127..28186003)	5.85	-1.04	-0.05	0.9	1	1	Phvul.006G171000.1	PF00230	PTHR19139,PTHR19139:SF144		GO:GO:0016020,GO:GO:0006810,GO:GO:0005215	ATNLM2,NIP1;2,NLM2	NOD26-like intrinsic protein 1;2
PvNIP1;3	Phvul.002G242200.1	Chr02	40901599..40903924	4.83	19.48	4.28	1.36e-07	1.48e-06	0.0043	Phvul.002G242200.1	PF00230	PTHR19139,PTHR19139:SF144		GO:GO:0016020,GO:GO:0006810,GO:GO:0005215	ATNLM2,NIP1;2,NLM2	NOD26-like intrinsic protein 1;2
PvNIP1;4	Phvul.002G242300.1	Chr02	40911395..40913221	9.02	2.44	1.29	0.00151	0.00696	1	Phvul.002G242300.1	PF00230	PTHR19139,PTHR19139:SF144		GO:GO:0016020,GO:GO:0006810,GO:GO:0005215	ATNLM2,NIP1;2,NLM2	NOD26-like intrinsic protein 1;2
PvNIP2;1	Phvul.008G041100.2	Chr08	3459248..3463172	26.99	54.97	5.78	0	0	0	Phvul.008G041100.2	PF00230	PTHR19139,PTHR19139:SF142		GO:GO:0016020,GO:GO:0006810,GO:GO:0005215	NIP4;2,NLM5	NOD26-like intrinsic protein 4;2
PvNIP4;1	Phvul.002G093700.1	Chr02	complement(16870832..16872159)	0	NaN	NaN	NaN	NaN	NaN	Phvul.002G093700.1	PF00230	PTHR19139,PTHR19139:SF181		GO:GO:0016020,GO:GO:0006810,GO:GO:0005215	NIP4;1,NLM4	NOD26-like intrinsic protein 4;1
PvNIP5;1	Phvul.007G084000.1	Chr07	complement(8301298..8306302)	23.74	7.13	2.83	0	0	0	Phvul.007G084000.1	PF00230	PTHR19139,PTHR19139:SF102		GO:GO:0016020,GO:GO:0006810,GO:GO:0005215	NIP5;1,NLM6,NLM8	NOD26-like intrinsic protein 5;1
PvNIP6;1	Phvul.005G182400.1	Chr05	40382889..40386776	5.11	105.74	6.72	4.88e-11	8.75e-10	1.54e-06	Phvul.005G182400.1	PF00230	PTHR19139,PTHR19139:SF170		GO:GO:0016020,GO:GO:0006810,GO:GO:0005215	NIP6,NIP6;1,NLM7	NOD26-like intrinsic protein 6;1
PvNIP6;2	Phvul.010G160200.1	Chr10	complement(42853087..42858205)	0.02	-2.37	-1.25	0.46	0.66	1	Phvul.010G160200.1	PF00230	PTHR19139,PTHR19139:SF170		GO:GO:0016020,GO:GO:0006810,GO:GO:0005215	NIP6,NIP6;1,NLM7	NOD26-like intrinsic protein 6;1
PvNIP7;1	Phvul.007G178300.1	Chr07	complement(41477524..41487596)	0.65	-1.03	-0.04	0.92	1	1	Phvul.007G178300.1	PF00230	PTHR19139,PTHR19139:SF171		GO:GO:0016020,GO:GO:0006810,GO:GO:0005215	NIP7;1,NLM6,NLM8	NOD26-like intrinsic protein 7;1
PvSIP1;1	Phvul.001G097000.1	Chr01	complement(21371290..21375239)	36.12	1.22	0.29	0.3	0.5	1	Phvul.001G097000.1	PF00230	PTHR19139,PTHR19139:SF75		GO:GO:0016020,GO:GO:0006810,GO:GO:0005215	SIP1;1,SIP1A	small and basic intrinsic protein 1A
PvSIP1;2	Phvul.004G077700.1	Chr04	complement(13200080..13205512)	0.92	-1.55	-0.63	0.2	0.38	1	Phvul.004G077700.1	PF00230	PTHR19139,PTHR19139:SF75		GO:GO:0016020,GO:GO:0006810,GO:GO:0005215	SIP1;2,SIP1B	Aquaporin-like superfamily protein
PvSIP1;3	Phvul.011G102700.1	Chr11	11529364..11530318	0.17	10.01	3.32	0.23	0.41	1	Phvul.011G102700.1	PF00230	PTHR19139,PTHR19139:SF75		GO:GO:0016020,GO:GO:0006810,GO:GO:0005215	SIP1;1,SIP1A	small and basic intrinsic protein 1A
PvSIP2;1	Phvul.001G108800.1	Chr01	complement(29347076..29349648)	14.92	1.26	0.34	0.18	0.35	1	Phvul.001G108800.1	PF00230	PTHR19139,PTHR19139:SF128		GO:GO:0016020,GO:GO:0006810,GO:GO:0005215	SIP2,SIP2;1	small and basic intrinsic protein 2;1
PvXIP1;1	Phvul.011G025700.1	Chr11	complement(2132584..2134170)	4.37	-25.39	-4.67	1.34e-09	1.97e-08	4.23e-05	Phvul.011G025700.1	PF00230	PTHR19139,PTHR19139:SF172		GO:GO:0016020,GO:GO:0006810,GO:GO:0005215	ATPIP1,PIP1,PIP1;1,PIP1A	plasma membrane intrinsic protein 1A
PvXIP1;2	Phvul.011G025800.1	Chr11	complement(2134437..2135279)	1.9	-2.38	-1.25	0.13	0.27	1	Phvul.011G025800.1	PF00230	PTHR19139,PTHR19139:SF172		GO:GO:0016020,GO:GO:0006810,GO:GO:0005215	ATPIP1,PIP1,PIP1;1,PIP1A	plasma membrane intrinsic protein 1A

## Sheet: Myc-Ctrl vs. Myc-Strss
P. vulgaris gene name	Name	Chromosome	Region	Max group means	Fold change	Log2 fold change	P-value	FDR p-value	Bonferroni	Transcript ID	Protein domains	Pathway	EC	Go annotations	Gene name	Description
PvPIP1;1	Phvul.001G241200.1	Chr01	complement(50096595..50098225)	372.65	12.1	3.6	0	0	0	Phvul.001G241200.1	PF00230	PTHR19139,PTHR19139:SF90		GO:GO:0016020,GO:GO:0006810,GO:GO:0005215	PIP1;4,PIP1E,TMP-C	plasma membrane intrinsic protein 1;4
PvPIP1;2	Phvul.008G226000.1	Chr08	53911537..53913607	2090.43	2.8	1.49	0.00145	0.00625	1	Phvul.008G226000.1	PF00230	PTHR19139,PTHR19139:SF169		GO:GO:0016020,GO:GO:0006810,GO:GO:0005215	PIP1;4,PIP1E,TMP-C	plasma membrane intrinsic protein 1;4
PvPIP1;3	Phvul.002G290400.1	Chr02	45338260..45339818	86.44	5.81	2.54	7.06e-10	9.76e-09	2.23e-05	Phvul.002G290400.1	PF00230	PTHR19139,PTHR19139:SF169		GO:GO:0016020,GO:GO:0006810,GO:GO:0005215	PIP1;4,PIP1E,TMP-C	plasma membrane intrinsic protein 1;4
PvPIP1;4	Phvul.008G106400.1	Chr08	12154306..12156202	2.75	1.41	0.5	0.39	0.6	1	Phvul.008G106400.1	PF00230	PTHR19139,PTHR19139:SF169		GO:GO:0016020,GO:GO:0006810,GO:GO:0005215	PIP1;4,PIP1E,TMP-C	plasma membrane intrinsic protein 1;4
PvPIP1;5	Phvul.010G004500.1	Chr10	804280..807510	0.51	70.96	6.15	0.0079	0.03	1	Phvul.010G004500.1	PF00230	PTHR19139,PTHR19139:SF90		GO:GO:0016020,GO:GO:0006810,GO:GO:0005215	PIP1;4,PIP1E,TMP-C	plasma membrane intrinsic protein 1;4
PvPIP2;1	Phvul.004G082600.1	Chr04	complement(14570403..14574323)	8.96	5.81	2.54	4.22e-13	8.58e-12	1.34e-08	Phvul.004G082600.1	PF00230	PTHR19139,PTHR19139:SF167		GO:GO:0016020,GO:GO:0006810,GO:GO:0005215	PIP2;2,PIP2B	plasma membrane intrinsic protein 2
PvPIP2;2	Phvul.004G082700.1	Chr04	complement(14616484..14619921)	104.63	2.54	1.35	0.000125	0.000709	1	Phvul.004G082700.1	PF00230	PTHR19139,PTHR19139:SF167		GO:GO:0016020,GO:GO:0006810,GO:GO:0005215	PIP2;2,PIP2B	plasma membrane intrinsic protein 2
PvPIP2;3	Phvul.007G094600.1	Chr07	complement(9797812..9800701)	70.39	-1.61	-0.68	0.06	0.14	1	Phvul.007G094600.1	PF00230	PTHR19139,PTHR19139:SF167		GO:GO:0016020,GO:GO:0006810,GO:GO:0005215	PIP2;2,PIP2B	plasma membrane intrinsic protein 2
PvPIP2;4	Phvul.005G135300.1	Chr05	36324908..36326497	2423.01	4.26	2.09	3.27e-06	2.58e-05	0.1	Phvul.005G135300.1	PF00230	PTHR19139,PTHR19139:SF158		GO:GO:0016020,GO:GO:0006810,GO:GO:0005215	PIP2;4,PIP2F	plasma membrane intrinsic protein 2;4
PvPIP2;5	Phvul.011G079300.1	Chr11	complement(7352592..7354459)	1525.74	2.43	1.28	0.00503	0.02	1	Phvul.011G079300.1	PF00230	PTHR19139,PTHR19139:SF158		GO:GO:0016020,GO:GO:0006810,GO:GO:0005215	PIP2;4,PIP2F	plasma membrane intrinsic protein 2;4
PvPIP2;6	Phvul.001G177000.1	Chr01	complement(44052908..44055413)	0	-1.2	-0.26	0.93	1	1	Phvul.001G177000.1	PF00230	PTHR19139,PTHR19139:SF167		GO:GO:0016020,GO:GO:0006810,GO:GO:0005215	PIP2;6,PIP2E	plasma membrane intrinsic protein 2E
PvPIP2;7	Phvul.009G118900.1	Chr09	complement(17670440..17671959)	50.93	74.11	6.21	0	0	0	Phvul.009G118900.1	PF00230	PTHR19139,PTHR19139:SF152		GO:GO:0016020,GO:GO:0006810,GO:GO:0005215	PIP2;7,PIP3,PIP3A,SIMIP	plasma membrane intrinsic protein 3
PvTIP1;1	Phvul.001G181100.1	Chr01	complement(44550201..44551499)	1434.19	5.43	2.44	5.08e-08	5.35e-07	0.00161	Phvul.001G181100.1	PF00230	PTHR19139,PTHR19139:SF52		GO:GO:0016020,GO:GO:0006810,GO:GO:0005215	GAMMA-TIP,GAMMA-TIP1,TIP1;1	gamma tonoplast intrinsic protein
PvTIP1;2	Phvul.007G010800.1	Chr07	760001..761522	0.24	-1.09	-0.12	0.91	1	1	Phvul.007G010800.1	PF00230	PTHR19139,PTHR19139:SF151		GO:GO:0016020,GO:GO:0006810,GO:GO:0005215	ATTIP1.3,GAMMA-TIP3,TIP1;3	tonoplast intrinsic protein 1;3
PvTIP1;3	Phvul.008G014900.1	Chr08	complement(1298249..1300302)	0.21	-33.54	-5.07	0.04	0.09	1	Phvul.008G014900.1	PF00230	PTHR19139,PTHR19139:SF151		GO:GO:0016020,GO:GO:0006810,GO:GO:0005215	ATTIP1.3,GAMMA-TIP3,TIP1;3	tonoplast intrinsic protein 1;3
PvTIP1;4	Phvul.011G067200.1	Chr11	complement(5823762..5825153)	0.67	-4.67	-2.22	0.03	0.08	1	Phvul.011G067200.1	PF00230	PTHR19139,PTHR19139:SF55		GO:GO:0016020,GO:GO:0006810,GO:GO:0005215	ATTIP1.3,GAMMA-TIP3,TIP1;3	tonoplast intrinsic protein 1;3
PvTIP1;5	Phvul.005G141100.1	Chr05	37002967..37004601	2.62	2.21	1.14	0.03	0.08	1	Phvul.005G141100.1	PF00230	PTHR19139,PTHR19139:SF55		GO:GO:0016020,GO:GO:0006810,GO:GO:0005215	ATTIP1.3,GAMMA-TIP3,TIP1;3	tonoplast intrinsic protein 1;3
PvTIP1;6	Phvul.007G151600.1	Chr07	complement(37339423..37341140)	11.23	5.58	2.48	3.15e-11	5.12e-10	9.97e-07	Phvul.007G151600.1	PF00230	PTHR19139,PTHR19139:SF52		GO:GO:0016020,GO:GO:0006810,GO:GO:0005215	GAMMA-TIP,GAMMA-TIP1,TIP1;1	gamma tonoplast intrinsic protein
PvTIP2;1	Phvul.005G170300.1	Chr05	complement(39403147..39404896)	1.7	4.34	2.12	0.00174	0.00736	1	Phvul.005G170300.1	PF00230	PTHR19139,PTHR19139:SF99		GO:GO:0016020,GO:GO:0006810,GO:GO:0005215	AQP1,ATTIP2;1,DELTA-TIP,DELTA-TIP1,TIP2;1	delta tonoplast integral protein
PvTIP2;2	Phvul.010G147100.1	Chr10	41828111..41830473	59.36	5.28	2.4	1.15e-09	1.54e-08	3.63e-05	Phvul.010G147100.1	PF00230	PTHR19139,PTHR19139:SF99		GO:GO:0016020,GO:GO:0006810,GO:GO:0005215	AQP1,ATTIP2;1,DELTA-TIP,DELTA-TIP1,TIP2;1	delta tonoplast integral protein
PvTIP2;3	Phvul.002G057500.1	Chr02	complement(5893704..5895921)	511.9	35.19	5.14	0	0	0	Phvul.002G057500.1	PF00230	PTHR19139,PTHR19139:SF134		GO:GO:0016020,GO:GO:0006810,GO:GO:0005215	ATTIP2;3,DELTA-TIP3,TIP2;3	tonoplast intrinsic protein 2;3
PvTIP3;1	Phvul.004G136000.1	Chr04	complement(41509587..41511316)	1.36	-160.59	-7.33	0.00129	0.00564	1	Phvul.004G136000.1	PF00230	PTHR19139,PTHR19139:SF30		GO:GO:0016020,GO:GO:0006810,GO:GO:0005215	ALPHA-TIP,TIP3;1	Aquaporin-like superfamily protein
PvTIP3;2	Phvul.001G080300.1	Chr01	complement(13101267..13103058)	0.85	-33.11	-5.05	0.000262	0.00138	1	Phvul.001G080300.1	PF00230	PTHR19139,PTHR19139:SF30		GO:GO:0016020,GO:GO:0006810,GO:GO:0005215	ALPHA-TIP,TIP3;1	Aquaporin-like superfamily protein
PvTIP4;1	Phvul.009G108800.1	Chr09	16344672..16345940	68.62	29.31	4.87	0	0	0	Phvul.009G108800.1	PF00230	PTHR19139		GO:GO:0016020,GO:GO:0006810,GO:GO:0005215	TIP4;1	tonoplast intrinsic protein 4;1
PvTIP5;1	Phvul.011G015200.1	Chr11	complement(1206644..1208839)	0.63	-9.45	-3.24	0.000538	0.00261	1	Phvul.011G015200.1	PF00230	PTHR19139,PTHR19139:SF54		GO:GO:0016020,GO:GO:0006810,GO:GO:0005215	TIP5;1	tonoplast intrinsic protein 5;1
PvNIP1;1	Phvul.006G170900.2	Chr06	complement(28175987..28178194)	0.02	-4.06	-2.02	0.42	0.63	1	Phvul.006G170900.2	PF00230	PTHR19139,PTHR19139:SF144		GO:GO:0016020,GO:GO:0006810,GO:GO:0005215	ATNLM2,NIP1;2,NLM2	NOD26-like intrinsic protein 1;2
PvNIP1;2	Phvul.006G171000.1	Chr06	complement(28183127..28186003)	9.18	1.76	0.82	0.04	0.11	1	Phvul.006G171000.1	PF00230	PTHR19139,PTHR19139:SF144		GO:GO:0016020,GO:GO:0006810,GO:GO:0005215	ATNLM2,NIP1;2,NLM2	NOD26-like intrinsic protein 1;2
PvNIP1;3	Phvul.002G242200.1	Chr02	40901599..40903924	1.75	52.64	5.72	2.52e-05	0.000167	0.8	Phvul.002G242200.1	PF00230	PTHR19139,PTHR19139:SF144		GO:GO:0016020,GO:GO:0006810,GO:GO:0005215	ATNLM2,NIP1;2,NLM2	NOD26-like intrinsic protein 1;2
PvNIP1;4	Phvul.002G242300.1	Chr02	40911395..40913221	5.68	1.37	0.45	0.23	0.41	1	Phvul.002G242300.1	PF00230	PTHR19139,PTHR19139:SF144		GO:GO:0016020,GO:GO:0006810,GO:GO:0005215	ATNLM2,NIP1;2,NLM2	NOD26-like intrinsic protein 1;2
PvNIP2;1	Phvul.008G041100.2	Chr08	3459248..3463172	32.38	70.77	6.15	0	0	0	Phvul.008G041100.2	PF00230	PTHR19139,PTHR19139:SF142		GO:GO:0016020,GO:GO:0006810,GO:GO:0005215	NIP4;2,NLM5	NOD26-like intrinsic protein 4;2
PvNIP4;1	Phvul.002G093700.1	Chr02	complement(16870832..16872159)	0	NaN	NaN	NaN	NaN	NaN	Phvul.002G093700.1	PF00230	PTHR19139,PTHR19139:SF181		GO:GO:0016020,GO:GO:0006810,GO:GO:0005215	NIP4;1,NLM4	NOD26-like intrinsic protein 4;1
PvNIP5;1	Phvul.007G084000.1	Chr07	complement(8301298..8306302)	24.53	5.22	2.38	4e-15	1.01e-13	1.26e-10	Phvul.007G084000.1	PF00230	PTHR19139,PTHR19139:SF102		GO:GO:0016020,GO:GO:0006810,GO:GO:0005215	NIP5;1,NLM6,NLM8	NOD26-like intrinsic protein 5;1
PvNIP6;1	Phvul.005G182400.1	Chr05	40382889..40386776	4.1	44.42	5.47	2.22e-16	6.31e-15	7.03e-12	Phvul.005G182400.1	PF00230	PTHR19139,PTHR19139:SF170		GO:GO:0016020,GO:GO:0006810,GO:GO:0005215	NIP6,NIP6;1,NLM7	NOD26-like intrinsic protein 6;1
PvNIP6;2	Phvul.010G160200.1	Chr10	complement(42853087..42858205)	0.02	4.73	2.24	0.37	0.58	1	Phvul.010G160200.1	PF00230	PTHR19139,PTHR19139:SF170		GO:GO:0016020,GO:GO:0006810,GO:GO:0005215	NIP6,NIP6;1,NLM7	NOD26-like intrinsic protein 6;1
PvNIP7;1	Phvul.007G178300.1	Chr07	complement(41477524..41487596)	0.6	-1.04	-0.06	0.88	1	1	Phvul.007G178300.1	PF00230	PTHR19139,PTHR19139:SF171		GO:GO:0016020,GO:GO:0006810,GO:GO:0005215	NIP7;1,NLM6,NLM8	NOD26-like intrinsic protein 7;1
PvSIP1;1	Phvul.001G097000.1	Chr01	complement(21371290..21375239)	41.29	1.6	0.67	0.01	0.05	1	Phvul.001G097000.1	PF00230	PTHR19139,PTHR19139:SF75		GO:GO:0016020,GO:GO:0006810,GO:GO:0005215	SIP1;1,SIP1A	small and basic intrinsic protein 1A
PvSIP1;2	Phvul.004G077700.1	Chr04	complement(13200080..13205512)	0.81	-1.34	-0.43	0.36	0.57	1	Phvul.004G077700.1	PF00230	PTHR19139,PTHR19139:SF75		GO:GO:0016020,GO:GO:0006810,GO:GO:0005215	SIP1;2,SIP1B	Aquaporin-like superfamily protein
PvSIP1;3	Phvul.011G102700.1	Chr11	11529364..11530318	1.03	12.85	3.68	0.01	0.03	1	Phvul.011G102700.1	PF00230	PTHR19139,PTHR19139:SF75		GO:GO:0016020,GO:GO:0006810,GO:GO:0005215	SIP1;1,SIP1A	small and basic intrinsic protein 1A
PvSIP2;1	Phvul.001G108800.1	Chr01	complement(29347076..29349648)	15.28	1.5	0.59	0.01	0.05	1	Phvul.001G108800.1	PF00230	PTHR19139,PTHR19139:SF128		GO:GO:0016020,GO:GO:0006810,GO:GO:0005215	SIP2,SIP2;1	small and basic intrinsic protein 2;1
PvXIP1;1	Phvul.011G025700.1	Chr11	complement(2132584..2134170)	2.63	-31.4	-4.97	1.42e-08	1.63e-07	0.000449	Phvul.011G025700.1	PF00230	PTHR19139,PTHR19139:SF172		GO:GO:0016020,GO:GO:0006810,GO:GO:0005215	ATPIP1,PIP1,PIP1;1,PIP1A	plasma membrane intrinsic protein 1A
PvXIP1;2	Phvul.011G025800.1	Chr11	complement(2134437..2135279)	1.85	-15.1	-3.92	0.000193	0.00105	1	Phvul.011G025800.1	PF00230	PTHR19139,PTHR19139:SF172		GO:GO:0016020,GO:GO:0006810,GO:GO:0005215	ATPIP1,PIP1,PIP1;1,PIP1A	plasma membrane intrinsic protein 1A
